# Supplementary material for: Social media interactions between government and the public: A Chinese case study of government WeChat official accounts on information related to COVID-19
Source: Front Psychol. 2022 Sep 6;13:955376. doi: 10.3389/fpsyg.2022.955376 (PMC9485838; doi:10.3389/fpsyg.2022.955376)
Supplement: Supplementary file 1 [file Table_1.XLSX]

## Sheet: preliminary data
序号	账号名称	微信号	作者	发布位置	含视频数量	发布时间	发布日期	是否原创	疫情相关与否	标题	文章链接	摘要	正文总字数	正文	阅读数	在看数	点赞数	赞赏数	评论数	评论总点赞数	回复评论数	回复评论总点赞数	图片链接	原文链接	视频链接	音乐链接	音频链接	备注	更新时间	标题重要度	内容和标题重要度	情感评分
1	武汉发布	wuhanfabu		1	0	2020-01-08 05:30:00	1.08	0	0	要闻 | 市领导与港澳地区市政协委员座谈	http://mp.weixin.qq.com/s?__biz=MzA3MzU2ODQzMQ==&mid=2651532156&idx=2&sn=835d7ab3975b97b139b97b18f4027036&chksm=84f292bcb3851baa6509a696450cec810a4c636757b17106c3eb121c865173c9b6b144ba020b&scene=4	市领导与港澳地区市政协委员座谈。	655	1月7日，武汉市委副书记、市长周先旺，市政协主席胡曙光与出席市政协十三届四次会议的港澳地区市政协委员，以及列席会议的港澳台同胞、海外侨胞代表齐聚一堂，共谋武汉高质量发展大计。武汉市委副书记、组织部部长胡立山主持座谈会。 座谈会上气氛热烈，12位港澳地区市政协委员围绕发展大健康产业、优化营商环境、推动服务业发展等方面积极建言献策。 周先旺说，2019年是武汉发展历史上具有特殊意义的一年。过去一年取得的成绩，离不开各位委员和广大港澳人士的支持和努力，借此机会，向各位委员和广大港澳人士表示衷心感谢。 周先旺表示，今年是全面建成小康社会和“十三五”规划收官之年，武汉市将保持好发展势头，完成好收官任务，夯实好治理基础，加快建设国家中心城市和新一线城市。港澳委员是武汉联系港澳的桥梁纽带，是推动港澳地区与武汉交流合作的重要力量。他希望港澳地区市政协委员，在维护祖国统一、促进共同繁荣方面发挥表率作用，团…	675	2	0	0	0	0	0	0	http://mmbiz.qpic.cn/mmbiz_jpg/pqOJMEhPDImRN99E0lafN7aHqy0Yvx2947UHjN2BeWMKjq2dTNiaQckPspthRWic4S5ETteRHyRYL1ROOIB6Dibhg/0?wx_fmt=jpeg						2020-10-02 23:10:15	0	4.9435	18
2	武汉发布	wuhanfabu		0	0	2020-01-08 05:30:00	1.08	0	0	武汉市第十四届人民代表大会第五次会议开幕	http://mp.weixin.qq.com/s?__biz=MzA3MzU2ODQzMQ==&mid=2651532156&idx=1&sn=c9eb89902ea7be4cf561745c4a4f7bdb&chksm=84f292bcb3851baa336d0e7173da6adc8de5a0d7395925e942b909a589b394d682d6b9b4891d&scene=4	聚焦两会，武汉市第十四届人民代表大会第五次会议开幕。	2102	聚焦两会 武汉市第十四届人民代表大会第五次会议开幕 马国强主持大会 周先旺作政府工作报告 胡曙光胡立山出席 1月7日上午，武汉市第十四届人民代表大会第五次会议开幕。 大会主席团常务主席、大会执行主席马国强主持大会。主席团常务主席胡立山、刘立勇、何艳、胡树华、丁雨、但长春、朱库成在主席台前排就座。 市十四届人大五次会议应出席代表551人，实到511人，符合法定人数。 （图为大会主席团常务主席、大会执行主席马国强主持大会。记者周超 摄） 上午9时，马国强宣布武汉市第十四届人民代表大会第五次会议开幕。全体起立，奏唱国歌。 武汉市市长周先旺向大会作政府工作报告。报告分三部分：2019年工作回顾、2020年重点工作任务、加强政府自身建设。 周先旺说，2019年是新中国成立70周年，也是武汉发展史上具有特殊意义的一年。一年来，全市上下坚持以习近平新时代中国特色社会主义思想为指引，深入学习贯彻习近平总…	1095	6	0	0	0	0	0	0	http://mmbiz.qpic.cn/mmbiz_jpg/pqOJMEhPDImRN99E0lafN7aHqy0Yvx29Rkl0AiaUW8W3ehMic4R47QzaZuRbOGsvLBBasf4VJCickWz4KyiaxX8IyA/0?wx_fmt=jpeg						2020-10-02 23:10:15	2	12.2894	19
3	武汉发布	wuhanfabu		2	0	2020-01-08 05:30:00	1.08	0	0	关注 | 武汉展开集中治理行动打通“生命通道”，即日起可打这4个电话举报	http://mp.weixin.qq.com/s?__biz=MzA3MzU2ODQzMQ==&mid=2651532156&idx=3&sn=7e61a5a749900ab9f8a8545b9515420c&chksm=84f292bcb3851baae783d662db99704279b753b592d7b49e46540151a86909a7e052872bfd34&scene=4	武汉即日起展开打通“生命通道”集中治理行动。	764	岁末年初是火灾事故多发时期，记者从武汉市消防安全委员会获悉，即日起至2020年3月31日，武汉市政府在全市范围内展开打通“生命通道”集中治理行动，重点解决长期占用、堵塞消防车通道的违法问题。武汉市政府表示，鼓励群众举报违章占用消防车通道行为，并公布举报热线，市政府服务热线：12345；火灾隐患举报热线：96119；公安交管举报热线：122；市房管局投诉电话：85482248。 记者从武汉市消防安全委员会了解到，此次行动旨在防火控灾、服务民生，切实加强消防车通道管理，重点解决长期占用、堵塞消防车通道的违法问题。为此，各区将集中发布通告，集中组织清理，集中执法整治，集中划线管理，集中宣传曝光。武汉市政府要求公安交管、城管、消防救援、公安派出所等部门对占用、堵塞、封闭消防车通道的，将依法实施警告、罚款处罚；对驾驶人不在现场或对经责令改正拒不改正的，要依照有关法律法规对驾驶车辆依法拖离、对占用车…	895	4	0	0	0	0	0	0	http://mmbiz.qpic.cn/mmbiz_jpg/pqOJMEhPDImRN99E0lafN7aHqy0Yvx29kZ4d9ibGdf80FK9Va8u1paJo6ibNyfSGFLzuZicWyBsp45wHmOyTMhHGg/0?wx_fmt=jpeg						2020-10-02 23:10:15	2	6.2731	-5
4	武汉发布	wuhanfabu		3	0	2020-01-08 05:30:00	1.08	0	0	城建 | 武汉，一城五站！年内光谷火车站将建成运行	http://mp.weixin.qq.com/s?__biz=MzA3MzU2ODQzMQ==&mid=2651532156&idx=4&sn=80328ee9da70203c63c0f2ac8e79fb7a&chksm=84f292bcb3851baacfd2c8eb57790ec96d07603c99ac417e8b0effcd07fd0e87109ff1cc4cfc&scene=4	重磅好消息！备受关注的光谷火车站将于年内建成运行。	1638	重磅好消息！ 备受关注的光谷火车站 将于年内建成运行！ 功能定位：城际铁路 光谷火车站的前身为流芳火车站，是武汉铁路南环线（连接武昌站至京九铁路）上的一座货运站，不办理客运业务。2015年光谷火车站开工后，变成了继武昌、汉口、武汉三大火车站之后的第四座客运站，也是一座大型交通枢纽，集城际铁路、长途汽车、城市轨道、公交等多种交通方式于一体，并将于今年建成通车。 湖北城际铁路公司相关人士表示，光谷火车站定位城际列车，开通后，现有的武黄、武冈、武咸三条城际铁路将从光谷火车站始发，武汉至孝感城际铁路、汉宜铁路（含至仙桃的大福支线）的终点也将从汉口站延伸至光谷火车站，进一步缓解武汉市三大火车站的运输压力，方便武昌地区的市民乘车。特别是光谷区域的旅客，乘坐地铁半个小时左右可抵达光谷火车站，出行更加便捷。 据悉，目前开通的4条城际铁路日均开行列车约120对，发送旅客约5万人。随着武孝城际接入武西高铁，…	1720	11	0	0	0	0	0	0	http://mmbiz.qpic.cn/mmbiz_jpg/pqOJMEhPDImRN99E0lafN7aHqy0Yvx29y4UEQ8uFu2rmiaF9ump25UOeKFPwXiaygo3DcvLmYpDgmhrQbkEG6jow/0?wx_fmt=jpeg						2020-10-02 23:10:15	1	8.2132	14
5	共青团中央	gqtzy2014		0	1	2020-01-08 06:35:57	1.08	0	0	您离开我们44年了……愿相会于中华腾飞世界时	http://mp.weixin.qq.com/s?__biz=MzA3NTE5MzQzMA==&mid=2655093158&idx=1&sn=6fb28e0d12558a7302bbb8eb481a2b54&chksm=84c16c9fb3b6e5896844a6450959eda5247b6be218b17323f1b6b838d6b8e9e11ef003922cf0&scene=4		5565	共青团中央 有态度 有温度 全网青年都在关注 来源：微信公众号“共青团中央”（ID：gqtzy2014）综合整理自微信公众号“参考消息”（ID：ckxxwx）、“中国新闻网”（ID：cns2012）、“新华网”（ID：xinhuashefabu1）、“人民日报”（ID：rmrbwx）、“军报记者”（ID：jfjbdzzy）、“羊城晚报”（ID：wanbaoweixin）等 ，视频来源：青微工作室 今日中国，如你所愿（点击下方“阅读原文”，进入B站观看） 今天是1月8日，是周恩来总理逝世44周年的日子。 1976年1月8日，伟大的无产阶级革命家、中国人民敬爱的周恩来总理在北京逝世。 “九三阅兵”期间，周总理的这张图，戳中了众多网友的泪点 50多年革命生涯，26年总理任期，日理万机，他鞠躬尽瘁死而后已。 他离去，骨魂洒向祖国大地，身后没子女也没财产，却有十里长街百万群众洒泪送别。 外国人眼中…	100001	14420	1	0	43	42250	0	0	http://mmbiz.qpic.cn/mmbiz_jpg/7hxJRjsnhfloOLxvakzUvFDcJaM9Vx9RXnmVa6gGNeSCwpn8YE4VQRj6VkiarXtStMwIUbicrTN2TS93tAW4GDIg/0?wx_fmt=jpeg	https://www.bilibili.com/video/av7901523?from=search&seid=11919246400798350161	https://v.qq.com/iframe/preview.html?width=500&height=375&auto=0&vid=p0363vgqelr				2020-10-02 22:30:12	0	5.2532	17
6	共青团中央	gqtzy2014		1	0	2020-01-08 06:35:57	1.08	0	0	看完心惊！“一个小偷的自述”	http://mp.weixin.qq.com/s?__biz=MzA3NTE5MzQzMA==&mid=2655093158&idx=2&sn=16d9047be819b0bcb7dbb94f50e0385a&chksm=84c16c9fb3b6e589b0d3678481c97f761e20dc9e58dc9766df2a8514f704bb9982743a185525&scene=4		7898	共青团中央 有态度 有温度 全网青年都在关注 来源： 微信公众号“美闻参阅”（ID： mgncwx），晚读书房（ID： DC001234） 年终到了，小偷争“绩效”的时候也到了。你身边有没有人正面遭遇“三只手”呢？气愤之余，听说一个小偷老手居然写了份年终总结？我们来看看他都写了啥吧。 小 偷 的 自 述 我是一名技术控的小偷，平时苦心钻研，终于完成了一本 小偷“秘笈”， 算是我自己的年终总结吧。 最易得手的地点全部记载其中。 年底已到，我看你骨骼清奇、吉人天相，秘笈就送给你了。助你在本书指点下避开我，免得成为待宰的肥羊。 地铁上 我们喜欢 趁地铁关门时玩“瞬夺” ，看了以下惊险的动图你就知道我有多敬业了。 地铁上“低头族”很多，地铁车门关闭前的提示音响起到实际关门之间有一个短暂的时间间歇，而靠近车门的乘客中有许多人在摆弄手机或者平板电脑，防范意识较差，这正是我下手的好机会！ 路上 除了地…	100001	2227	1	0	16	10712	0	0	http://mmbiz.qpic.cn/mmbiz_jpg/7hxJRjsnhfloOLxvakzUvFDcJaM9Vx9RvBesyeI0empvDj8oThVqSxMQKVD0JJyFx31eRrZtJUZLqWSNIebn3w/0?wx_fmt=jpeg						2020-10-02 22:30:12	0	2.8604	-6
7	共青团中央	gqtzy2014		2	0	2020-01-08 06:35:57	1.08	0	0	“其实，我很想好好爱你”	http://mp.weixin.qq.com/s?__biz=MzA3NTE5MzQzMA==&mid=2655093158&idx=3&sn=2e1958835f9a286f7fd1a07c28759097&chksm=84c16c9fb3b6e589bb848c6b5124e81a7e09cd7d2134bd44481f45c3de3d819cbe6f14ecaff2&scene=4		3483	共青团中央 有态度 有温度 全网青年都在关注 来源： 微信公众号“不二画报”（ID： buer2025） 扫描图片上的二维码 定制标准版团旗、团徽，下载团歌 校审 | 任晓蓉 编辑 | 王俊文（团湖北省委） 猜你喜欢 四个月了，澳大利亚山火为何越烧越大？ 高速费增加了？究竟哪些变化？交通部回应了 寻人| 北京昌平戴眼镜的小伙儿，你做的这件事全国都知道了 现实版“海上钢琴师”，当油漆车间里响起钢琴声…… 点亮“在看”，第一时间收到新消息	98686	1425	0	0	33	9411	0	0	http://mmbiz.qpic.cn/mmbiz_jpg/7hxJRjsnhfloOLxvakzUvFDcJaM9Vx9RibKrbXxjLYWnqF9mtPcZAypp3I1OicTLazsib8I296CibVkHrg5eUgmkYg/0?wx_fmt=jpeg						2020-10-02 22:30:12	0	1.1535	8
8	中国政府网	zhengfu		0	0	2020-01-08 08:28:34	1.08	1	0	李克强签署国务院令 公布《保障农民工工资支付条例》	http://mp.weixin.qq.com/s?__biz=MzA4MDA0MzcwMA==&mid=2652536188&idx=1&sn=8d0d15712418f7e3ad690bfc85a74995&chksm=844496a7b3331fb17c07fdbfe49e8f81c0fc200c64afc5fd4a53050c0ac792f62a3e0e249d5e&scene=4		9044	国务院总理李克强日前签署国务院令，公布《保障农民工工资支付条例》（以下简称《条例》），自2020年5月1日起施行。 党中央、国务院高度重视解决拖欠农民工工资问题。为了规范农民工工资支付行为，保障农民工按时足额获得工资，《条例》从落实主体责任、规范工资支付行为、明确工资清偿责任、细化重点领域治理措施、强化监管手段等方面对保障农民工工资支付作了规定。 一是落实用人单位主体责任，细化部门监管职责。提出要坚持市场主体负责、政府依法监管、社会协同监督，压实地方人民政府及其人力资源社会保障、住房城乡建设、交通运输、水利、发展改革、财政、公安等部门的监管责任，发挥工会、共青团、妇联、残联以及新闻媒体作用，强化举报投诉，实现多方共治。 二是规范工资支付行为，坚持源头治理。明确以银行转账或者现金形式支付工资，不得以实物或者有价证券等其他形式替代；要求用人单位按照工资支付周期和具体支付日期足额支付工资，编制…	100001	2180	23	0	0	0	0	0	http://mmbiz.qpic.cn/mmbiz_jpg/k5d4lfEvkEwbo9uP4zmJSv4sZicb4SVZflvIMMypxGnnBfw1hRHsfPHpLLq2gB2WUQz9PBEBZF5SFHwzLpicpBrA/0?wx_fmt=jpeg						2020-10-02 22:19:11	3	8.0887	3
9	共产党员	gcdyweixin	中国新闻社	1	1	2020-01-08 08:37:23	1.08	0	0	别眨眼！东风快递带你看最美“烟花”	http://mp.weixin.qq.com/s?__biz=MzA4ODUzNjAxOA==&mid=2671091585&idx=2&sn=0bf9f21816a9f0085989bd4ca05997ee&chksm=8ae9993cbd9e102a0db81a599cf79e5b09a71179ce42a495bbc7b7bf518826884d591c37aae1&scene=4		1609	近日， 中国人民解放军火箭军官方微博 @东风快递 一条名为【别眨眼！#东风快递#带你看最美“烟花”】的微博视频， 引发了网友热议。 ↓↓↓ 视频来源：@东风快递 嗖！ 火箭像一条喷火巨龙腾空而起、 穿云破雾冲向浩瀚的太空。 来感受一下这个不一样的烟火 ↓↓↓ 动图截自@东风快递 东风快递： 我不仅仅做快递，还负责做节日烟花表演 看完这个超酷炫的视频，小编不禁感叹东风快递业务面挺广呀，不仅送快递，还负责节日烟花表演。不少网友也感叹：这是最气派的烟花！倍儿有安全感~ @玲玲振玉：太燃了！最气派的烟花 @黑鬼菲菲：好漂亮的烟火?? @墨上花开徐徐归来：就爱这不一样的烟火 @夢HUI安乐：新年的烟花现在就看到了，幸福 @陷落在你无限的美好：这是我见过最耀眼的烟火 @路飞09169：这才是新年最美的烟花！ @麦兜菠萝油王子_：不一样的烟火，让我们倍安心倍有安全感，谢谢快递哥哥 图片来源：@东风快递…	51572	438	0	0	42	799	0	0	http://mmbiz.qpic.cn/mmbiz_jpg/DhKPeHFI5HgFNXCsVzIu1kBPbYCSglLmVcBDlibCP9akLk9mKu8Csk2vflEFdFph0MfOhbYqNGDgqp8MBPX0N8Q/0?wx_fmt=jpeg		https://mp.weixin.qq.com/mp/readtemplate?t=pages/video_player_tmpl&action=mpvideo&auto=0&vid=wxv_1153806227521110017				2020-10-02 22:35:13	0	1.1535	34
10	共产党员	gcdyweixin		0	0	2020-01-08 08:37:23	1.08	0	0	这件大事，习总书记24次指示批示	http://mp.weixin.qq.com/s?__biz=MzA4ODUzNjAxOA==&mid=2671091585&idx=1&sn=649bf55a9c8e5a3e1d37d2eb5b640e65&chksm=8ae9993cbd9e102a4806625eca66197960ba6f1143654edd10e64a2aca189f547c7ed15c623f&scene=4		8249	让初心和使命 照亮新时代长征路 当历史的时针指向21世纪的第三个十年，新时代中国将全面建成小康社会，实现第一个百年奋斗目标。 无论是在中华民族发展史上，还是在人类发展史上，这都是具有里程碑意义的一年。 办好中国的事情，关键在党。作为中国号巨轮的领航者，中国共产党人将以怎样的姿态和行动，引领这个伟大的国家奔向未来？ “初心和使命是我们走好新时代长征路的不竭动力”。 不忘初心、牢记使命，是一个百年大党的奋斗历程，也是9000多万中国共产党人的坚定誓言。 01 刚刚过去的2019年，在以习近平同志为核心的党中央坚强领导、部署推动和率先垂范下， 以县处级以上领导干部为重点，“不忘初心、牢记使命”主题教育分两批在全党自上而下深入开展，取得了重大成果。 这是一次深刻的党性洗礼，更是一场深刻的自我革命。让初心薪火相传，把使命永担在肩，新时代的中国共产党人，正以永不懈怠的精神状态和一往无前的奋斗姿态，带…	88850	582	2	0	17	342	0	0	http://mmbiz.qpic.cn/mmbiz_jpg/DhKPeHFI5HgFNXCsVzIu1kBPbYCSglLmZFSQe9wbsMrGxlZmxUfCKWjdvuryX3AucxKAde2giaUicPXnZPMicZ0jA/0?wx_fmt=jpeg						2020-10-02 22:35:13	0	4.7922	31
11	北京市疾病预防控制中心	bjcdcblog	北京市疾控中心	0	0	2020-01-08 08:43:00	1.08	1	0	【营养与食品】过年下馆子除了好吃，还需要注意什么？	http://mp.weixin.qq.com/s?__biz=MzA3MTI3ODAyMQ==&mid=2649784700&idx=1&sn=dbc7a96457b036310ca91ba96f663118&chksm=87342dd6b043a4c0f4f286aabfbc11dc308f388f2e6cdde77d86a9071c931eaddfbe791f04c3&scene=4	​春节和寒假即将到来，阖家团圆少不了聚餐下馆子，在品尝美味的同时，一定不要忽视食品安全！	1286	春节和寒假即将到来， 阖家团圆少不了聚餐下馆子， 在品尝美味的同时， 一定不要忽视食品安全！ 慎重选择 就餐地点 外出就餐应选择持有有效《食品经营许可证》（或《餐饮服务许可证》）、餐饮服务食品安全量化分级较高的正规餐饮服务单位就餐，尽量不去卫生状况差、无证经营的餐饮单位及路边露天饮食小摊点就餐。 慎食 高风险食品 要注意辨别食物颜色和外观是否正常，是否有异物或异味，如发现异常，要立即停止食用。 毒蘑菇、鲜黄花菜、没有烧熟煮透的四季豆、河豚等本身具有毒性，尽可能不要食用； 一些水产品如蝲蛄、石蟹等是寄生虫的中间宿主，建议不要生食，一定要烧熟煮透以后才能食用。 凉拌菜在较高的室温下容易滋生细菌，甚至变质，因此建议谨慎选择。 注意餐饮具 及个人卫生 在外就餐建议选择经过高温消毒的餐具，提倡分餐制，建议使用公筷；就餐前要注意洗手。 烤涮时 需注意 例如选吃火锅应注意锅内汤汁滚沸为佳，菜料食物若不…	3837	15	0	0	0	0	0	0	http://mmbiz.qpic.cn/mmbiz_jpg/ZsEzhCBqf8YicG6EeHlzJYP0b3P8uibjM8rCHA6UOcPNrzjWyyqeXrRmPlvicyCiaa9dcR3GPVjP5uE4CA4jsWa69w/0?wx_fmt=jpeg						2020-10-02 22:44:14	0	3.6252	2
12	北京市疾病预防控制中心	bjcdcblog	北京市疾控中心	1	0	2020-01-08 08:43:00	1.08	1	0	北京市疾控系统网络媒体传播效果监测报告(2020年1月)	http://mp.weixin.qq.com/s?__biz=MzA3MTI3ODAyMQ==&mid=2649784700&idx=2&sn=37377d17a5254bfe8b2f820989984748&chksm=87342dd6b043a4c00bf97013db6546b34ea7e3a7e0411c0379be6580ee3dc908f1626fe7cef0&scene=4	本周期内，纳入监测微博号共17个，总计发文2235篇（平均131篇），转发3419次（平均201次），评论933次（平均54次），点赞913次（平均53次），粉丝量达533502人（平均31382人），总体平均影响力指数为811。	2077	点击蓝字 关注我们 “ 一、北京市疾控系统微博影响力排行榜 本周期内，纳入监测微博号共17个，总计发文2235篇（平均131篇），转发3419次（平均201次），评论933次（平均54次），点赞913次（平均53次），粉丝量达533502人（平均31382人），总体平均影响力指数为811。 根据榜单显示，北京市疾病预防控制中心(1378.9)、北京大兴健康教育(1273.5)、北京朝阳健康教育(1218.7)位居榜单前三甲；北京房山健康教育(1098.4)、北京丰台健康教育(1071.7)、北京西城健康教育(959.6)、北京平谷健康教育(950.8)、北京石景山健康教育(923.6)、北京怀柔健康教育(887.1)、北京东城健康教育(819.1)进入榜单前十名。 其中单项奖获得情况如下，人气明星奖：北京市疾病预防控制中心（368115粉丝），最佳传播奖：北京市疾病预防控制中心（666转…	768	3	0	0	1	0	0	0	http://mmbiz.qpic.cn/mmbiz_jpg/ZsEzhCBqf8YicG6EeHlzJYP0b3P8uibjM8bzsdghc09D8ib91lDCwicko1n0mqvMTicKeKBicib8iagSUBjicNq6ILwxjXw/0?wx_fmt=jpeg						2020-10-02 22:44:14	2	7.0821	17
13	湖北发布	hubeifabu		0	0	2020-01-08 09:22:10	1.08	0	0	蒋超良主持省委理论学习中心组集中学习	http://mp.weixin.qq.com/s?__biz=MzA5MzY2MDkzOQ==&mid=2650371335&idx=1&sn=805a848f6fc79f21d7186772d5f45bf4&chksm=8857a763bf202e75a8f5c12e458214acb1ff1510a1e994e714b54f399433da9345e039500ed4&scene=4	蒋超良主持省委理论学习中心组集中学习时强调推动宣传思想和意识形态工作开创新局面 坚决扛起防范化解重大安全风险	1430	蒋超良主持省委理论学习中心组集中学习时强调 推动宣传思想和意识形态工作开创新局面 坚决扛起防范化解重大安全风险政治责任 1月7日，省委书记蒋超良主持省委理论学习中心组集中学习并讲话，强调要深入学习贯彻习近平总书记关于党内法规制度建设的重要论述，系统推进我省党内法规制度建设；贯彻执行好《中国共产党宣传工作条例》，推动全省宣传思想和意识形态工作开创新局面；深入学习贯彻习近平总书记关于应急管理工作的重要论述，坚决扛起防范化解重大安全风险的政治责任，切实做好应急管理各项工作。省委副书记、省长王晓东，省政协主席徐立全参加集中学习。 武汉大学副校长周叶中就学习贯彻《中国共产党宣传工作条例》等党内法规作专题辅导。省领导黄楚平、马涛、曹广晶、曾欣围绕学习贯彻习近平总书记关于应急管理工作的重要论述作交流发言。 蒋超良指出 党的十八大以来，习近平总书记对党内法规制度建设作出了一系列重要指示，为我们贯彻落实党…	351	4	0	0	0	0	0	0	http://mmbiz.qpic.cn/mmbiz_jpg/sHQ8YCQ0QibD4lZicHjb0ZwBIfP6ejzGaO7YhiakaOC5LiafFPYsyWOwSml3TtWJhAQ3OK3kicIyahuSmZ5K34gF4qw/0?wx_fmt=jpeg						2020-10-02 22:42:13	1	9.2618	25
14	湖北发布	hubeifabu		1	0	2020-01-08 09:22:10	1.08	0	0	蒋超良主持省委全面深化改革委员会第五次会议	http://mp.weixin.qq.com/s?__biz=MzA5MzY2MDkzOQ==&mid=2650371335&idx=2&sn=7b8f60eb97ef999820a38e347052c9df&chksm=8857a763bf202e75c8966894e40ca4dfaf420d905dd6a2b1054d6426b65fd6d5fdae52410654&scene=4	蒋超良主持省委全面深化改革委员会第五次会议强调狠抓党中央改革部署落实 以改革成效检验初心使命1月7日下午，省	1267	蒋超良主持省委全面深化改革委员会第五次会议强调 狠抓党中央改革部署落实 以改革成效检验初心使命 1月7日下午，省委书记、省委全面深化改革委员会主任蒋超良主持召开省委全面深化改革委员会第五次会议，强调要深入贯彻落实中央全面深化改革委员会第十一次会议精神，狠抓党中央改革决策部署落实落地，推进体制机制创新取得新突破，以改革成效检验和体现初心使命。 省委副书记、省长、省委全面深化改革委员会副主任王晓东，省委副书记、省委全面深化改革委员会副主任、武汉市委书记马国强出席会议。 会议传达学习中央全面深化改革委员会第十一次会议精神，审议通过《湖北省综合交通运输体制改革方案》、湖北省贯彻《干部任用条例》系列配套制度、《湖北省党政领导干部政治素质考察办法（试行）》、《关于在中国（湖北）自由贸易试验区试行进一步激发人才创新创业活力措施的意见》。 会议指出 中央全面深化改革委员会第十一次会议是贯彻落实党的十九届…	813	1	0	0	0	0	0	0	http://mmbiz.qpic.cn/mmbiz_jpg/sHQ8YCQ0QibD4lZicHjb0ZwBIfP6ejzGaOToT1DwjibZz9y6iaLiam1jtn4jLDNgvtBnr6eVpvyrOVhGjHaR6bYKS5Q/0?wx_fmt=jpeg						2020-10-02 22:42:13	2	9.404	52
15	湖北发布	hubeifabu		2	0	2020-01-08 09:22:10	1.08	0	0	蒋超良主持省委军民融合发展委员会第三次全体会议	http://mp.weixin.qq.com/s?__biz=MzA5MzY2MDkzOQ==&mid=2650371335&idx=3&sn=52927201f0924cab64cbd43a3fa4919d&chksm=8857a763bf202e75ba5d5734b45174db5d11330cdf57afad8698d9821563399273dab16fa2f4&scene=4	蒋超良主持省委军民融合发展委员会第三次全体会议强调持续优化制度政策环境 加快军民深度融合步伐1月7日下午，省	1035	蒋超良主持省委军民融合发展委员会第三次全体会议强调 持续优化制度政策环境 加快军民深度融合步伐 1月7日下午，省委书记、省委军民融合发展委员会主任蒋超良主持召开省委军民融合发展委员会第三次全体会议，强调要深入学习贯彻习近平强军思想和习近平总书记关于军民融合发展的重要论述，持续优化制度政策环境，推动形成我省军民融合深度发展新格局。 省委副书记、省长、省委军民融合发展委员会副主任王晓东，省委副书记、省委军民融合发展委员会副主任、武汉市委书记马国强出席会议。 会议听取我省军民融合发展工作情况汇报，审议通过有关文件。 会议指出 军民融合发展事关国防安全、事关中国特色社会主义事业永续发展，也关系到湖北高质量发展。要深入学习贯彻习近平总书记关于军民融合发展的重要论述，坚持党中央集中统一领导，坚决做到“两个维护”，确保军民融合发展正确方向，为实现中国梦强军梦提供强大动力和有力支撑。 会议强调 要持续优…	159	0	0	0	0	0	0	0	http://mmbiz.qpic.cn/mmbiz_jpg/sHQ8YCQ0QibD4lZicHjb0ZwBIfP6ejzGaOToT1DwjibZz9y6iaLiam1jtn4jLDNgvtBnr6eVpvyrOVhGjHaR6bYKS5Q/0?wx_fmt=jpeg						2020-10-02 22:42:13	2	11.3814	25
16	湖北发布	hubeifabu		3	0	2020-01-08 09:22:10	1.08	0	0	蒋超良主持省委审计委员会第三次会议	http://mp.weixin.qq.com/s?__biz=MzA5MzY2MDkzOQ==&mid=2650371335&idx=4&sn=9a1962e1b0892449309b99e2fee92e74&chksm=8857a763bf202e75ea3ed4c98079c047719cb2fed4290bbcfc06816c0fbb284ddc856ff92312&scene=4	蒋超良主持省委审计委员会第三次会议强调履行审计监督职责 服务全省发展大局1月7日下午，省委书记、省委审计委员	1278	蒋超良主持省委审计委员会第三次会议强调 履行审计监督职责 服务全省发展大局 1月7日下午，省委书记、省委审计委员会主任蒋超良主持召开省委审计委员会第三次会议，强调要认真贯彻落实习近平总书记对审计工作的重要指示精神和全国审计工作会议精神，增强“四个意识”，坚定“四个自信”，做到“两个维护”，依法全面履行审计监督职责，在服务全省发展大局中体现审计担当。 省委副书记、省长、省委审计委员会副主任王晓东，省委常委、省纪委书记、省监察委员会主任、省委审计委员会副主任王立山出席会议。 会议传达学习习近平总书记对审计工作的重要指示和全国审计工作会议精神，听取我省2019年度审计工作情况汇报，研究部署2020年度审计工作，审议通过《2020年度全省审计项目计划》《2020年本级经济责任审计和自然资源资产离任审计计划》。 会议指出 习近平总书记对审计工作的重要指示，为我们做好新形势下审计工作指明了方向、提供…	100	0	0	0	0	0	0	0	http://mmbiz.qpic.cn/mmbiz_jpg/sHQ8YCQ0QibD4lZicHjb0ZwBIfP6ejzGaOToT1DwjibZz9y6iaLiam1jtn4jLDNgvtBnr6eVpvyrOVhGjHaR6bYKS5Q/0?wx_fmt=jpeg						2020-10-02 22:42:13	2	9.8983	25
17	共青团中央	gqtzy2014		0	2	2020-01-08 10:39:57	1.08	0	0	关注 | 伊朗革命卫队证实：发射导弹袭击美驻伊拉克军事基地	http://mp.weixin.qq.com/s?__biz=MzA3NTE5MzQzMA==&mid=2655093181&idx=1&sn=49c561683bded7aa6b925666a9dfbee6&chksm=84c16c84b3b6e59282340df80062a0079809bc620a82f799a080a282d8180c9d5db4b5ccace0&scene=4		5169	共青团中央 有态度 有温度 全网青年都在关注 来源：微信公众号“共青团中央”（ID：gqtzy2014）综合整理自“观察者网”（ID：guanchacn）、新浪微博“央视新闻” “美国在西亚邪恶势力的终结，已经开始。” 当地时间8日凌晨，多个美军驻伊拉克基地遭袭击。 不同以往“无人认领袭击”的情况，这次包括英语新闻频道Press TV在内的多个伊朗国营媒体表示，本次袭击是由伊朗革命卫队发起，后者朝美军基地发射“数十枚导弹（missile）”。 伊朗学生通讯社也报道称：“今天早晨（1月8日），伊朗革命卫队勇敢的战士们成功发起了代号为‘烈士苏莱曼尼’的军事行动，向恐怖分子及美国侵略者所在的基地，发射了数十枚地对地导弹。” 美军对此予以确认。五角大楼于北京时间1月8日早8时左右发布声明： “当地时间1月7日晚5:30分（EST）左右，伊朗朝驻伊拉克美军以及国际联军发射超过12枚弹道导弹。很明显…	100001	1945	0	0	23	24520	0	0	http://mmbiz.qpic.cn/mmbiz_jpg/wZ8jfcVwf7J2iczp12TJia3NBXqAnqib8WIyMS6W4n9u8Of1nwQ3Rrd0r6ZicJLKwQxb20hZRoAfOKjfDenSibgsJTg/0?wx_fmt=jpeg		https://v.qq.com/iframe/preview.html?width=500&height=375&auto=0&vid=f304851wlbm$#$https://mp.weixin.qq.com/mp/readtemplate?t=pages/video_player_tmpl&action=mpvideo&auto=0&vid=wxv_1155186020560863233				2020-10-02 22:30:12	1	2.7514	6
18	共青团中央	gqtzy2014	中国新闻社	1	0	2020-01-08 10:39:57	1.08	0	0	如果一觉醒来穿越回到大学时代，你最想做什么？	http://mp.weixin.qq.com/s?__biz=MzA3NTE5MzQzMA==&mid=2655093181&idx=2&sn=6e075c9104d4d8f5b7bc536aad97b966&chksm=84c16c84b3b6e592a1cb27cdb8ad614839f655e2c1eff48146a10d51221384cff38f4aebb28e&scene=4		5428	共青团中央 有态度 有温度 全网青年都在关注 来源：微信公众号“中国新闻社”（ID：CNS1952） 1月初 正值各大高校的期末季 话题 #如果一觉醒来回到了大学# 一登上热搜 就引发众多网友热议 微博截图 对于很多人来说，大学时光是最悠闲的日子，不会被催婚、催生，没有那么多生活烦恼，可以随时和朋友们一起吃饭，上完课也还有时间去做一些自己喜欢的事情……你的大学是怎么度过的？ 资料图片 青海民族大学供图 假设，真的有一天，你一觉醒来回到了大学，你最想做什么？是好好学习？还是谈场恋爱？或是来一场说走就走的旅行？你的选择是什么？ 我想……好好学习 @项大飞飞飞飞飞：如果能回到大学 ，我不会去放弃那个到手后被老师劝走的国奖 然后往死里考证拿奖学金 让自己更优秀 更有价值。 @绿植生活：只要学不死，就往死里学 @是周杰伦的奶茶啊：那我就从大一开始看考研的书 @顾魏同事：考证啊，考证吧，能考的全都考…	100001	896	0	0	40	6583	0	0	http://mmbiz.qpic.cn/mmbiz_jpg/7hxJRjsnhflzRKQtxhSSIclicBaT1CRfxVg5iaaSIg01HjNe6Mrp4O6Io5uKLABJ6hHib1ic2b1TaurvzhPicd4eXsQ/0?wx_fmt=jpeg						2020-10-02 22:30:12	0	3.7665	10
19	共青团中央	gqtzy2014	杨亚楠、王媛	2	0	2020-01-08 10:39:57	1.08	0	0	厉害了！这个 “600多亿的大项目”我们可能都参与了…	http://mp.weixin.qq.com/s?__biz=MzA3NTE5MzQzMA==&mid=2655093181&idx=3&sn=96a1f607eb7a67dc6c5e6f910d77a57d&chksm=84c16c84b3b6e59254265399508c03bc96dd66e8f69915e40e5f0823a2fa4e2f0946a79a3cef&scene=4		4888	共青团中央 有态度 有温度 全网青年都在关注 来源：微信公众号“光明网”（ID：gmw_001 作者：杨亚楠、王媛） 《哪吒之魔童降世》、《流浪地球》、《我和我的祖国》、《中国机长》......回望2019年的中国电影市场，涌现出了许多题材多样、风格各异的影片。 据国家电影局2019年12月31日晚 发布的数据显示2019年 中国电影总票房已达到642.66亿元， 同比增长5.4%。 啊！啥？ 642.66亿！ 稳了稳情绪， 理了理思路， 原来在刚刚过去的2019年， 大家竟然参与了一个600多亿的大项目！！！ 继“双11”后， 再次低调地参与了一个亿元项目， 真的是让人既激动又兴奋~ 怎么样？ 你是不是一样也在暗自窃喜？ 为了让大家有更深的参与感， 下面带大家详细地了解一下 这个600多亿的大项目~ 占比80%！国产电影占比创新高 据国家电影局显示， 在排行榜单的前十名里， 国产电影占…	77141	360	0	0	19	1733	0	0	http://mmbiz.qpic.cn/mmbiz_jpg/7hxJRjsnhflzRKQtxhSSIclicBaT1CRfxU5D4FlxiblHvVm8MIOkRU6Yk6sdj2zsgw1Lh63jghlde9cUXDPc4H8w/0?wx_fmt=jpeg						2020-10-02 22:30:12	0	4.1196	9
20	上海发布	shanghaifabu		0	0	2020-01-08 11:57:24	1.08	0	0	快讯！“国考”分数线今天公布！你考得怎么样？	http://mp.weixin.qq.com/s?__biz=MjM5NTA5NzYyMA==&mid=2654117928&idx=1&sn=1e4b7e311b1cc0227e0090bb0f345334&chksm=bd3bbd538a4c34453ca713838fa7b025f69da22eb407b6780002339d40feec1ba1c3ba624fd1&scene=4		2195	参考国考的小伙伴们看过来！ 中央机关及其直属机构2020年度考试录用公务员笔试成绩今天公布。省级（含副省级）及以上机构职位合格分数线为：总分不低于110分，且行政职业能力测验不低于60分。市（地）、县（区）级机构职位合格分数线为：总分不低于100分，且行政职业能力测验不低于55分。考生可点击本条微信左下角的“阅读原文”登录后查询考试成绩，或在电脑中打开网址查询http://bm.scs.gov.cn/pp/gkweb/core/web/ui/business/auth/login.html。 国考调剂公告今天也同步发布，1月9日起，报考人员可以登录2020年国考专题网站，填报申请调剂的相关信息。 详见下文↓ 各档分数线确定 国家公务员局说，今年划定笔试合格分数线时，既考虑到新录用公务员必须具备的基本素质，又兼顾了不同层级机关招考职位对公务员能力的不同要求，采取了分层划线的方法，同时对西部…	88556	62	0	0	13	369	0	0	http://mmbiz.qpic.cn/mmbiz_jpg/qdWB7wH8tToteSMI2TALOrYcfQy311VOZ7V1AiafP4qWgoWHiaicnlWEG0np441nGnFa44mu9ZiaELpCQXlGU0ZTicw/0?wx_fmt=jpeg	http://bm.scs.gov.cn/pp/gkweb/core/web/ui/business/auth/login.html					2020-10-02 22:10:11	1	4.0202	5
21	上海发布	shanghaifabu		1	0	2020-01-08 11:57:24	1.08	0	0	【聚焦】两港大道快速化工程新进展！首根预制立柱吊装施工	http://mp.weixin.qq.com/s?__biz=MjM5NTA5NzYyMA==&mid=2654117928&idx=2&sn=bdd473122eef17cdc89abc0fe7f600db&chksm=bd3bbd538a4c344540c93f9d9bc1b30a385703e610372d353ff3375c76431cff09c385a4c362&scene=4		793	加快临港新片区建设，交通很重要！ 上海建工集团说，两港大道（新四平公路~S2）快速化工程项目迎来了首根预制立柱的吊装施工。两港大道快速路规划为城市快速路，是市域骨干道路网的组成部分，也是临港地区、洋山港重要的对外快速通道。西起规划S3沪奉高速，北至S32申嘉湖高速，全长约50.8km。分为奉贤段、临港段和浦东段。本次实施范围为两港大道中段（新四平公路~S2），全长10.9km。工程建成后，车道规模为双向6快2慢的地面城市主干路+双向6车道的高架城市快速路。详↓ 预制立柱由构件厂装车，从浦东黄楼基地出发，晚11时余驶入两港大道新元南路处施工现场，立柱预制安装从卸车、立柱翻转、试吊、坐浆、立柱就位几个步骤顺利地、高精度地进行。 该预制立柱高12.85m，截面尺寸1.8m×1.6m，重约97t，采用一台350t履带吊单机吊装施工，装配仅用时1小时余。 装配式桥梁结构是桥梁快速化施工的重要组成部…	34456	76	0	0	8	161	1	20	http://mmbiz.qpic.cn/mmbiz_jpg/qdWB7wH8tToteSMI2TALOrYcfQy311VOy3xbBia6bsa1bdQCP1NToCyMkW8l6aj8Q2EcTO4GX15YHatsAHSAZhw/0?wx_fmt=jpeg						2020-10-02 22:10:11	1	2.307	14
22	上海发布	shanghaifabu		2	0	2020-01-08 11:57:24	1.08	0	0	【探索】金山一年四季到底有多少花？你需要一份赏花地图！	http://mp.weixin.qq.com/s?__biz=MjM5NTA5NzYyMA==&mid=2654117928&idx=3&sn=8ab0055d280bc30810820deb91635e58&chksm=bd3bbd538a4c3445f6b7d4034ec7bd67e6584bb989b798c306147356829b405852ddb912242e&scene=4		2000	日历翻到了2020年，不少市民开始畅想新一年的旅行计划，在浪漫的地方邂逅花海（包括美丽的色叶植物）是个不错的选择！ 金山的一年四季到底有多少美美的花草？ 到底去哪里观赏？ 你需要一份值得收藏的赏花地图！ 二月梅花、三月樱花、四月海棠……跟着市文旅局去赏花吧↓ /花开海上生态园/ 二月的花开海上， 200亩梅园里的梅花开了， 树影稀疏间，梅影绰成景。 /枫泾古镇/ 水乡江南古镇里开出的梅花， 唯有亲临，方能领悟这梅花之绝代。 /荟萃园/ 春伊始，满目荟萃几折梅， 光影澜澜里唯有梅花清秀脱尘。 /花开海上生态园/ 花开海上生态园的樱花沿道盛开， 满树烂漫纯白似雪， 宛若一幅“香雪海”的绝美画卷。 /前京大道/ 前京大道也藏着一隅浪漫樱花， 阳光下诉说着春天的故事， 共享春日午后的亲子时光。 /栖静书院/ 在亭林驾校旁的栖静书院， 1.5公里樱花大道有着无尽风雅， 金山早春的诗情画意，悠悠袭来…	18081	115	0	0	16	219	0	0	http://mmbiz.qpic.cn/mmbiz_jpg/qdWB7wH8tToteSMI2TALOrYcfQy311VOmCvZeTpwkiad3XEfSQxS6ocwyuySJW8OFf9dHn8bFSM6gcHiaUufFpaA/0?wx_fmt=jpeg						2020-10-02 22:10:11	0	0.3323	23
23	武汉发布	wuhanfabu		0	0	2020-01-08 12:02:23	1.08	0	0	今年春运10日拉开大幕，如何避堵？请收好这份湖北高速公路出行指南	http://mp.weixin.qq.com/s?__biz=MzA3MzU2ODQzMQ==&mid=2651532167&idx=1&sn=0127de4d365a3becf7808541c5522356&chksm=84f29247b3851b5117f6e0d19c16c8ca20a4bba4e7351fc397380d2dd065b7163ca66af654c8&scene=4	预计2020年春运出行特点主要体现在四个阶段，路网运行态势将呈现前期外地返乡车流攀升、春节前省内返乡车流高峰、春节假期探亲出行车流反弹及春节后车流震荡走低的四种趋势。	2653	2020年春运将于1月10日开始，2月18日结束，共计40天。 1月7日，湖北省高速公路管理局应急中心联合湖北省公安厅交通管理局监控指挥中心，共同编制了《湖北省高速公路2020年春运出行指南》，为您的春运出行提供指引和帮助。 根据湖北省交通运输厅高速公路管理局对历年来春运期间路网运行监测分析，预计2020年春运出行特点主要体现在四个阶段，路网运行态势将呈现前期外地返乡车流攀升、春节前省内返乡车流高峰、春节假期探亲出行车流反弹及春节后车流震荡走低的四种趋势。 春运期间天气情况预测 根据最新气象资料综合分析，预计： 今年春运前期（1月10日～1月18日）、春节前一周左右（1月19日～1月23日）及春节假期（1月24日～1?月30日7天）我省阴雨日数偏多，北部及西部高海拔地区气温正常略低，期间有雨雪冰冻天气出现； 南部气温正常略高，降雨偏多。 路面湿滑，对春运交通有不利影响。 春运后期（1月3…	1440	4	0	0	0	0	0	0	http://mmbiz.qpic.cn/mmbiz_jpg/pqOJMEhPDInxTbKx3MtH10aQ9zgeicOe4kzddw1Xbzib6KNOITZicuElIyV1OGg0dyCiax7m9NicPCVLv2SbODuaPSQ/0?wx_fmt=jpeg						2020-10-02 23:10:15	1	4.6749	14
24	武汉发布	wuhanfabu		1	0	2020-01-08 12:02:23	1.08	0	0	两会 | 一图看懂2019武汉账本：民生支出超七成，减税降费428亿元	http://mp.weixin.qq.com/s?__biz=MzA3MzU2ODQzMQ==&mid=2651532167&idx=2&sn=b3b3e4ca10ff402c9d054484c3cef7d3&chksm=84f29247b3851b51d40691fb4924f38d9965d23e555f44b8b43d2b097a021e3421ac5085ae00&scene=4	2019年钱花在了哪些地方？今年将投向哪些重点领域？我们看图说话。	185	2019年，武汉财税紧紧围绕加快建设“三化”大武汉和国家中心城市，落实稳增长、促改革、调结构、惠民生、防风险、保稳定等各项财税政策，依法加强财政收支管理，有力促进了经济社会健康发展。2019年钱花在了哪些地方？今年将投向哪些重点领域？我们看图说话。（长江日报-长江网记者龚劼 通讯员黄志敏） 来源 | 长江日报-长江网 编辑 | 宋涛 文章经授权发布 转载请注明出处	538	1	0	0	0	0	0	0	http://mmbiz.qpic.cn/mmbiz_jpg/pqOJMEhPDInxTbKx3MtH10aQ9zgeicOe4VhM0qDANhiaP30TS8Q6bd1hB6sdzJGCdA2ib6BSYXPZD6VCtLMniaV9JA/0?wx_fmt=jpeg						2020-10-02 23:10:15	2	3.8013	11
25	武汉发布	wuhanfabu		2	0	2020-01-08 12:02:23	1.08	0	0	关注 | 条件放宽！今年武汉事业单位公开招聘1676人	http://mp.weixin.qq.com/s?__biz=MzA3MzU2ODQzMQ==&mid=2651532167&idx=3&sn=8f7b28450690bcd94e602fcecb04988c&chksm=84f29247b3851b51b5a01843d905fd1fc68e29b47ea96f9fd269298678293f3146f723a8919e&scene=4	今年94%岗位面向应届毕业生开放报名，年龄限制也是近年来首次放宽。	1074	今天，武汉市2020年度事业单位公开招聘正式启动报名。昨日，记者从武汉市人社局获悉，今年计划招聘人数1676人，较去年增加201人，增幅达14%。今年94%岗位面向应届毕业生开放报名，年龄限制也是近年来首次放宽。 武汉市人社局相关负责人介绍，1月8日上午，武汉市事业单位面向社会公开招聘工作人员公告正式在武汉人事考试网（网址：www.whptc.org/）发布，应聘人员可登录网站查询招聘信息并进行报名。 今年，招聘单位和岗位显著增多。2020年市区两级共453家单位参加公开招聘，较去年增加135家，计划招聘人数1676人，较去年增加201人，增幅达14%。 并且，招聘岗位条件明显放宽。为支持近年高校毕业生就业，本次招聘岗位的条件设置尽量向高校毕业生倾斜，一般性岗位不设置工作经历要求。今年招聘中共1568个岗位面向大学应届毕业生，占招聘总数的94%。同时，对偏远地区或基层单位的岗位，放宽学历…	1511	6	0	0	0	0	0	0	http://mmbiz.qpic.cn/mmbiz_jpg/pqOJMEhPDInxTbKx3MtH10aQ9zgeicOe4bzYCbCicQJVWToymTibk5kjZmGO8TuDblOC6wzm53cFN1H4b5iaicEg0fw/0?wx_fmt=jpeg						2020-10-02 23:10:15	2	8.0857	3
26	武汉发布	wuhanfabu		3	0	2020-01-08 12:02:23	1.08	0	0	经济 | 全国11条试点步行街经济排行榜出炉，江汉路最受年轻消费者青睐	http://mp.weixin.qq.com/s?__biz=MzA3MzU2ODQzMQ==&mid=2651532167&idx=4&sn=d334d51be3978a039f09e1fdcc65abb0&chksm=84f29247b3851b516169f89b3093412910754862cd44212e246a7b98837d1521cd078bc4abd8&scene=4	江汉路步行街地标建筑陆续“刷新”，年轻消费者占比超过六成，排名居11条试点步行街之首。	1667	步行街是一座城市的名片，如今，传统步行街正在呈现新活力。2018年底，商务部在全国11条步行街启动首批试点。从武汉“20世纪建筑博物馆”江汉路，到传统节庆日举办“金陵灯会”的南京夫子庙，再到网罗四川美食的成都宽窄巷子……1月7日发布的《2019年阿里巴巴步行街经济报告》显示，过去的一年，11条试点步行街新消费蓬勃，线下消费金额同比增长36.7%；2019年10月总客流同比增长23.3%，并呈现出年轻人增多、夜间消费更活跃等积极趋势。江汉路步行街地标建筑陆续“刷新”，年轻消费者占比超过六成，排名居11条试点步行街之首，夜间客流活跃度列全国第三。 全国11条试点步行街排名，江汉路最“年轻” 江汉路步行街是试点步行街中唯一的中部地区步行街。经过大半年的提升改造，江汉路焕然一新，地标建筑在陆续“刷新”，日均客流量在试点中排名第4，其中本地客流占比78.0%，排名第一，同比上涨3.2个百分点。沈阳…	861	3	0	0	0	0	0	0	http://mmbiz.qpic.cn/mmbiz_jpg/pqOJMEhPDInxTbKx3MtH10aQ9zgeicOe43KRD8XGU0zJNayZFy9UIUZyibFQRDvPeyj7VzEav7NlZLmQWcLS6H7A/0?wx_fmt=jpeg						2020-10-02 23:10:15	1	4.4691	13
27	共产党员	gcdyweixin		1	1	2020-01-08 12:04:02	1.08	0	0	山东舰高清大图震撼来袭，你想要的角度都有！	http://mp.weixin.qq.com/s?__biz=MzA4ODUzNjAxOA==&mid=2671091607&idx=2&sn=40a903eafaf87bae61e16f166f2c8651&chksm=8ae9992abd9e103c9c353491787d89364e0d65e18ceec4acce6e266b5347c15ae764731be33e&scene=4		832	2019年12月17日 我国第一艘国产航母交付海军 经中央军委批准 命名为“中国人民解放军海军山东舰” 舷号为“17” 航母是国家综合实力和海军实力的象征 堪称大国重器 山东舰的入列标志着 人民海军进入“双航母时代” 通过电视画面收看山东舰入列实况 军港内，山东舰伏波静卧、满旗高悬 入列现场令人热血沸腾、心潮澎湃 有许多网友在后台留言说 山东舰入列现场图没看够 那今天就为你送上现场高清大图 让你全方位、无死角领略山东舰的雄姿 你想要的角度我们这都有 再送你一段视频 觉得炫酷，点亮“在看” 帅气的山东舰“航母style” 走你↓↓↓ 山东舰文创来了 近日，中国首艘国产航空母舰山东舰舰徽舰标纪念品、舰帽、拼装模型、银质吊牌等文创产品在军事博物馆面向全球正式发布。 此次公布的山东舰舰徽、舰标、舰帽等文创产品，突出了现代化、年轻化、充满活力的特点。与传统的军帽不同，在山东舰舰帽的设计上，设计师从…	100001	1354	0	0	56	1950	0	0	http://mmbiz.qpic.cn/mmbiz_jpg/DhKPeHFI5HiajcxKykXCXqF8gMpNHVTMXJJwLubSyiaicJkHE2MM1128xhZVRFDPXzQf1QpgaU7VHWfIZ7xQiceeHA/0?wx_fmt=jpeg		https://v.qq.com/iframe/preview.html?width=500&height=375&auto=0&vid=f304747twuy				2020-10-02 22:35:13	0	1.3183	10
28	共产党员	gcdyweixin		0	0	2020-01-08 12:04:02	1.08	1	0	习近平的2019·十二月：特殊节点，特殊意义	http://mp.weixin.qq.com/s?__biz=MzA4ODUzNjAxOA==&mid=2671091607&idx=1&sn=516327749de4bd6f213735392b05de2e&chksm=8ae9992abd9e103c59284fbf0ffc6001d5697b7333a8484cfdfdaa308ee8aad379b92d49f3a1&scene=4		3124	学习进行时 12月，是一年里辞旧迎新的特殊月份，2019年的12月，更是一个不同往年的特殊节点。这个月，习近平总书记各项重要活动依然密集频繁。本文与您一起回顾习近平总书记在这个特殊节点的重要活动，管窥其特殊意义。 2019年，是新中国成立70周年，是决胜全面建成小康社会的关键之年。2020年，是脱贫攻坚决战决胜之年，我们将全面建成小康社会，实现第一个百年奋斗目标，具有里程碑意义。岁末的12月，特殊年份、特殊节点交织，注定了有其不一般的特殊意义。 24场会议活动，7次外事活动，4次致电，3次重要指示，签署6条主席令……在2019年的最后一个月里，习近平总书记的行程安排满满当当，凸显出特殊时间节点的不凡意义。 澳门成就——高度肯定“一国两制”的成功实践 2019年是澳门回归祖国20周年。 12月，习近平的国内重要活动紧凑密集，澳门之行就是其中一大亮点。 12月19日，国家主席习近平出席澳门特…	48707	504	0	0	3	187	0	0	http://mmbiz.qpic.cn/mmbiz_jpg/DhKPeHFI5HgFNXCsVzIu1kBPbYCSglLmdQVuymC4iaYRIW6CWcGwoQS7dn3NnFEXsGrSbUgJo48k5lMRd2w7jrQ/0?wx_fmt=jpeg						2020-10-02 22:35:13	1	9.5717	26
29	共产党员	gcdyweixin		3	0	2020-01-08 12:04:02	1.08	0	0	春节将至，这些红线不要踩！	http://mp.weixin.qq.com/s?__biz=MzA4ODUzNjAxOA==&mid=2671091607&idx=4&sn=2fbf793b048810bf45967721f358d305&chksm=8ae9992abd9e103c1f89da9be858c0a6deab1ea5dcc82826c62dc45382507abddc885db469f3&scene=4		319	2020年是全面建成小康社会和“十三五”规划收官之年，做好元旦春节期间各项工作十分重要。近日，中办国办印发了《关于做好2020年元旦春节期间有关工作的通知》，对“持之以恒正风肃纪，营造风清气正的政治生态”作出有关部署： 往期精选 这里有一份最新的反腐败“成绩单” @共产党员，做好党建工作要强化这三种意识 岁末年初，要警惕这些保健品推销套路 来源：中央纪委国家监委网站 责编：郝多 编审：陈卫平 张斌 喜欢就请点亮“ 在看 ”哟!	27909	256	0	0	4	94	0	0	http://mmbiz.qpic.cn/mmbiz_jpg/DhKPeHFI5HgFNXCsVzIu1kBPbYCSglLmryu6AWoCruqjhQKAWMfzvAv6wBmYQyicBNzCDjuy7KykwfetTsjaxCQ/0?wx_fmt=jpeg						2020-10-02 22:35:13	0	1.6478	45
30	共产党员	gcdyweixin		2	0	2020-01-08 12:04:02	1.08	0	0	巧用“三个三” 这里创新党员分类管理有高招	http://mp.weixin.qq.com/s?__biz=MzA4ODUzNjAxOA==&mid=2671091607&idx=3&sn=f50727d16d58936ffab63bb2ca9ad349&chksm=8ae9992abd9e103ca3974073953a001d415f757869f89bcce86491c968309ed2f66cdaa765a1&scene=4		2285	随着全面从严治党向基层不断延伸，随着“不忘初心、牢记使命”主题教育层层推进，党员分类管理的重要意义愈发突显。没来开会的老党员是否知晓会议精神？“双报到”有没有充分发挥作用？身在异乡的他是否收到学习材料？组织生活参与率如何提升？……怎样把基层组织的党员像石榴籽一样凝聚在一起，山东济南市天桥区巧用“三个三”，在党员分类管理工作落实上初见成效。 走访慰问残疾党员 “三个坚持”推动党员分类分“清”，实现底数清楚、分类清晰、政策清明 党的基层基础工作，只有“搞清楚”，才能“抓结实”。一是坚持在党员“家底清”上下功夫。2019年以来，天桥区委组织部牵头开展四次党员档案核查工作，范围涵盖2008年以来发展党员、2012年以来转入党员、村（社区）“两委”成员中的党员、村（村改社区）全部党员等，通过档案“验”身份，通过核查“明”数量。二是坚持在分类“明细清”上下功夫。结合主题教育开展，研究制定党员花名册，…	14775	138	0	0	3	47	0	0	http://mmbiz.qpic.cn/mmbiz_jpg/DhKPeHFI5HiajcxKykXCXqF8gMpNHVTMXJ2xRn62PT20AOdFNqTo3ia799Nzok7vOknicib4QzGgkxmQyPriaDMoicXA/0?wx_fmt=jpeg						2020-10-02 22:35:13	0	6.6197	12
31	共青团中央	gqtzy2014		1	1	2020-01-08 12:53:34	1.08	0	0	句句在理！女审判长当庭怒斥毒贩，网友狂赞！	http://mp.weixin.qq.com/s?__biz=MzA3NTE5MzQzMA==&mid=2655093200&idx=2&sn=427815cbc75918c187e358daa00d3709&chksm=84c16ce9b3b6e5ff856b44136ffc86018cb5f860dde95737266ff6aca1000cdc60ba3977c36c&scene=4		3987	共青团中央 有态度 有温度 全网青年都在关注 来源：微信公众号“人民网”（ ID： people_rmw）综合自新浪微博@人民日报、阜阳广播电视台 6日，安徽阜阳广播电视台官方账号发布了临泉县人民法院一起毒品案件的审理现场视频，视频中女审判长当庭怒斥毒贩，获赞无数。 “你四肢健全，你又没有病、没有残疾，你上外边干啥一年不管挣个几万块 ，你三个儿，三个儿可管出去打工，一年可管挣个几万块？ ” “你对不起政府！ 这个毒品我只能说，你听我讲完好吧，这是公安机关发现得早，从郭村那地方截下来的，如果截不下来这个毒品流入社会，还不知道谁吸上。 ” “你光为了你小孩，你叫人家小孩吸上了，人家小孩都不是小孩吗？ 人家小孩都活该吸毒吗？ ” “为了那一点钱，1000块钱可够买几克毒品，要是你吸上毒了，你1000块钱够买几克毒品？ 够你吸几天？ 那祸害的是多少个家庭？ ” 庭审结束后，一旁的陪审员向审判长竖…	100001	2037	0	0	38	10825	0	0	http://mmbiz.qpic.cn/mmbiz_jpg/7hxJRjsnhflzRKQtxhSSIclicBaT1CRfxAa0Jf6lpenkfFj16qUgPV7Zp24TKYhnMYibvrwdlmJSCldjCUmreqDg/0?wx_fmt=jpeg		https://v.qq.com/iframe/preview.html?width=500&height=375&auto=0&vid=j3047rlcxz0				2020-10-02 22:30:12	0	1.3183	-7
32	共青团中央	gqtzy2014		0	0	2020-01-08 12:53:34	1.08	0	0	一篇论文署13人，学术挂名乱象怎么治	http://mp.weixin.qq.com/s?__biz=MzA3NTE5MzQzMA==&mid=2655093200&idx=1&sn=c3c1c793c86c89ac9f2b4299dfb56c5c&chksm=84c16ce9b3b6e5ff8f2f9fb49cccfbf136e70a0e6309af397c759051bb0ec04d2ab0a5feb3cd&scene=4		4714	共青团中央 有态度 有温度 全网青年都在关注 来源： 人民日报客户端、新华社客户端、《新华每日电讯》（评论员柯高阳）、图片来源摄图网 导读 当前，论文挂名已形成一条灰色利益链。 有些属于买卖型挂名，支付费用就帮着署名； 有些属于沾光型挂名，作者希望借名人效应或权威效应让论文尽快刊发，主动挂上知名专家或行政领导； 还有一些属于转嫁型挂名，知道某篇论文存在不合学术规范或存在故意造假行为，挂上他人名字以规避风险…… 比较极端的案例是，某高校一篇论文署名多达13人，其中甚至有与论文所涉专业毫不沾边的行政人员。 论文、专著等学术成果署名和作者排序，体现的是科研人员在研究中的参与程度。 给没有学术贡献的人挂名，本质上是一种学术造假行为。 在国家新闻出版署2019年发布的《学术出版规范——期刊学术不端行为界定》中，“不当署名”已经被正式列入学术不端的范畴。 学术挂名乱象危害深远。 花钱挂名者，不将心思…	100001	1190	0	0	17	4389	0	0	http://mmbiz.qpic.cn/mmbiz_jpg/7hxJRjsnhflzRKQtxhSSIclicBaT1CRfxhHObCGx99yo43jmBsDgj8DliaSYKPdibVhGfnyA4zxsNL7fwlgHE5reQ/0?wx_fmt=jpeg						2020-10-02 22:30:12	0	2.4718	-2
33	共青团中央	gqtzy2014	中青网教育	2	0	2020-01-08 12:53:34	1.08	0	0	高校开设“诚信考场”：126名学生参加，考场内无人监考	http://mp.weixin.qq.com/s?__biz=MzA3NTE5MzQzMA==&mid=2655093200&idx=3&sn=ec34b6cb10526f81de0a7bdc556ea399&chksm=84c16ce9b3b6e5ff3a97ff6d001db0b06d5430ced928756ac257b6f3c5e2c1dcab6e32a3af07&scene=4		4372	共青团中央 有态度 有温度 全网青年都在关注 来源：微信公众号“中青网教育”（ID：zqwjypd ） 考试无人监考，全凭自觉？1月7日，考试月来临之际，一场特殊的期末考试在湖北医药学院展开。 考生们进入考场后，自觉摆放随身物品，上交手机；老师负责布置考场，组织考生进场，分发和回收试卷，强调考试纪律，考试开始后即离开场。走进“诚信考场”，现场十分安静，和普通的考试无异。 所有考生都在低头做题，没有人交头接耳，整间教室里都是笔尖摩擦试卷的“沙沙”声。 图为诚信考场。受访者供图 “诚信考场”的考试课程是一门专业基础课《病理生理学》。该校口腔医学院2017级口腔专业的126名大学生，成为了这次“诚信考场”的首批考生。 据了解，这是该校办学近55年来首次开设“诚信考场”。考前，学校召开无人监考“诚信应考”主题班会，并开展大学生签订自律承诺书活动。 在学校教务处，老师们通过监控录像实时掌握学生考试…	100001	408	0	0	14	2728	0	0	http://mmbiz.qpic.cn/mmbiz_jpg/7hxJRjsnhflzRKQtxhSSIclicBaT1CRfx6A0WMLlWGZjRXf70rxQIEPU55gOAvUMr5HwRKSe9aw8k5umOenKDgg/0?wx_fmt=jpeg						2020-10-02 22:30:12	1	5.1196	12
34	湖北发布	hubeifabu		0	0	2020-01-08 12:55:00	1.08	0	0	看得见摸得着的实惠激励冲锋的脚步 ——坚定打赢脱贫攻坚战的信心①	http://mp.weixin.qq.com/s?__biz=MzA5MzY2MDkzOQ==&mid=2650371343&idx=1&sn=ef85cadb0a07bf66f384dbf878bdf4e5&chksm=8857a76bbf202e7dd0307da0cebde376ade501fd17ea32d6276d70e7ce42c5185a694c5132af&scene=4	2020年是脱贫攻坚决战决胜之年，千百年来困扰中华民族的绝对贫困问题即将历史性地画上句号。在这个伟大壮阔的进	1357	2020年是脱贫攻坚决战决胜之年，千百年来困扰中华民族的绝对贫困问题即将历史性地画上句号。在这个伟大壮阔的进程中，广大人民群众得到的实惠，是看得见、摸得着的。 数字或许是枯燥的，但数字往往也最有说服力。2019年，湖北92.5万人脱贫，800个村出列，88.23万人的易地扶贫搬迁建设任务全面完成。湖北贫困发生率由2015年底的9.5%下降至2019年底的0.14%。每一个数字都意味着广大贫困群众不断受惠。你看，过去的穷沟沟，如今，有的地方一个产业带动了一方脱贫，有的地方在易地扶贫搬迁中破解“一方水土养不起一方人”难题。收入是贫困人口脱贫的基本要求和核心指标之一，是群众受惠最直接、最直观、最具体的体现。今天，实现或超过“到2020年人均年收入达到4000元左右”这一标准的人数日益多起来。一大批群众通过实用技术和职业技能培训掌握了一技之长，许多贫困家庭义务教育阶段的孩子不再失学。这些都是贫困…	133	1	0	0	0	0	0	0	http://mmbiz.qpic.cn/mmbiz_jpg/sHQ8YCQ0QibD4lZicHjb0ZwBIfP6ejzGaO24yduAtnoSLherMotYUW0TTbJdAYv56NpH7AKz6ZDS3F3eKMZHqnhw/0?wx_fmt=jpeg						2020-10-02 22:42:13	0	4.7787	32
35	湖北发布	hubeifabu		1	0	2020-01-08 12:55:00	1.08	0	0	湖北近三成典当行被清退	http://mp.weixin.qq.com/s?__biz=MzA5MzY2MDkzOQ==&mid=2650371343&idx=2&sn=4629d822ae9482943129dd8303686583&chksm=8857a76bbf202e7d9faa137ba1bb0bd045b14feae5572ae190e26d3d1b966a2f8dfc848f9f2c&scene=4	典当行，俗称当铺，是个古老的金融行业，至今仍出现在街头巷尾。目前，我省典当业正迎来“强监管”	1100	典当行，俗称当铺，是个古老的金融行业，至今仍出现在街头巷尾。 目前，我省典当业正迎来“强监管”。1月7日，湖北日报全媒记者从省地方金融监督管理局获悉，经风险排查和整改验收，全省308户典当行（含分支机构）中226家于近日年审合格，给予换发新版《典当经营许可证》、当票等，其余82家典当行被要求退出市场。 清退比例近27%。数字背后，典当行生存现状如何？不合格典当行存在哪些问题？ 一半典当行亏损 按照《典当管理办法》，典当是指当户将其动产、财产权利作为当物质押或者将其房地产作为当物抵押给典当行，交付一定比例费用，取得当金，并在约定期限内支付当金利息、偿还当金、赎回当物的行为。 目前，这一行业经营状况堪忧。近几年，我省典当行典当总额、业务笔数、从业人数均有所下滑，业务开展较为困难，经营压力明显增大。 308家典当行中，包括法人机构288家，分支机构20家。其中，部分典当行处于停业、未开业、失联…	623	4	0	0	0	0	0	0	http://mmbiz.qpic.cn/mmbiz_jpg/sHQ8YCQ0QibD4lZicHjb0ZwBIfP6ejzGaOuGu2FXswYibGRKRpVEr30Y1DR6Gq6JDcuCQd9pBY5dqweSFCHRIfFOw/0?wx_fmt=jpeg						2020-10-02 22:42:13	1	3.6365	0
36	湖北发布	hubeifabu		2	0	2020-01-08 12:55:00	1.08	0	0	武汉将有五大火车站 比肩北京 数量全国第一	http://mp.weixin.qq.com/s?__biz=MzA5MzY2MDkzOQ==&mid=2650371343&idx=3&sn=8b17354c343491f0582accf088019432&chksm=8857a76bbf202e7df049a28257748e447759601533275986c989c1ac4b7fd39732320e6214bc&scene=4	1月7日，来自武汉市政府的消息称，今年将开工建设新汉阳火车站（武汉西站）。这意味着武汉将成为继北京之后全国第	1146	1月7日，来自武汉市政府的消息称，今年将开工建设新汉阳火车站（武汉西站）。这意味着武汉将成为继北京之后全国第二个拥有5座火车站的城市，数量并列全国第一。 目前，武汉市除了既有武昌站、汉口站、武汉站三大火车站外，还正在建设光谷火车站。光谷火车站的前身是武汉铁路南环线流芳站，即一个办理客运业务的货运站。2015年动工改建的光谷火车站，新建2条动车线路，成为一个城际列车火车站，预计今年正式开通运行。 新汉阳火车站（武汉西站）是汉十高铁规划设计的始发站。目前，汉十高铁与武汉至孝感城际共线，始发站设在汉口火车站。新汉阳火车站是一个大型枢纽，预计投资数百亿元，年内开工建设。 中国铁路武汉局相关人士介绍，五大火车站分工各有侧重，武昌站主要运营京广、京九等传统线路的普速铁路；汉口站满足沪汉蓉等国干线的高铁（动车）及部分普速列车停靠；武汉站则对接京广高铁等国干高铁线路；光谷火车站主要服务武咸、武黄、武冈等…	512	3	0	0	0	0	0	0	http://mmbiz.qpic.cn/mmbiz_jpg/sHQ8YCQ0QibD4lZicHjb0ZwBIfP6ejzGaOLyiakQDyVZEc3zgUYTWxc45z3DqHSKgCDKZBibsKX4bGm2QEJlmt5P1w/0?wx_fmt=jpeg						2020-10-02 22:42:13	3	11.5687	11
37	广东发布	gdfabu0710	FLOWER	0	0	2020-01-08 13:52:37	1.08	0	0	备好小外套！冷（liang）空气已到粤北，周末又湿又冷……	http://mp.weixin.qq.com/s?__biz=MzA3MTYyNTkxOA==&mid=2651555203&idx=1&sn=c63c80a6681cacd0b2b528fadf9705da&chksm=84d59852b3a21144b5f77d03ffae91f80359f4978c6fa4005f511d59a71b60392151c14a611b&scene=4		1747	近日，广东人又上热搜了 广东人：加绒真的很给面子了好吗！ 气温破三，热到有点不安 广州30.8℃ “吊打”立夏21℃ 30多摄氏度的冬天 不用来晒被子太浪费了 不过！好消息是！ 有冷（liang）空气在路上了！ 冷空气来之前，都会有点热 这是叫“锋前增温”的定律来嘎 并且！ 这股令人期待的冷空气 已经到达粤北了！ 这次冷空气买一送一 一共有两股 第一股 无明显降雨 早晚清凉 时间： 7日夜间至8日，8日就没那么热啦！ 降水： 无明显降雨，由干燥的偏北气流控制，晴到多云。 降温： 平均气温下降3℃～5℃，早晚清凉。 穿衣： 羽绒服、毛衣等厚衣服派不上用场，穿短袖的建议加件薄长袖外套。 7日—8日冷空气示意图 第二股 降温+小到中雨 时间： 11日白天入粤，12日体感寒凉。 降水： 冷暖空气打架，有小到中雨。 降温： 中北部平均气温下降5℃～7℃，南部下降3℃～4℃。 穿衣： 短袖肯定hol…	90212	77	0	0	92	762	0	0	http://mmbiz.qpic.cn/mmbiz_jpg/71vT6WeWUCXiawx4wklicibGhck8ZNyCDBH9ySRdHpaaNC8QbIONemcIDTXGwINz4bKK3jdK1t7QzoqQAXzSzDbpg/0?wx_fmt=jpeg						2020-10-02 22:54:14	0	1.8126	0
38	中国政府网	zhengfu		0	0	2020-01-08 14:32:01	1.08	0	0	26个国家职业技能标准颁布！看看有你的职业吗？	http://mp.weixin.qq.com/s?__biz=MzA4MDA0MzcwMA==&mid=2652536205&idx=1&sn=7d2ab027b52a32bf3542864283fdfed1&chksm=84449656b3331f40bc6bd0ffdbf6df0eace4162f702282e91029ee1116a1081b42a3dc170fc8&scene=4		2205	丨来源：人社部微信 日前，人社部办公厅颁布中式烹调师等26个国家职业技能标准。国家职业技能标准是在职业分类的基础上，根据职业活动内容，对从业人员的理论知识和技能要求提出的综合性水平规定。它是开展职业教育培训和人才技能鉴定评价的基本依据。 《中华人民共和国劳动法》第六十九条规定“国家确定职业分类，对规定的职业制定职业技能标准，实行职业资格证书制度”。人社部根据这一规定，牵头组织开发国家职业技能标准。截至2015年底，先后颁布946个国家职业技能标准。这些国家职业技能标准对引导职业教育培训、规范技能鉴定评价、开展职业技能竞赛等发挥了积极作用。 2017年9月，经国务院同意，人社部公布《国家职业资格目录》。为规范实施《国家职业资格目录》，人社部修订颁布了《国家职业技能标准编制技术规程（2018年版）》，并启动了《国家职业资格目录》所涉及职业的国家职业技能标准制定修订工作。 根据《国家职业技能标…	100001	1064	1	0	0	0	0	0	http://mmbiz.qpic.cn/mmbiz_jpg/k5d4lfEvkExHdsudZ8CZqibvS9YJBbAjQwfJCeQ92jfl4YqBy2D2HCHsCVJsqkcKeibib60r0SN5WxdFMdvqQ25Xw/0?wx_fmt=jpeg						2020-10-02 22:19:11	1	6.7674	9
39	中国政府网	zhengfu		1	0	2020-01-08 14:32:01	1.08	0	0	曝光！人社部公布2019年第四批拖欠农民工工资“黑名单”	http://mp.weixin.qq.com/s?__biz=MzA4MDA0MzcwMA==&mid=2652536205&idx=2&sn=437a9797b4fecf6591d8fe36dd8ed75f&chksm=84449656b3331f40c50498b60fedd29de58f43ba1df90758696b97492280cd381b72a430b739&scene=4		1854	丨来源：新华社 人力资源社会保障部7日公布2019年第四批百名拖欠农民工工资“黑名单”。人力资源社会保障部劳动保障监察局相关负责人说，各地人力资源社会保障部门依法开展“黑名单”认定，实施跨部门联合惩戒，对欠薪违法失信行为起到了有效、有力的震慑，取得了预期的工作效果。 国务院新闻办7日举行《保障农民工工资支付条例》国务院政策例行吹风会。人力资源社会保障部劳动保障监察局相关负责人在会上说，条例的新增规定明确了包括拖欠工资“黑名单”等在内的一系列惩戒措施和制度。 根据相关文件规定，被列入“黑名单”的用人单位及其有关人员将推送至国家信用信息共享平台，由相关部门按照有关规定对这些违法单位和个人在政府资金支持、政府采购、招投标、生产许可、资质审核、融资贷款、市场准入、税收优惠、评优评先等诸多方面实施联合惩戒。 根据《拖欠农民工工资“黑名单”管理暂行办法》，两种情形将被纳入“黑名单”：一是克扣、无故拖…	100001	805	0	0	0	0	0	0	http://mmbiz.qpic.cn/mmbiz_jpg/k5d4lfEvkExHdsudZ8CZqibvS9YJBbAjQODTAInwx2mz7Hp5gGTqUOCyFAccWzVZej87gYOgOapOJdCBSReic5Kg/0?wx_fmt=jpeg						2020-10-02 22:19:11	1	4.2844	-15
40	北京发布	beijingfabu		1	1	2020-01-08 16:47:47	1.08	0	0	本市今年将有1000个便民网点开到百姓家门口	http://mp.weixin.qq.com/s?__biz=MzA4NTIyMjMyMw==&mid=2652851059&idx=2&sn=4745e5b0e9f7199a897c26d9de91c28a&chksm=8430ddafb34754b9a503bdeeb58a41dd9d871cb51dbd69271387ac9bb1c3fecc520426944a79&scene=4		911	市商务局发布，2019年，本市共建设提升基本便民商业网点1190个，圆满完成年度1000个便民商业网点民生实事任务。今年，本市将进一步加强基本便民商业网点精准监测和补建工作，全年将有1000个基本便民商业网点开到家门口。 在大兴区天宫院街道住了20多年的杨大姐，经常去家门口的天堂河菜市场买菜，这个冬天，她有了全新的买菜体验。“市场原来是露天的，很多菜都在地上放着，环境比较脏乱，但现在市场又干净又整齐，价钱还跟以前一样。”杨大姐发现，市场经过改造焕然一新，买菜的心情都变得更舒畅了。 天堂河菜市场1998年就建成投用，由于使用年限长，开放式市场内基础设施老化严重，经营环境脏乱，已经不能满足居民生活必需品采买需求。去年街道根据居民呼声，对这里进行了修缮升级，原先开放式大厅改为了封闭式，蔬果类、生鲜肉类、熟食类等产品进行了特色鲜明的分区，以更规范的管理、更整洁的环境、更便利的服务辐射周边近万居民…	759	2	0	0	3	0	1	0	http://mmbiz.qpic.cn/mmbiz_jpg/SnxiaXwNLvEKnlIUAP3x2Uq4elxLBuTeWrfyIkJE0PJGQTJ3dEujyniaVr5nibiaN7ia1giaib4ouUFUE9AoPvib8RQesg/0?wx_fmt=jpeg		https://v.qq.com/iframe/preview.html?width=500&height=375&auto=0&vid=v3047mzkxtl				2020-10-02 23:00:14	0	6.4266	21
41	北京发布	beijingfabu		0	0	2020-01-08 16:47:47	1.08	1	0	本市出台《文化产业高质量发展三年行动计划（2020-2022年）》	http://mp.weixin.qq.com/s?__biz=MzA4NTIyMjMyMw==&mid=2652851059&idx=1&sn=16a24541fb960a98ae141c1d092cd67c&chksm=8430ddafb34754b96301e637384c827ef2d0174e5ff744163b56befaf756b211abd98a3e39ed&scene=4		1278	1月8日，北京市国有文化资产管理中心、北京市人民政府新闻办公室召开新闻发布会，发布并解读《北京市文化产业高质量发展三年行动计划（2020-2022年）》有关内容。北京市国有文化资产管理中心党委书记、主任刘绍坚介绍《行动计划》主要内容，中央财经大学文化经济研究院院长魏鹏举进行专家解读。 ▲北京市国有文化资产管理中心党委书记、主任 刘绍坚 ▲中央财经大学文化经济研究院院长 魏鹏举 北京作为全国文化中心，自2006年在全国率先提出发展文化产业以来，始终秉持高度的文化自觉和文化自信，坚持深入推进文化体制机制创新，持续提升发展质量和效益，多年来文化产业增加值占比和增速保持全国领先，有力助推了全市经济转型升级。 2019年，全市文化产业保持良好发展态势，1-11月规模以上法人单位实现收入11146.2亿元，同比增长8.3%；其中文化核心领域实现收入9921.4亿元，同比增长10.1%。 文化产业作为…	1191	8	0	0	0	0	0	0	http://mmbiz.qpic.cn/mmbiz_jpg/SnxiaXwNLvEKnlIUAP3x2Uq4elxLBuTeWeSe3Ct6kryqiah9Ao8wWf3S5KkB9VCFbAo2SsnH5jYibLCkr7FFANChw/0?wx_fmt=jpeg						2020-10-02 23:00:14	1	10.37	37
42	北京发布	beijingfabu		2	0	2020-01-08 16:47:47	1.08	0	0	通州拟开放20000平方米大冰场！就在这个地儿	http://mp.weixin.qq.com/s?__biz=MzA4NTIyMjMyMw==&mid=2652851059&idx=3&sn=3a0ed022440def00e7b44e43a1722534&chksm=8430ddafb34754b98454ecab3fd1308a5390d32f91fcf61ff107e17816aa4ed4ec601820ba83&scene=4		580	数九寒冬 还有什么能比冰上撒欢更快乐的事？ 副中心天然水域冰场来啦！ 市水务局发布一个好消息： 通州运潮减河拟开放2万平米冰场 位置图来啦↓↓ 从地图上看，大概就是这个位置↓↓ 冰场名称：运潮减河冰场 所在河域：运潮减河 位置：通州区召里桥下游100米 冰场面积：2万平方米 随着冬奥会的临近，冰雪运动在京城掀起热潮，市民们对冰雪的热情持续高涨。 市水务局为满足市民对冰雪运动的热爱，助力实现"3亿人参与冰雪运动"的发展目标——进入冬季后，一直联合市体育局组织各区和各有关单位，发掘河湖水域中可利用的冰场资源。 在确保安全的前提下——今年，初步选定了八一湖、北展后湖、永定河引水渠、龙潭闸、门城湖、运潮减河等10处市级河湖水域，作为拟开放的冰场，供市民运动游玩！ 市水务局相关工作人员介绍： 八一湖冰场为最早具备开放条件的冰场。后期还将根据天气情况及河道结冰情况，在确保安全的前提下——陆续对其余9…	408	0	0	0	0	0	0	0	http://mmbiz.qpic.cn/mmbiz_jpg/SnxiaXwNLvEKnlIUAP3x2Uq4elxLBuTeWvLWPgBibGMvGaJVy5IiaEj5ucRlFh9PKH1gXc0hzoPYtIAxN0LPu9upg/0?wx_fmt=jpeg						2020-10-02 23:00:14	0	2.4718	24
43	广东发布	gdfabu0710		0	3	2020-01-08 17:31:36	1.08	0	0	“45度让路法”刷屏！交警回应：可行，不扣分！	http://mp.weixin.qq.com/s?__biz=MzA3MTYyNTkxOA==&mid=2651555228&idx=1&sn=f8f0f4c1cf7a766862155931a78e2b9c&chksm=84d5984db3a2115bd24274fbe1f6b94a2fe2387646d545cb3d0b862ed29020238134e1ea4291&scene=4		1752	近日，一段私家车为消防车 45度让路的视频刷屏了 #私家车为消防车45度让路# 话题登上微博热搜 1月1日 湖北宜都消防出警时遇红灯 前方几辆私家车主动打方向盘45度 压过路面实线腾出一条通道 让消防车顺利通过 视频来源：@湖北消防 1月3日，真实版的 “45度让路法” 在成都同样上演 一辆转运危重病人的救护车遇堵 前方堵塞车辆自觉向两旁45度移动 中间让出了一条生命通道 3公里路程仅用了4分钟 这种让路方式被网友称为 “教科书式让路”！ 其实，早在上个月 @广州交警 就在微博分享了“45度让路法” 但不少网友提出质疑： 它真的可行吗？ 压到实线怎么办？ 会不会扣分？ 交警：可行！不会扣分！ 据交警部门有关负责人介绍，大家在路上开车，遇到后方有执行任务的紧急车辆（比如救护车、消防车、警车等）发出警报时， 有义务让行。具体怎么让行，目前没有一个权威的说法，各位司机可以根据实际情况来操作。 …	34073	187	0	0	14	386	0	0	http://mmbiz.qpic.cn/mmbiz_jpg/71vT6WeWUCXiawx4wklicibGhck8ZNyCDBHiasMajs6V9xK2719t6gicY3FwhbBa4padA8hWes21lmLaTQhUDsRfMDA/0?wx_fmt=jpeg		https://v.qq.com/iframe/preview.html?width=500&height=375&auto=0&vid=w1434qtyait$#$https://v.qq.com/iframe/preview.html?width=500&height=375&auto=0&vid=l3047k95ovi$#$https://mp.weixin.qq.com/mp/readtemplate?t=pages/video_player_tmpl&action=mpvideo&auto=0&vid=wxv_1152336357239455745				2020-10-02 22:54:14	1	3.1309	11
44	中国政府网	zhengfu		0	0	2020-01-08 17:56:50	1.08	1	0	国务院办公厅印发《关于全面推进基层政务公开标准化规范化工作的指导意见》	http://mp.weixin.qq.com/s?__biz=MzA4MDA0MzcwMA==&mid=2652536209&idx=1&sn=61f059f8a2f9efb319413c39d9d918b1&chksm=8444964ab3331f5cef86709f8329bcb46c29659c431a3d9e937990bd570ebd4e0e0610217602&scene=4		4510	日前，国务院办公厅印发《关于全面推进基层政务公开标准化规范化工作的指导意见》（以下简称《意见》），对全面推进基层政务公开标准化规范化工作作出部署。 《意见》强调，要以习近平新时代中国特色社会主义思想为指导，全面贯彻党的十九大和十九届二中、三中、四中全会精神，深入落实党中央、国务院有关决策部署和政府信息公开条例，坚持以人民为中心的发展思想，按照标准引领、需求导向、依法依规、改革创新的原则，加强基层政务公开标准化规范化建设，为深化“放管服”改革，优化营商环境，加快法治政府和服务型政府建设提供重要支撑。明确到2023年，基本建成全国统一的基层政务公开标准体系，覆盖基层政府行政权力运行全过程和政务服务全流程，基层政府政务公开工作机制、公开平台、专业队伍进一步健全完善。 《意见》就全面推进基层政务公开标准化规范化工作提出八项主要任务。一是基层政府要对照国务院部门制定的26个试点领域基层政务公开标准…	82162	683	0	0	0	0	0	0	http://mmbiz.qpic.cn/mmbiz_jpg/k5d4lfEvkExHdsudZ8CZqibvS9YJBbAjQAX65SznlLWXT1eH5Kno9TvanPlmxqgHH9x7jUMEk6ObhuibCBiamGwvA/0?wx_fmt=jpeg						2020-10-02 22:19:11	1	12.5633	26
45	共青团中央	gqtzy2014	益小青	0	1	2020-01-08 18:07:20	1.08	0	0	令人扼腕，18岁的他为何挥刀刺向父亲？｜成长启示录	http://mp.weixin.qq.com/s?__biz=MzA3NTE5MzQzMA==&mid=2655093247&idx=1&sn=10cbce5846c22e050e83f1e0807ccd59&chksm=84c16cc6b3b6e5d0e5e91ce680740bd7cb78b1f2588af760b78fd49d1ad16ceb01046994e3f3&scene=4		7160	共青团中央 有态度 有温度 全网青年都在关注 来源：微信公众号“团中央权益部”（ID：TuanLaw）原创，转载请注明来源。 导读 2018年5月23日凌晨1点多，江苏省无锡市惠山区玉祁派出所接到一通报警电话，报案人周军（化名）称，自己在家中被人捅伤。经过调查，伤人者正是周军的亲生儿子小江（化名）。 究竟是什么原因，让小江做出了如此极端的举动？在2020年1月6日晚播出的《成长启示录》中，为我们揭示了背后令人扼腕的真相。 点击查看详情 多年忍受家庭暴力之痛18岁男孩挥刀刺伤父亲 当天，民警在接到周军的报案后立即赶往现场。上楼后，发现周军的家门口正站着一个身上沾有血迹的男孩，他手握匕首，一动不动地抵着周军家的大门，不管民警如何询问，始终一言不发。 就在现场陷入僵持状态时，男孩突然开口说了话：“今天我回家的时候，爸爸又把我奶奶打了一顿，还说如果她再犯错，就把她踢到楼梯那边去。”男孩说， “他…	100001	1723	1	0	10	11576	0	0	http://mmbiz.qpic.cn/mmbiz_jpg/ciaVs8b3tEiczpwWUcamnh1lNz9VicajGiaPHzibKQiarP1ufXvw47q6TW5H6OTJpGVqL1HGgN2apjpuSSfK6MiaOzfww/0?wx_fmt=jpeg		https://v.qq.com/iframe/preview.html?width=500&height=375&auto=0&vid=i3047o4l6ql				2020-10-02 22:30:12	0	3.3712	-1
46	共青团中央	gqtzy2014		1	1	2020-01-08 18:07:20	1.08	0	0	黄文秀最挂心的那条路，如今通了……	http://mp.weixin.qq.com/s?__biz=MzA3NTE5MzQzMA==&mid=2655093247&idx=2&sn=e96901bbde4ce6e3d3dd244009f91b47&chksm=84c16cc6b3b6e5d02b5970b4e97992bd0b850e3cb18bde9af4f6e8f012f4a975e2770dfbff20&scene=4		6946	共青团中央 有态度 有温度 全网青年都在关注 来源：微信公众号“共青团中央”（ID：gqtzy2014）综合整理自中国青年报（中青报·中青网记者 谢洋）、微信公众号“新华社”（xinhuashefabu1） 导读 2019年6月17日凌晨，扶贫干部黄文秀遭遇突发山洪不幸遇难。她的一生，永远定格在芳华绽放的30岁，定格在脱贫攻坚的路上……她曾说：“我有信心，在党中央的正确领导下，不获全胜，决不收兵！” 如今，她生前最挂心的事终于实现了——村里那条脱贫产业路，通了。这条弯曲的山路，像一条彩带，将大山深处村民发展产业、脱贫致富的梦想，和外界紧紧联系在一起。 1月6日，北国披上了银装，南方千里之外的广西百色市乐业县新化镇百坭村，则是一片红火的景象。当地种植的2000多亩砂糖橘成熟了，果园的枝头上、村民的背篓里、行驶的货车上，随处可见金灿灿、圆滚滚的果实。 上午10时，记者在百坭村村委看到，办公楼…	100001	652	2	0	5	1814	0	0	http://mmbiz.qpic.cn/mmbiz_jpg/7hxJRjsnhflzRKQtxhSSIclicBaT1CRfxhDef5v69WIHf5HwSBHWbpw2t0myf9vrII6zvNu5RNwoEm0ngzJ0ECQ/0?wx_fmt=jpeg		https://mp.weixin.qq.com/mp/readtemplate?t=pages/video_player_tmpl&action=mpvideo&auto=0&vid=wxv_1155517910568337409				2020-10-02 22:30:12	0	2.953	5
47	共青团中央	gqtzy2014	社交实验站	2	1	2020-01-08 18:07:20	1.08	0	0	“别怕难，我一直在。”	http://mp.weixin.qq.com/s?__biz=MzA3NTE5MzQzMA==&mid=2655093247&idx=3&sn=cfdbfd7396743a5c8260c611e65e0315&chksm=84c16cc6b3b6e5d0e6ee539244502a3fcb6bd93efcc3ceed78ab7d4b4e79840b8a48ec97dff9&scene=4		4267	共青团中央 有态度 有温度 全网青年都在关注 来源：微信公众号“概率论”（ID：ilovexiaogai 社交试验站 文案 艾艾 编辑 艾艾 插画 酸奶） 写在最后 前几天刷知乎的时候，看到一个问题： “请用一段话描述2019年的自己？” @燕小乙 在下面回答说：被生活摁住蹂躏了一番，把梦想啊、目标啊这些搞丢了。对生活的热情，这个丢得我最是心痛。 恍惚之间才发现，原来每个人的生活都曾一地鸡毛过。 回过头来想想，在这个社会上，每个职业、每个个体都承载着不一样的困难和压力。 有时候压得让人喘不过气。 一个人加班的深夜，努力做出的方案被否，每一次被生活扼住喉咙的时候，也有想过放弃。 但又一次次咬紧牙关，全力向前。 因为总有一个瞬间，让我们开始期待。 期待那些称之为奇迹的存在，那些原本不曾出现的惊喜。 想起来之前和同事吃饭的时候，有人问了一个问题说：“2020会更好吗？” “会的！” 最困难的时…	80927	2000	0	0	7	1402	0	0	http://mmbiz.qpic.cn/mmbiz_jpg/7hxJRjsnhflzRKQtxhSSIclicBaT1CRfxKyJDPcWH59ny5MFjcgmcKh3z6Wic72ctLnGhNIBc3PSM6oyB6NicibAsA/0?wx_fmt=jpeg		https://mp.weixin.qq.com/mp/readtemplate?t=pages/video_player_tmpl&action=mpvideo&auto=0&vid=wxv_1155654481284104200				2020-10-02 22:30:12	0	2.4718	3
48	共产党员	gcdyweixin	人民陆军编辑部	0	3	2020-01-08 18:18:57	1.08	0	0	每当提起这个名字就感到很温暖很自豪	http://mp.weixin.qq.com/s?__biz=MzA4ODUzNjAxOA==&mid=2671091623&idx=1&sn=33ae6262bc82c066505465474c5d6eb5&chksm=8ae9991abd9e100c07017f54f50f68cc42738cce7a77a5d806d54d0d3d2ad8df0d6b04e55b1a&scene=4	这是一个光荣的名字、不朽的名字。	3970	周恩来，这是一个光荣的名字、不朽的名字。 每当我们提起这个名字就感到很温暖、很自豪。 ——习近平《在纪念周恩来同志诞辰120周年座谈会上的讲话》 44年前的今天 人民的好总理周恩来 永远地离开了我们 44年光阴 中国发生了翻天覆地的变化 44年淡化了几代人的记忆 多少往事已无法回首 但人民从未忘记 我们敬爱的周总理 经过岁月的沉积 周总理留给人民的印象愈加深刻 50多年革命生涯 26年总理任期 他鞠躬尽瘁，死而后已 他离去，骨灰撒向祖国大地 身后没子女也没财产 却有十里长街百万群众洒泪送别 与他相比，我们简直就是野蛮人。 ——联合国前秘书长哈马舍尔德 我所见过的给人留下最深刻印象的两三个人物之一。文雅、非常富有忍耐性，极为聪慧、机敏。 ——美国前国务卿亨利·阿尔弗雷德·基辛格 中国的这位他是“一个完人”。 ——法国外交部长E·马纳克 周恩来同志 是中国共产党人一面不朽旗帜 不忘初心、坚守…	100001	5772	2	0	97	20144	0	0	http://mmbiz.qpic.cn/mmbiz_jpg/DhKPeHFI5HiajcxKykXCXqF8gMpNHVTMXRbuxSCNwHv65ySnRHZSiabOL4faxYVLCeQJY3Gc8d5wOjOYFBnmicb3A/0?wx_fmt=jpeg		https://v.qq.com/iframe/preview.html?width=500&height=375&auto=0&vid=k1356ugpi1d$#$https://mp.weixin.qq.com/mp/readtemplate?t=pages/video_player_tmpl&action=mpvideo&auto=0&vid=wxv_1149620760701566977$#$https://v.qq.com/iframe/preview.html?width=500&height=375&auto=0&vid=t01796nkxq1				2020-10-02 22:35:13	0	2.4673	19
49	共产党员	gcdyweixin	刘翔霄	1	0	2020-01-08 18:18:57	1.08	0	0	别让实事求是“蒙尘”	http://mp.weixin.qq.com/s?__biz=MzA4ODUzNjAxOA==&mid=2671091623&idx=2&sn=f9776eb608d01be9e171ed287771b7c5&chksm=8ae9991abd9e100c0f7b3b75fa17effa1e716c78c002675233c59805b0144590695acebdd53b&scene=4		1109	“实事求是”是为人民服务的底线。梳理近年一些案例可以发现,少数党员领导干部站位比底线更靠下,不切实际“拍脑袋决策”“搞面子工程”,滋生出不少官僚主义、形式主义问题。 有的部门调研不实、规划失误“留尾巴”。某地推进棚改,项目拖了7年,还有八成居民没回迁；有地方进行水库维修加固尾水渠工程施工,工程设计触及林地采伐红线,变更设计再施工时又触及林地承包红线,两年下来仍未开工。 有的民生项目选址不当惹民怨。某地设立乡镇客运分站,4个中有3个处于闲置状态,物业、水电等费用需照缴,造成国家专项资金浪费；一省级儿童医院新址偏远,只通一趟公交车,运行时段是早6点到晚7点半,另外两条公交线就近下车需步行2.5公里,群众直喊求医“路漫漫”。 还有的地方工作作风浮夸令人忧。有地方医改推进没几天,就忙着说成效,部门“一把手”将白纸黑字拿在手、说出口,脸不变色、熟视无睹；某县“创文创卫”,财力不允许、标准够不着,但…	47188	451	0	0	19	465	0	0	http://mmbiz.qpic.cn/mmbiz_jpg/DhKPeHFI5HiajcxKykXCXqF8gMpNHVTMXRAg8OsraHic2nSNMDRxoII4vrg3akUjwHuAicofjE6scpt6KHDZ7C3wQ/0?wx_fmt=jpeg						2020-10-02 22:35:13	0	2.4718	3
50	共产党员	gcdyweixin		2	0	2020-01-08 18:18:57	1.08	0	0	趣谈｜千年古画放大10倍，哈哈哈哈哈......	http://mp.weixin.qq.com/s?__biz=MzA4ODUzNjAxOA==&mid=2671091623&idx=3&sn=648203dbecc43ea598336cc79bb87f58&chksm=8ae9991abd9e100cbd0156eae1a89e1a62b3a66d6583c3a5a5bcc8d87366c88951e6b55b1ef5&scene=4		1859	◆ 大多数人没近距离欣赏过古画，只知道专家学者们老喜欢拿放大镜，在古画表面观摩许久许久 ◆ 一直以为他们是在看画家的运笔和纸张，然而没想到——古画放大后的乐趣，还真的不是一两句话就能说完的 绘画，是记录时代面貌的有效方式 古代的多数画作 都蕴含着创作者对社会人生的认识 对生活细节的观察，对艺术问题的思考 那把它们放大后，又是什么样？ 比如《千里江山图》 原图本来是这样的 ▼ 慢慢放大之后， 可以看见山脚下的木造房子， 以及房子前若隐若现的小人。 湖水在微风的吹拂下， 轻轻荡漾着。 再比如《五牛图》 ▼ 慢慢放大后， 居然可以清晰地看到： 这头牛有根根分明的、妩媚的眼睫毛， 还有让女生都自叹不如的眼线。 ▼ 嗯，这只牛还有着 大眼睛睫毛膏萌牛款，你值得拥有。 ▼ “我就是我，颜色不一样的烟火” ▼ 再来看另一幅古画 打眼看上去没有任何特别之处 ▼ 清 王致诚 《万树园赐宴图》 让我们放大一…	38239	677	1	0	25	361	0	0	http://mmbiz.qpic.cn/mmbiz_jpg/DhKPeHFI5Hj7M7uXicD6Ikuu2JrWIibf9xIkCyVdYjWphNxibYyx7JiarnfeYfwBNnRFV8zlktnPuo6sSica89qVfBA/0?wx_fmt=jpeg						2020-10-02 22:35:13	0	0.9887	16
51	共产党员	gcdyweixin	健康时报新媒体部	3	0	2020-01-08 18:18:57	1.08	0	0	注意！这些都是身边常见的一级致癌物！快告诉家人	http://mp.weixin.qq.com/s?__biz=MzA4ODUzNjAxOA==&mid=2671091623&idx=4&sn=44de145ca4f98852a7cb9406aa1a4790&chksm=8ae9991abd9e100c143e757d59453f1a3a22d561a9ddef14bf33d99c9640502fd1785f8b00cc&scene=4		2840	癌症，除了与自身身体素质密切相关，也受外界环境直接影响。 你知道世界上哪些东西致癌的危险性最高？离你最近的致癌物都藏在哪里？这些表格告诉你。 世界卫生组织下属的国际癌症研究机构，按对人的致癌危险性，将致癌因子分成1、2A、2B、3、4共5类。 1类致癌因子，也称之为“确认致癌物”，即有充分证据证明对人类有致癌作用。 截至2017年10月，1类致癌因子名单上共有124个成员！离你最近的主要是以下几种： 黄曲霉素、甲醛、尼古丁、亚硝胺（前体物质是亚硝酸盐，即亚硝酸盐在特定条件下才转化成亚硝胺）、苯并芘、槟榔、酒精。 接下来，我们逐一看看这些常见的一级致癌物都藏在哪里！ 一、 黄曲霉素：最强的生物致癌剂 1毫克黄曲霉素，就是致癌剂量！它是我们所知的最强生物致癌剂。 黄曲霉素的常见来源 1 发霉的花生玉米 黄曲霉素藏在发霉的食物里，特别是淀粉含量高的食物里，花生、玉米等。我们常吃的大米、小米、豆…	57664	516	0	0	10	271	0	0	http://mmbiz.qpic.cn/mmbiz_jpg/DhKPeHFI5Hj7M7uXicD6Ikuu2JrWIibf9xwHCB5yk7LeV4Iicy0F3F2kTwlqhfucUo3NpILZsIh3sMVvQDOl6MPDg/0?wx_fmt=jpeg						2020-10-02 22:35:13	0	1.3052	-6
52	北京发布	beijingfabu		0	0	2020-01-08 18:24:24	1.08	0	0	副中心开建亚洲最大地下综合交通枢纽	http://mp.weixin.qq.com/s?__biz=MzA4NTIyMjMyMw==&mid=2652851064&idx=1&sn=7d899df13fdaa911c0220ab73996c573&chksm=8430dda4b34754b22621c32040840d3c7c5fad9a39233f9dd624c9f2c1ac5110b07a0c2971e1&scene=4		968	地上是繁华的都市生活圈，地下是四通八达、充满活力的轨道交通网。 在北京城市副中心，“站城融合”的副中心站综合交通枢纽工程正在建设中。这是亚洲最大的地下综合交通枢纽，建成后从副中心到雄安新区只需1小时；到首都机场和大兴国际机场，分别只需15分钟和35分钟。 昨天，副中心站综合交通枢纽工程施工工地。积雪未化，工地上白茫茫一片。已经开挖的基建坑，已有5米多深。项目于去年11月30日启动施工，眼下气温虽低，进度却丝毫不减。 在临时搭建的工作室里，副中心站综合交通枢纽工程的立体沙盘格外“吸睛”。沙盘在工作人员的控制下，可分层升降，直观展示副中心站地面层和地下三层各自的建设规划。 沙盘显示：地面层是都市生活圈，地下一层是城际车站进站厅、城市公共空间和商业配套设施；地下二层是城际车站候车厅和出站大厅，以及地铁平谷线、地铁101线、地铁6号线的换乘空间，并布置了社会车辆与出租车上客区；地下三层是城际车站…	2832	12	0	0	0	0	0	0	http://mmbiz.qpic.cn/mmbiz_jpg/SnxiaXwNLvEKnlIUAP3x2Uq4elxLBuTeWvBkmK0xa4A2oTHCv017p5YtdwcF7oks65mtC2djvvLJ4zgx3Ria9TDw/0?wx_fmt=jpeg						2020-10-02 23:00:14	0	4.2957	14
53	北京发布	beijingfabu		1	0	2020-01-08 18:24:24	1.08	0	0	市教委公布北京高校“重点建设一流专业”名单，快看看有你所学专业吗？	http://mp.weixin.qq.com/s?__biz=MzA4NTIyMjMyMw==&mid=2652851064&idx=2&sn=dd3da2e0b5a78db8d162822c095d4312&chksm=8430dda4b34754b2668d5c641b0d34c04705a7ea2568ff6b71240741ce2d5f7778615cce4084&scene=4		366	经北京地区高校自主申报、专家组评审、公示等程序，100所北京高校“重点建设一流专业”脱颖而出。市教委表示，各高校要依据文件的要求，结合自身实际情况，研究制定入选专业建设方案。 按计划，北京高校“重点建设一流专业”建设周期为5年，北京市将划拨专项资金支持专业发展。同时，北京市将组织专家逐年对项目实施情况进行考核，并依据考核结果调整下一年度经费支持方式和力度，保证项目建设效果。 对实施不力、进展缓慢、缺乏实效的建设项目将提出警告，第二年建设经费酌减；连续两年提出警告，则不予支持，同时将取消该专业“重点建设一流专业”资格。 建设周期结束后，本市将组织专家对各专业进行考核，通过考核的专业，正式授牌“北京高校重点建设一流专业”；未通过考核的专业，取消该专业“重点建设一流专业”资格。 北京高校“重点建设一流专业”名单 来源：北京日报	1945	8	0	0	0	0	0	0	http://mmbiz.qpic.cn/mmbiz_jpg/SnxiaXwNLvEKnlIUAP3x2Uq4elxLBuTeWzmVMx3ibOU8f8bAtUnJxquSfzYrmDo008ZoQUhMPLLehhcDO9zw7XhQ/0?wx_fmt=jpeg						2020-10-02 23:00:14	2	6.1196	48
54	北京发布	beijingfabu		2	0	2020-01-08 18:24:24	1.08	0	0	如何12个月蝉联“接诉即办”榜首？	http://mp.weixin.qq.com/s?__biz=MzA4NTIyMjMyMw==&mid=2652851064&idx=3&sn=1726915bc36c4b5f342c1cdc2d8d1654&chksm=8430dda4b34754b22fcca3047bdc41228bb8674354d93da37f4e7a1dfb7a0cba58b9c6cad5fe&scene=4		1848	2019年12月，北京市“接诉即办”评分排名正式出炉，公共服务企业评分排在首位的是北京排水集团和电力公司。这是北京排水集团在“响应率、解决率、满意率”三率综合服务排名中连续12个月蝉联榜首，因此也成为了2019年“接诉即办”公共服务企业全年综合成绩的“年度总冠军”。 有何高招能12个月蝉联榜首？是“一站式”细致入微的工作体系、一支质检专员监督队伍和一套未诉先办的主动治理思路，让北京排水集团坚持民有所呼、我有所应，实现了12连冠。 资料图 构建“一站式”接诉即办工作体系 2019年12月24日下午15时56分，一条关于海淀区二龙闸路附近井盖松动移位的市民投诉打入12345；16时00分，这条信息被发送至北京排水集团“接诉即办”微信群；几乎同时，管网三分公司运行三班养护组组长在群里敲入“收到”二字。从此刻开始，一场与时间赛跑的“接诉即办”正式开启。 北京排水集团构建了一个“一站式”接诉即办工…	369	2	0	0	0	0	0	0	http://mmbiz.qpic.cn/mmbiz_jpg/SnxiaXwNLvEKnlIUAP3x2Uq4elxLBuTeWMqanxP5VPcN9adyyDgYYppNHv3nUiazBHF1ZIe8VicswZnfvDu31W0NQ/0?wx_fmt=jpeg						2020-10-02 23:00:14	0	4.4915	9
55	上海发布	shanghaifabu		0	0	2020-01-08 19:05:20	1.08	0	0	去年与我国复交的这个太平洋岛国总统访沪！李强表示上海与基里巴斯的交流合作前景广阔	http://mp.weixin.qq.com/s?__biz=MjM5NTA5NzYyMA==&mid=2654118047&idx=1&sn=cf5bde01abb316ebd3aba6b160b3343c&chksm=bd3bbde48a4c34f2b8d9907ac33b9562d120f1f0d62562348bdb2e7593cc8b3608c5e9def573&scene=4		635	上海市委书记李强今天（1月8日）会见了基里巴斯总统马茂。 进一步促进双方在人文、旅游、农渔业等各领域合作，为两国关系更好发展作出地方的积极贡献 李强代表上海市委、市政府，对总统先生访问上海表示热烈欢迎。他说，中基两国去年9月复交，符合两国利益，符合时代潮流。应习近平主席邀请，总统先生首次对我国进行国事访问，必将有力推动中基务实合作和友好交流。作为中国最大的经济中心城市和改革开放的前沿窗口，我们正在按照习近平主席对上海工作的重要指示精神，加快建设国际经济、金融、贸易、航运和科技创新中心。上海与基里巴斯的交流合作有着良好基础，未来前景更加广阔。我们愿在中基两国领导人达成的合作大框架下，进一步促进双方在人文、旅游、农渔业等各领域合作，为两国关系更好发展作出地方的积极贡献。 上海是一座充满魅力的现代化国际大都市，改革开放40多年来的快速发展令人钦佩 马茂表示，此次应习近平主席邀请访问中国，深切感…	43936	70	0	0	18	267	0	0	http://mmbiz.qpic.cn/mmbiz_jpg/qdWB7wH8tToteSMI2TALOrYcfQy311VOjZD9hQCTcy6JibgPLIlbBA7rKmhW92BicJ5xdbNBIJNDG9tVZAgOOsNQ/0?wx_fmt=jpeg						2020-10-02 22:10:11	1	5.4492	30
56	上海发布	shanghaifabu		1	0	2020-01-08 19:05:20	1.08	0	0	【教育】本周末将有高中学业水平合格性考试！具体安排在此	http://mp.weixin.qq.com/s?__biz=MjM5NTA5NzYyMA==&mid=2654118047&idx=2&sn=279d031e98713fde3e2331cda10d8977&chksm=bd3bbde48a4c34f2b6b8d2d99d1f773b2df5ec903d5d5a11a4ce6aaa695f7e17156f4af4dbae&scene=4		1797	市教育考试院说，2020年1月上海市普通高中学业水平合格性考试将于1月11日至12日举行。科目为化学、思想政治、物理、历史、地理、生命科学，共6门。具体时间安排和提醒详见下文↓ 考试科目和时间安排如下： 考试日期 考试时间 考试科目 1月11日（星期六） 9:00—10:00 化学 13:00—14:00 思想政治 15:30—16:30 物理 1月12日（星期日） 9:00—10:00 历史 13:00—14:00 地理 15:30—16:30 生命科学 市教育考试院提醒考生： 1.考生参加考试必须凭准考证和有效证件（含居民身份证、有照片的社保卡、驾驶证、护照、军人证）进入考场，严格按照规定时间、地点参加考试。考生应充分考虑交通、天气等因素，尽可能提前到达考点。 （1）参加化学、历史科目考试，8:30考生开始进入考场，9:15禁止考生进入考点，9:30之后可提前交卷离场。 （2）参加思…	25589	25	0	0	5	84	0	0	http://mmbiz.qpic.cn/mmbiz_jpg/qdWB7wH8tToteSMI2TALOrYcfQy311VO2Xu0iaJF4WxHsgvyE99CDeWtG8Clch7MulibKZbCeOATaicib9MzZzLVSQ/0?wx_fmt=jpeg						2020-10-02 22:10:11	0	1.8309	-4
57	上海发布	shanghaifabu		2	0	2020-01-08 19:05:20	1.08	0	0	【最新】工信部通报15款侵害用户权益APP名单	http://mp.weixin.qq.com/s?__biz=MjM5NTA5NzYyMA==&mid=2654118047&idx=3&sn=5527404c54e4ac102b60651ddcf07ba2&chksm=bd3bbde48a4c34f21271e615dbeb6d46f87df1f5739e5f7a9bc06641e342fb2c4b1135b78f07&scene=4		1664	今天，工信部向社会通报了第二批发现存在问题且未完成整改的15款APP，要求其在1月17日前完成整改。第一批未按要求完成整改的3家企业，已组织下架。 工信部开展的信息通信领域APP侵害用户权益专项整治行动（详←），面向APP服务提供者和APP分发服务提供者两类主体对象，重点整治违规收集用户个人信息、违规使用用户个人信息、不合理索取用户权限、为用户账号注销设置障碍等四个方面的8类突出问题。 存在问题的应用软件名单（第二批） 序号 软件名称 企业名称 版本 版本来源 所涉问题 1 拉勾招聘 北京拉勾网络技术有限公司 7.31.0 应用宝 私自收集个人信息 2 天涯社区 天涯社区网络科技股份有限公司 6.9.7 官网 不给权限不让用 过度索取权限 3 风行视频 北京风行在线技术有限公司 3.6.1.1 应用宝 不给权限不让用 4 一点资讯 北京一点网聚科技有限公司 5.2.1.0 应用宝 私自收…	21963	60	0	0	14	350	0	0	http://mmbiz.qpic.cn/mmbiz_jpg/qdWB7wH8tToteSMI2TALOrYcfQy311VONFA8wOflppVpH5P69zqPJ6UdMccD9Qh6J2NORNOKnVgL14icI7Pu9qQ/0?wx_fmt=jpeg						2020-10-02 22:10:11	1	2.6365	-8
58	上海发布	shanghaifabu		3	0	2020-01-08 19:05:20	1.08	0	0	【就业】想当公交车驾驶员？专场招聘活动1-6月定点举行	http://mp.weixin.qq.com/s?__biz=MjM5NTA5NzYyMA==&mid=2654118047&idx=4&sn=90b16000666c4c6bddcafa4cdb23005e&chksm=bd3bbde48a4c34f25d9c171469e7a46e04df7924366747d9e16fd2efb846aef96a027b0db59f&scene=4		124	正在找工作的小伙伴们看过来！久事公交集团从1月到6月，每月定点开设一场驾驶员招聘活动。岗位要求本市户籍，男性20周岁以上、40周岁以下；女性20周岁以上、35周岁以下。应聘时请带好身份证件哦~详见↓ 资料：久事公交集团、浦东新区新闻办 编辑：林欣	26733	84	0	0	8	255	0	0	http://mmbiz.qpic.cn/mmbiz_jpg/qdWB7wH8tToteSMI2TALOrYcfQy311VOrRiaywrSEJaHo7phMyt0wnzPNnJUFRK7GHT7ZwGdKx9cA90AGdHsedg/0?wx_fmt=jpeg						2020-10-02 22:10:11	2	1.4944	0
59	上海发布	shanghaifabu		4	0	2020-01-08 19:05:20	1.08	0	0	【天气】今夜明晨局部或有冰粒！周五周六降水明显，气温均为个位数！	http://mp.weixin.qq.com/s?__biz=MjM5NTA5NzYyMA==&mid=2654118047&idx=5&sn=e959cee857c6b512b13dfa53649781b8&chksm=bd3bbde48a4c34f27c1c10567774637c6c2cdc78d416397bd791d2cfb6bc293e1e2a7ad9ef6d&scene=4		460	今天本市多云转阴，在较强冷空气的影响下，气温全面跌回个位数，市区徐家汇最高仅7.7度，“冷”就一个字！今天下半夜到明天早晨北部和西部地区有小雨或冰粒，明天上午起阴有小雨，出门需带伞并注意交通安全。气温延续今日的寒冷，全天温度4-7度。受冷暖空气共同影响，周五到周六的降水过程比较明显。周日及下周一，雨水暂歇，以阴或多云为主，下周二后期雨水重回。气温变化不大，除下周二最高可能达12度外，其余时间最高温在10度以下。 明日天气 未来几日天气 1月10日 星期五：阴有时有小雨转阴有雨，6~10度 1月11日 星期六：阴有雨转阴有小雨，8~10度 1月12日 星期日：阴到多云，5~8度 1月13日 星期一：多云到阴，4~9度 资料：市气象局 编辑：吴逸伦、石轶君	87484	319	0	0	29	685	0	0	http://mmbiz.qpic.cn/mmbiz_jpg/qdWB7wH8tToteSMI2TALOrYcfQy311VOFwONgiazqyicUSqRRY6Hfpgnfx44pIp3AuBAtkW9GoRPLF5ROjkqr1nQ/0?wx_fmt=jpeg						2020-10-02 22:10:11	1	0.8239	5
60	武汉发布	wuhanfabu		0	0	2020-01-08 20:00:00	1.08	0	0	蒋超良主持省委全面深化改革委员会第五次会议	http://mp.weixin.qq.com/s?__biz=MzA3MzU2ODQzMQ==&mid=2651532200&idx=1&sn=0b7908b43c44b376aafb1cd4d7fc151b&chksm=84f29268b3851b7eba56a3ec478069cc0375e10bf76d8ed8abc01803b1773fb7ffcdd4dc124f&scene=4	1月7日下午，省委书记、省委全面深化改革委员会主任蒋超良主持召开省委全面深化改革委员会第五次会议，强调要深入	1080	1月7日下午，省委书记、省委全面深化改革委员会主任蒋超良主持召开省委全面深化改革委员会第五次会议，强调要深入贯彻落实中央全面深化改革委员会第十一次会议精神，狠抓党中央改革决策部署落实落地，推进体制机制创新取得新突破，以改革成效检验和体现初心使命。 资料图 省委副书记、省长、省委全面深化改革委员会副主任王晓东，省委副书记、省委全面深化改革委员会副主任、武汉市委书记马国强出席会议。 会议传达学习中央全面深化改革委员会第十一次会议精神，审议通过《湖北省综合交通运输体制改革方案》、湖北省贯彻《干部任用条例》系列配套制度、《湖北省党政领导干部政治素质考察办法（试行）》、《关于在中国（湖北）自由贸易试验区试行进一步激发人才创新创业活力措施的意见》。 会议指出 中央全面深化改革委员会第十一次会议是贯彻落实党的十九届四中全会精神的一次重要会议，习近平总书记的重要讲话为我们进一步抓好制度建设、把改革不断推…	934	3	0	0	0	0	0	0	http://mmbiz.qpic.cn/mmbiz_jpg/pqOJMEhPDInxTbKx3MtH10aQ9zgeicOe4tM5f3Wdfgv42kWkeuoLO0UzHn7f23gf8MX2FRYfLHEryKI60APK49A/0?wx_fmt=jpeg						2020-10-02 23:10:15	2	8.9096	51
61	武汉发布	wuhanfabu		1	0	2020-01-08 20:00:00	1.08	0	0	聚焦 | 迈向新一线城市要在“加速”，武汉展现城市雄心	http://mp.weixin.qq.com/s?__biz=MzA3MzU2ODQzMQ==&mid=2651532200&idx=2&sn=2c9ffa0a18142e42d2eeb0eece77ef88&chksm=84f29268b3851b7e1a33c9e958ff341cb98b68c122cecb31dde4bb36f66e73005ffc2c085ffe&scene=4	政府工作报告提到，武汉正处于高质量发展关键时期。推动长江经济带发展、促进中部地区崛起等国家战略叠加聚焦，为武	6237	政府工作报告提到，武汉正处于高质量发展关键时期。推动长江经济带发展、促进中部地区崛起等国家战略叠加聚焦，为武汉高质量发展提供了战略机遇，特别是第七届世界军人运动会成功举办，极大提升了城市知名度和国际影响力，城市认同、城市自信空前高涨。 政府工作报告认为，武汉高质量发展进入“高光时刻”。我们必须抓住机遇、乘势而上，提升城市能级和核心竞争力，加快建设现代化、国际化、生态化大武汉，加速迈向国家中心城市和新一线城市！ 蓬勃而发的城市雄心，让代表委员们振奋。7日，听完政府工作报告的代表委员们，纷纷热议武汉城市雄心。他们认为武汉“高光时刻”，乘势而上恰逢其时，武汉有底气、有信心加速迈向国家中心城市和新一线城市。 武汉加速发展，为什么能？ 国家战略叠加聚焦 武汉战略机遇来了 （图为市政协委员罗传宏 记者唐煜 摄） “武汉具备建设国家中心城市和新一线城市的实力。”市政协委员、汉阳区残联理事长罗传宏说，衡…	1447	8	0	0	0	0	0	0	http://mmbiz.qpic.cn/mmbiz_jpg/pqOJMEhPDInxTbKx3MtH10aQ9zgeicOe4SI51QKKVfpBqfoMgDNhgM01BOz4huyp5KfYwu4OdSsBhItuwKSrchA/0?wx_fmt=jpeg						2020-10-02 23:10:15	3	18.3333	23
62	武汉发布	wuhanfabu		2	0	2020-01-08 20:00:00	1.08	0	0	交通 | 武汉交通设施和秩序全面提档升级，城市拥堵指数连续两年下降	http://mp.weixin.qq.com/s?__biz=MzA3MzU2ODQzMQ==&mid=2651532200&idx=3&sn=c1ee53e670b13d045363b96d7a8a4353&chksm=84f29268b3851b7e1d1fa3d87a49ba934130019ee3dfd1758621f3a8cb99257ddee5da00c964&scene=4	放开节假日长江大桥、江汉一桥单双号限行；小型新能源货车通行全市高架桥；无人车管所24小时便民服务；23条停车	2271	放 开节假日长江大桥、江汉一桥单双号限行； 小型新能源货车通行全市高架桥； 无人车管所24小时便民服务； 23条停车示范路规范有序……2019年，武汉人发现出门变得更容易了，交通秩序有了很大的提升。 高德大数据最新统计显示，继2018年后，去年武汉城市拥堵指数再次跌至全国40名外，交通健康指数同比变好城市TOP10，武汉位列第六名。 交警护送小学生过马路。通讯员张鹏 摄 2019年，交管部门通过设置可变车道、借道左转、定向车道等方式，改善了全市20处影响较大的堵点；3个火车站、一个飞机场，实行送接客车辆限时通行措施，破解了主要交通枢纽的管理难问题；全市安装含有黄鹤楼元素的新式交通护栏37公里；增设嵌入式发光LED标牌1124块；在环线匝道合流处安装钢质垫等交通安全防护设施232套；统筹接入853个视频监控、263个区域控制信号机、1167个电子警察、222个交通卡口；增设主动发光电子标牌…	700	0	0	0	0	0	0	0	http://mmbiz.qpic.cn/mmbiz_jpg/pqOJMEhPDInxTbKx3MtH10aQ9zgeicOe4rtXqnicliajqkwcdO5pibnZ7fvHYVwZHIwbRsvVhxcmf27pOegoCcIpGg/0?wx_fmt=jpeg						2020-10-02 23:10:15	2	10.3412	12
63	武汉发布	wuhanfabu		3	0	2020-01-08 20:00:00	1.08	0	0	民生 | 武汉将新增入园入学学位4万个，大批中小学幼儿园“上新”，在你家门口吗？	http://mp.weixin.qq.com/s?__biz=MzA3MzU2ODQzMQ==&mid=2651532200&idx=4&sn=edc47699511d34a2c8949dfda38b3dc1&chksm=84f29268b3851b7e8e791fecbea3a2116550e03a14b63092042c24fad76e5aad66bf156b2eb2&scene=4	1月7日，记者从武汉市政府工作报告获悉，2020年，武汉市将推进80所中小学配建项目建设，推进80所公益普惠	2488	1月7日，记者从武汉市政府工作报告获悉，2020年，武汉市将推进80所中小学配建项目建设，推进80所公益普惠性幼儿园新改扩建，新增入园入学学位4万个。 近年来，武汉市连年“上新”一大批中小学、幼儿园。 2017年，武汉市至少有44所中小学、幼儿园在9月开学前交付使用，共新增中小学学位1.7万余个、幼儿园学位5700余个。 2018年，武汉共有54所公益普惠性幼儿园、31所中小学“上新”，新增学位总计近6万个，其中幼儿园11925个，中小学47775个。 2019年秋季开学，武汉新改扩建中小学、公益普惠性幼儿园共58所交付使用，增加供给学位3.49万个。 连年的新改扩建举措，极大地缓解了武汉部分地区存在的学龄前幼儿“入园难、入园贵”矛盾和适龄孩子就近入学难的矛盾。 “这是前所未有的力度，这样的速度在全国也很罕见。 ”武汉市教育局相关负责人说。 部分新改扩建详细信息如下 江汉区： 2020年…	783	0	0	0	0	0	0	0	http://mmbiz.qpic.cn/mmbiz_jpg/pqOJMEhPDInxTbKx3MtH10aQ9zgeicOe48R6ib4YPcgZ094ZiaorVHl0fVR7ry3XEWnWBXzJIDhIRr9ficHwONWNHg/0?wx_fmt=jpeg						2020-10-02 23:10:15	3	9.0157	6
64	武汉发布	wuhanfabu		0	0	2020-01-08 20:27:23	1.08	0	1	8名不明原因的病毒性肺炎患者出院	http://mp.weixin.qq.com/s?__biz=MzA3MzU2ODQzMQ==&mid=2651532204&idx=1&sn=a9d7114a186be1b5eb837f737a9764d2&chksm=84f2926cb3851b7a26b727b34490ed8df177a162b3379602a3c5f56f0c6619d681efd6317d4d&scene=4	1月8日，武汉市8名不明原因的病毒性肺炎患者治愈出院。	181	记者从武汉市卫生健康委获悉：1月8日，武汉市8名不明原因的病毒性肺炎患者治愈出院。 8名患者之前在武汉相关医院诊治，后均集中收治在武汉市金银潭医院。经医疗机构诊疗救治，已经连续多日无发热、肺炎等临床表现。临床专家诊断后，认为符合出院标准，可以出院。（长江日报-长江网） 来源 | 长江日报-长江网 编辑 | 夏俊俊 文章经授权发布 转载请注明出处	9505	55	0	0	3	52	0	0	http://mmbiz.qpic.cn/mmbiz_jpg/pqOJMEhPDInxTbKx3MtH10aQ9zgeicOe4qiaJe3icLibTCic94s3ttlIIoIFjqngXoOSlMd4CO6aNAwdKaxl4bkJX7Q/0?wx_fmt=jpeg						2020-10-02 23:10:15	3	6.6252	10
65	共青团中央	gqtzy2014	头条君	1	1	2020-01-08 20:33:34	1.08	0	0	“离远点，小心油箱炸了！”火焰蹿起两三米，他冲了上去……	http://mp.weixin.qq.com/s?__biz=MzA3NTE5MzQzMA==&mid=2655093260&idx=2&sn=bb79e7db65343d333415cd365510ee8d&chksm=84c16f35b3b6e62332fb8a270886171f6369cc347493dfcd42e6097b7aec18cca7cb96bf20b6&scene=4		4538	共青团中央 有态度 有温度 全网青年都在关注 来源：微信公众号“人民日报”（ID：rmrbwx）综合整理自微信公众号“电网头条”（ID：sgcctop，作者：师维艺、郝思文、徐建峰） 这几天 朱红亮在当地火了 同事们在电视上看到熟悉的身影 都给他竖起大拇指 女儿看到他的英勇表现 也给爸爸点了个赞！ 朱红亮 到底干了啥？ 路遇货车起火、黑烟滚滚 起火点紧邻油箱，随时可能爆炸 2019年12月14日星期六，河北邯郸武安供电公司员工朱红亮和妻子一起去石家庄走亲访友。返回时，行驶到武安北环路东山公园附近，朱红亮突然发现路边停着一辆起火的货车。 当时货车上的火焰蹿起两三米高，冒出滚滚黑烟。司机不见踪影。 浓烟越冒越多，火势也越来越大。情况危急！起火轮胎的前方就是悬挂着的货车油箱，车上又是一点就着的焦炭，随时可能发生爆炸…… 他安顿好妻子 转身冲向起火的货车 朱红亮把车往前开，开出一段距离后停稳，嘱…	100001	2439	0	0	42	6478	0	0	http://mmbiz.qpic.cn/mmbiz_jpg/xrFYciaHL08Bzxibx1lecoTF3sNia0A1Q7oR5tESpXgFHtJicaldaOed3tmhm6icsYTcgoApYqhvzsqDoqIGgAiclCCQ/0?wx_fmt=jpeg		https://v.qq.com/iframe/preview.html?width=500&height=375&auto=0&vid=e3047kxrci3				2020-10-02 22:30:12	0	1.4831	2
66	共青团中央	gqtzy2014		0	0	2020-01-08 20:33:34	1.08	1	0	青听 | 藏在米袋里的秘密	http://mp.weixin.qq.com/s?__biz=MzA3NTE5MzQzMA==&mid=2655093260&idx=1&sn=d6a87e45585b78b1bf9c329943437bcf&chksm=84c16f35b3b6e623b5179579e5c321bc4d2f6e4d1121c8408e1826a17660f7067f13dbbc1425&scene=4	每晚8:30 陪你青听	6553	二 〇 二 〇 年 一 月 八 日 青 · 听 今日配乐《听妈妈的话》 背景音乐欢迎到网易云音乐 关注@共青团中央 收听更多团团推荐的歌儿 1 父亲去世10年后，在我的“软硬兼施”下，母亲终于同意来郑州跟着我——她最小的女儿一起生活。 这一年，母亲70岁，我40岁。 70岁的母亲瘦瘦的，原本只有一米五的身高，被岁月又缩减了几厘米，看起来更加瘦小，面容却仍然光洁，不见太多沧桑的痕迹，头发亦未全白，些许黑发倔强地生长着。 我们借了一辆车回去接她，她早把居住了几十年的老屋收拾妥当，整理好了自己的行李。 那些行李中有两袋米，是她特意给我们留的家乡的水稻。 但那天，那两袋米我决定不带了，因为车的后备箱太小，我们要带的东西太多。 母亲却坚持把米带着。一定要带，她说。 她这样说的时候，我忽然愣了一下，看着她，便想明白了什么，示意先生把米搬到里屋，我伸手在外面试探着去摸。 果然，在底部，软软的米里有一小…	100001	1111	0	0	55	2271	0	0	http://mmbiz.qpic.cn/mmbiz_jpg/7hxJRjsnhfn31ZPOANRvia0N9miawUOCDzgD7lwCUiaqeibRgYO61OCxPcah9Bk8GuSibpDXKbxVw8hlcxm6ab0kFicA/0?wx_fmt=jpeg				https://mp.weixin.qq.com//cgi-bin/readtemplate?t=tmpl/audio_tmpl&name=%E9%99%AA%E4%BD%A0%E9%9D%92%E5%90%AC%20%E5%A7%9A%E9%9B%AA&play_length=20:23		2020-10-02 22:30:12	0	1.4162	8
67	共产党员	gcdyweixin		0	0	2020-01-08 20:36:24	1.08	0	0	习近平：以主题教育为新的起点 持续推动全党不忘初心牢记使命	http://mp.weixin.qq.com/s?__biz=MzA4ODUzNjAxOA==&mid=2671091628&idx=1&sn=9e1180efb91a6d4e69fdfe40171c8705&chksm=8ae99911bd9e100757ea9e803540caa63af3f1848bfd49695cabfb13bf401139b7dc8ecdfddb&scene=4		11764	习近平在“不忘初心、牢记使命”主题教育总结大会上强调 以主题教育为新的起点 持续推动全党不忘初心牢记使命 李克强栗战书汪洋赵乐际韩正王岐山出席 王沪宁主持 “不忘初心、牢记使命”主题教育总结大会8日在北京召开。中共中央总书记、国家主席、中央军委主席习近平出席会议并发表重要讲话。他强调，我们党要始终得到人民拥护和支持，书写中华民族千秋伟业，必须始终牢记初心和使命，坚决清除一切弱化党的先进性、损害党的纯洁性的因素，坚决割除一切滋生在党的肌体上的毒瘤，坚决防范一切违背初心和使命、动摇党的根基的危险。全党要以这次主题教育为新的起点，不断深化党的自我革命，持续推动全党不忘初心、牢记使命。 1月8日，“不忘初心、牢记使命”主题教育总结大会在北京召开。中共中央总书记、国家主席、中央军委主席习近平出席会议并发表重要讲话。新华社记者 鞠鹏 摄 中共中央政治局常委李克强、栗战书、汪洋、赵乐际、韩正，国家副主…	100001	1492	0	0	22	559	0	0	http://mmbiz.qpic.cn/mmbiz_jpg/DhKPeHFI5HiajcxKykXCXqF8gMpNHVTMXj0RWzDw1GjNbf0wrDiaoBMOM2iaY4qtibf24o3Ciax5uBzexusPVRSEgQg/0?wx_fmt=jpeg						2020-10-02 22:35:13	1	4.9415	21
68	湖北发布	hubeifabu		0	0	2020-01-08 20:38:03	1.08	0	0	政策解读 |《 湖北省推进国土空间规划体系建立并​监督实施方案》	http://mp.weixin.qq.com/s?__biz=MzA5MzY2MDkzOQ==&mid=2650371355&idx=1&sn=28fac780e87cae455a25fc5b72d531fd&chksm=8857a77fbf202e695b195efad93f89ad6ce7fa23e28adf5943d45202e3bb2c8f5d0ab6367c9e&scene=4	为贯彻落实《中共中央 国务院关于建立国土空间规划体系并监督实施的若干意见》（中发〔2019〕18号），推进国	1829	为贯彻落实《中共中央 国务院关于建立国土空间规划体系并监督实施的若干意见》（中发〔2019〕18号），推进国土空间规划体系建立，强化监督实施，湖北省政府组织制定了《湖北省推进国土空间规划体系建立并监督实施方案》（以下称《方案》）。 近日，湖北省自然资源厅对《方案》进行解读。 一、起草背景及过程 省政府对国土空间规划工作和实施方案的出台十分重视。省长王晓东担任省国土空间规划编制工作领导小组组长，强调国土空间规划“一张图”框定“三条线”，管全局、管根本、管长远，要以高质量规划引领高质量发展。 《方案》起草过程中，省自然资源厅同步开展了13项重大专题和4项重点任务研究。先后赴广东、福建、广西、吉林等省份学习先进经验，召开了专家座谈会。在此基础上形成《方案》征求意见稿，两轮次征求市（州）政府、省直部门意见。 2019年7月19日，规划编制领导小组第一次全体会议后，省自然资源厅及时按照会议精神再次…	259	3	0	0	0	0	0	0	http://mmbiz.qpic.cn/mmbiz_jpg/sHQ8YCQ0QibD4lZicHjb0ZwBIfP6ejzGaOA1tt41YvJ467PIdYScCwrSicADXX5W92nTNibIqntybrdgAhMBAkZFNA/0?wx_fmt=jpeg	http://www.hubei.gov.cn/zfwj/ezf/201912/t20191211_1753258.shtml					2020-10-02 22:42:13	2	10.7206	11
69	湖北发布	hubeifabu		1	0	2020-01-08 20:38:03	1.08	0	0	中部第一！2019年湖北公路水路投资逾1120亿元	http://mp.weixin.qq.com/s?__biz=MzA5MzY2MDkzOQ==&mid=2650371355&idx=2&sn=6b658b21d0ffd1f50d65df107082b19f&chksm=8857a77fbf202e698cae4c60716901097d7525236dbbf9e25943265f01f40862f40a71580026&scene=4	1月8日，湖北省交通运输工作会透露，2019年湖北预计完成交通固定资产投资1120亿元以上，占年度目标的12	2028	1月8日，湖北省交通运输工作会透露，2019年湖北预计完成交通固定资产投资1120亿元以上，占年度目标的124.4%，位居中部第一、全国第七，增幅居全国第四。 2019年交通运输创造的“湖北速度” “撤站”攻坚 湖北新增发行ETC用户464.1万，累计发行722.1万，超额完成交通运输部、省政府确定的目标任务，总进度排名进入全国第1方阵。同时，全省1013套ETC门架系统、1544套ETC车道、379套收费站入口称重系统等外场设施全面完成。 基础设施建设 2019年9月28日，石首长江大桥通车。 武汉南四环、石首长江大桥等“14路5桥”相继建成。 建成一级公路556公里,占年度目标（455公里）的122.2%，二级公路1029公里，占年度目标（800公里）的128.6%。 新改建农村公路33210公里居全国第1，通20户以上自然村公路建设任务全面完成，提前一年实现三年攻坚目标；南漳、江陵…	307	4	0	0	0	0	0	0	http://mmbiz.qpic.cn/mmbiz_jpg/sHQ8YCQ0QibD4lZicHjb0ZwBIfP6ejzGaOQ91tHlCBAYxgvrsl5vZViafTKgXQKHQx5fgUMdcXK1JRGXITiad7u0zQ/0?wx_fmt=jpeg						2020-10-02 22:42:13	1	7.8979	17
70	湖北发布	hubeifabu		2	0	2020-01-08 20:38:03	1.08	0	0	全省“百日追逃”行动抓获涉黑涉恶目标逃犯400人	http://mp.weixin.qq.com/s?__biz=MzA5MzY2MDkzOQ==&mid=2650371355&idx=3&sn=706450ed5e9c2c216563c6e8e543d196&chksm=8857a77fbf202e691b102a69ee79fcf511843e9523f4863af726905bf2a5410a8ace01ad521e&scene=4	1月8日，湖北省公安厅在扫黑除恶“百日追逃”行动新闻发布上透露，自2019年11月4日全国扫黑除恶“百日追逃	966	1月8日，湖北省公安厅在扫黑除恶“百日追逃”行动新闻发布上透露，自2019年11月4日全国扫黑除恶“百日追逃”行动开展以来，湖北省公安机关抓获涉黑涉恶目标逃犯400人，到案率达88.69%。其中，抓获涉黑逃犯112人，涉恶犯罪集团逃犯57人，涉恶团伙逃犯231人；公安部A级通缉令逃犯4人，境外逃犯43人。 为推动全社会共同参与追逃行动，全省公安机关通过网上、网下多种渠道发布通缉令、悬赏通报，营造强大追逃声势；深入村组和社区广泛发动群众。同时，加强攻心劝降，民警入户宣讲法律政策，通过政策感召、法律震慑、亲情感化，全力规劝在逃人员主动投案。 据统计，行动开展以来，全省公安机关共接到群众举报涉黑涉恶逃犯线索836条，抓获目标逃犯72人；家属亲友规劝投案和自己主动投案的达到196人，占已到案人数的49%。 在“百日追逃”行动中，省公安厅还对2019年10月31日以前上网还未抓获的刑事犯罪在逃人员…	81	0	0	0	0	0	0	0	http://mmbiz.qpic.cn/mmbiz_jpg/sHQ8YCQ0QibD4lZicHjb0ZwBIfP6ejzGaOxFNQVvkbsRR2C8Bibzg3RAsOQLo32ibkWzzkibdsdXK0tBWvD9NgByrFw/0?wx_fmt=jpeg						2020-10-02 22:42:13	0	6.4266	-4
71	湖北发布	hubeifabu		3	0	2020-01-08 20:38:03	1.08	0	0	2020年春运——高速公路车流将逼近一亿 武铁预计送客增长3%	http://mp.weixin.qq.com/s?__biz=MzA5MzY2MDkzOQ==&mid=2650371355&idx=4&sn=a0f00f7a4c779283c74b9eb2f1732be9&chksm=8857a77fbf202e69fdf3a0a9ede0f1baad79ca8b7a36c2be437bed944890466377c949c026f2&scene=4	新开通的汉十高铁。1月7日，省高管局、省交管局共同编制了《湖北省高速公路2020年春运出行指南》，预计今年春	1139	新开通的汉十高铁。 1月7日，省高管局、省交管局共同编制了《湖北省高速公路2020年春运出行指南》，预计今年春运全省高速公路通行汽车9761万辆，日均约244万辆；节前农历腊月二十八（1月22日）和节后正月初六（1月30日）达到最高峰。大年三十至正月初六（1月24日零时至30日24时），小型汽车通行高速公路免费，预计全省高速公路出入口总流量约为2033万辆。 根据最新气象资料综合分析，今年春运期间，我省阴雨天数偏多，北部及西部高海拔地区气温比正常略低，期间有雨雪冰冻天气出现；南部气温比正常略高，降雨偏多。 根据往年经验判断，今年春运十大拥堵路段分别是：京港澳高速蔡甸至武汉北、沪渝高速豹澥至鄂州、沪渝高速北河至仙桃、沪渝高速蕲春至武穴、沪蓉高速汉川至东西湖、汉蔡高速红庙互通、沪蓉高速东西湖互通、沪蓉高速横店互通、沪渝高速黄梅互通、恩广高速罗针田互通。 今年是高速公路ETC快速通行系统运行的…	86	0	0	0	0	0	0	0	http://mmbiz.qpic.cn/mmbiz_jpg/sHQ8YCQ0QibD4lZicHjb0ZwBIfP6ejzGaOJD2KIMuNJ0WAy9ibfm4KRBEseIshyeq3nVICfAZEMhkQIxKqEQ7nQLw/0?wx_fmt=jpeg						2020-10-02 22:42:13	0	2.6365	14
72	湖北发布	hubeifabu		4	0	2020-01-08 20:38:03	1.08	0	0	武大、华科这类招生全部停止！	http://mp.weixin.qq.com/s?__biz=MzA5MzY2MDkzOQ==&mid=2650371355&idx=5&sn=b7ecd8a5a433dd658e07fe798518b4ed&chksm=8857a77fbf202e69df10ba8ea7f2d9e7f64c936c5be5d692f8929154a420cc15bf6e3a8fb029&scene=4	近日，有网友晒出一张工作通知截图称武汉大学行政管理专业停止自考招生1月7日下午，记者向武汉大学继续教育学院核	1067	近日，有网友晒出 一张工作通知截图称 武汉大学行政管理专业 停止自考招生 1月7日下午，记者向武汉大学继续教育学院核实，工作人员称消息属实，且该校所有专业的自考招生已全部停止。 网上流传的通知截图 据了解，2019年1月19日，武汉大学继续教育学院官网曾发布公告称，该校成人高等教育和网络高等教育2018年元月1日已停止招生。同时，记者查询到一份武汉大学继续教育学院2017年下发的文件。该文件称，该校高等教育自学考试护理学专业将从2020年起停止招生，其他自考专业从2018年起停止招生。 武汉大学继续教育学院工作人员表示，该校的自考专业在最近几年陆续停招，行政管理专业是最后一批停招的专业，“目前只是接到学校通知，正式文件还没下来，具体原因不清楚。你们可以到其他学校报名。” 7日，记者也电话问询了华中科技大学职业与继续教育学院，其工作人员表示，该校自考招生在2019年春季招生之后已全部停止，…	326	2	0	0	0	0	0	0	http://mmbiz.qpic.cn/mmbiz_jpg/sHQ8YCQ0QibD4lZicHjb0ZwBIfP6ejzGaObCOUZ6SyAVlRVFZrsFvGBw2BtXhRIRFDFk9xFbibAs7tuQiamHbUicyRg/0?wx_fmt=jpeg						2020-10-02 22:42:13	0	4.7787	2
73	中国政府网	zhengfu		0	0	2020-01-08 20:40:45	1.08	1	0	李克强主持召开国务院常务会议 部署进一步做好清理政府部门和国有企业拖欠民营企业中小企业账款工作等	http://mp.weixin.qq.com/s?__biz=MzA4MDA0MzcwMA==&mid=2652536216&idx=1&sn=ddd30b637f824a3c1fee7c6a413b724e&chksm=84449643b3331f557d23c3b535890ab53d503f502dc48110b7f4e1dcee52e554a61d1eedbe9c&scene=4		1213	李克强主持召开国务院常务会议 部署进一步做好清理政府部门和国有企业拖欠民营企业中小企业账款工作 要求坚决有力一抓到底 部署春节期间市场保供稳价和基本民生保障工作 国务院总理李克强1月8日主持召开国务院常务会议，部署进一步做好清理政府部门和国有企业拖欠民营企业中小企业账款工作，要求坚决有力一抓到底；部署春节期间市场保供稳价和基本民生保障工作。 会议指出，清理拖欠民营企业、中小企业账款，是党中央、国务院重要决策部署，关系市场经济秩序、营商环境优化和市场预期，事关政府公信力。同时，拖欠账款在相当程度上也影响工资特别是农民工工资发放，既要加大春节前的集中清欠力度，也要建立防止拖欠的长效机制。一年来，各地各部门扎实推进清欠工作。全国共梳理出政府部门和大型国有企业拖欠民营企业、中小企业逾期欠款8900多亿元，截至2019年底约75%已得到清偿，超过原定当年清偿一半以上的目标。必须进一步压实责任，一抓…	100001	1546	0	0	0	0	0	0	http://mmbiz.qpic.cn/mmbiz_jpg/k5d4lfEvkExHdsudZ8CZqibvS9YJBbAjQrvTzZLqxZYdHATJsjfiaHhIp6gSLMsN0KAppr7az6mkrFIhLUnqHibQA/0?wx_fmt=jpeg						2020-10-02 22:19:11	4	11.2392	1
74	广东发布	gdfabu0710		0	1	2020-01-08 21:00:00	1.08	0	0	发现广东 | 这座千年古城，吸引无数国际摄影大师打卡	http://mp.weixin.qq.com/s?__biz=MzA3MTYyNTkxOA==&mid=2651555218&idx=1&sn=07dbfd434c802c5cc5f864a4ee381346&chksm=84d59843b3a21155fb718b47f612a483894571bd1031ebd64217ad4cc517b88426b430816d41&scene=4		680	层峦叠嶂 光影如画 俯瞰这座城 一路所见 如慢慢洗去铅华 展现出淳朴的底色 唐代大诗人刘禹锡说 这里“惟有千山画不如” 大文豪韩愈赞叹 这里“山水名天下” 这里是连州 一座有着2500年历史的古城 河流山川 人文民俗 吸引了来自世界各地的 摄影爱好者 定格每一个惊艳的瞬间 通过镜头让凝固的时间 重新流动起来 这里连续15年举办国际摄影展 1100多位摄影大师 6.5万幅作品 30多个国家和地区 近420万人次参加年展活动 它被国际业界认为是 最具专业水准的中国摄影节之一 让我们跟随摄影大师的脚步 看他们如何定格时光，惊艳岁月 广东还有哪些不为人知的美景？ 还有哪些娓娓道来的故事？ 广仔还将给大家带来更多内容 敬请关注！ 推荐阅读 （点击图片即可阅读） 来源：广东新闻频道 编辑：邹关琳 洪鑫 校对：牟元凯	24293	90	0	0	7	43	0	0	http://mmbiz.qpic.cn/mmbiz_jpg/71vT6WeWUCXiawx4wklicibGhck8ZNyCDBHbbSiaribQm69ERUBmomiaMUWdyRBMTAia8JtAj8ymzHqXMfV81VdCgKK8A/0?wx_fmt=jpeg		https://mp.weixin.qq.com/mp/readtemplate?t=pages/video_player_tmpl&action=mpvideo&auto=0&vid=wxv_1155514743130619904				2020-10-02 22:54:14	1	2.1535	25
75	上海发布	shanghaifabu		0	0	2020-01-08 21:10:22	1.08	0	0	把驻沪部队改革急需、官兵急盼的问题解决好！李强今天在上海警备区党委扩大会上提要求	http://mp.weixin.qq.com/s?__biz=MjM5NTA5NzYyMA==&mid=2654118086&idx=1&sn=a49aeeab81fdb604c6f58431eda8cb80&chksm=bd3bbdbd8a4c34ab4035bb04e3e9cb0e1221286d7eb0b146906508b846e37f496306b6d86c30&scene=4		1394	上海警备区党委十三届四次全体（扩大）会议今天（1月8日）举行。市委书记、上海警备区党委第一书记李强强调，要始终坚持以习近平新时代中国特色社会主义思想为指导，深入贯彻习近平强军思想，按照中央军委和军委国防动员部、东部战区党委决策部署，毫不动摇坚持党的领导，集中精力加强练兵备战，坚定不移强化基层建设，不断在国防动员建设高质量发展上取得新进展、展现新作为。 会上，市领导和上海警备区领导为获得相关表彰的先进集体和个人代表颁奖。 向上海警备区广大官兵致以亲切慰问 李强代表市委、市政府和全市人民向上海警备区广大官兵致以亲切慰问。他指出，过去一年，警备区坚决贯彻党中央、中央军委和习近平主席决策指示，思想政治建设有新成效，练兵备战有新加强，作风建设有新气象，服务驻地有新贡献，在进博会安保、抗击台风等方面发挥了积极作用，国防动员建设各方面工作取得新的进步。 把党的绝对领导落实到各项政策制度之中，细化完善练…	57712	144	0	0	16	318	0	0	http://mmbiz.qpic.cn/mmbiz_jpg/qdWB7wH8tToteSMI2TALOrYcfQy311VOm7zBG3zghXSZuoJK9D1EtCS60zTRIkQZm8FkyPhsIUPMDrHbicJTMPA/0?wx_fmt=jpeg						2020-10-02 22:10:11	0	7.4153	26
76	上海发布	shanghaifabu		0	0	2020-01-08 21:39:00	1.08	0	0	汇聚正能量、振奋精气神！李强今天与央媒驻沪机构负责人座谈	http://mp.weixin.qq.com/s?__biz=MjM5NTA5NzYyMA==&mid=2654118102&idx=1&sn=d0e85843dacb073bfc4bc383ece2ebad&chksm=bd3bbdad8a4c34bb93868b0e905f7277c5834ba2271e2c3215b3e75621add30a828042f84c74&scene=4		904	市委书记李强今天下午（1月8日）主持召开中央主要新闻单位驻沪机构负责人座谈会，围绕深入学习贯彻党的十九届四中全会精神和习近平总书记考察上海重要讲话精神，为上海改革发展营造良好舆论氛围，认真倾听大家的意见建议，对中央媒体给予上海的帮助支持表示感谢，希望大家进一步汇聚正能量、振奋精气神，以更宽视野、更深触角帮助讲好上海故事，为上海发展多提高见、多支高招，为创造新时代上海发展新奇迹凝心聚力、加油鼓劲。 向中央媒体驻沪机构介绍上海重点工作 人民日报社上海分社、新华社上海分社、中央广播电视总台长三角总部、中央广播电视总台央视上海记者站、中央广播电视总台央广上海记者站、光明日报上海记者站、经济日报上海记者站、中国日报上海分社、中新社上海分社负责人围绕座谈会主题，开门见山、直抒胸臆，谈体会、讲想法、提建议。 李强仔细倾听记录，与大家深入交流，并着重介绍了十一届市委八次全会有关情况以及抓好三项新的重大任…	36502	80	0	0	15	148	0	0	http://mmbiz.qpic.cn/mmbiz_jpg/qdWB7wH8tToteSMI2TALOrYcfQy311VOIkFKibrAMKj3VXDHUcreBQJHiaNGxHxf0DfIeE89tha2p463tdOpAuxA/0?wx_fmt=jpeg						2020-10-02 22:10:11	0	11.0405	34
77	上海发布	shanghaifabu		0	0	2020-01-08 22:00:05	1.08	0	0	这些在上海重大工程、实事项目建设中表现突出的集体和个人今天受到表彰！	http://mp.weixin.qq.com/s?__biz=MjM5NTA5NzYyMA==&mid=2654118117&idx=1&sn=d110ca183c9ff7067256ef86014d3185&chksm=bd3bbd9e8a4c34880ecd0c5f9e1d39532c7d2ad2c24de06e9d5dc531150adf494d05b08d6a58&scene=4		2084	2019年度上海市重点工程实事立功竞赛表彰大会今天（8日）下午举行。市委副书记、市长应勇指出，今年是全面建成小康社会和“十三五”规划收官之年，加快重大工程建设对于发挥投资对经济增长的关键作用、确保经济持续健康发展和社会大局稳定具有重要意义。要以习近平新时代中国特色社会主义思想为指导，深入学习贯彻习近平总书记考察上海重要讲话精神，在市委的坚强领导下，全力实施三项新的重大战略任务，不断强化“四大功能”，全面做好“六稳”工作，推动重大工程和实事项目建设取得新成效、迈上新台阶。 市委常委、常务副市长陈寅主持会议，副市长汤志平宣读表彰决定。市领导肖贵玉、李逸平出席。会上，市住建委通报了2019年市实事立功竞赛工作情况，上海隧道工程有限公司、青浦区作交流发言。在重大工程和实事项目建设中作出突出贡献的一批先进集体和个人受到表彰。 重大工程投资再创世博会以来新高，一大批重大项目有力推进，一大批民生实事项…	91712	188	0	0	24	497	0	0	http://mmbiz.qpic.cn/mmbiz_jpg/qdWB7wH8tToteSMI2TALOrYcfQy311VOjte7ibHMaxJicibFFFREuDBNpfC67790gicBegNM0aZKK1yYniaAazfyBTw/0?wx_fmt=jpeg						2020-10-02 22:10:11	1	10.293	26
78	上海发布	shanghaifabu		1	0	2020-01-08 22:00:05	1.08	0	0	【聚焦】市公共数据标委会成立，助推全市“一网通办”“一网统管”	http://mp.weixin.qq.com/s?__biz=MjM5NTA5NzYyMA==&mid=2654118117&idx=2&sn=efa361608a0635c7e2a6bb98f24f1afe&chksm=bd3bbd9e8a4c34880811df6b45d24f681979d5f2318f8818ef302cbfabc812de1b62e8bc8dcb&scene=4		1372	今天下午，上海市公共数据标准化技术委员会正式成立，将通过专业化的机构和规范化的机制，围绕数据全生命周期，规划标准体系、开展标准研制，加速推进公共数据标准化，打破部门“数据孤岛”，实现互联互通，从而推动政务服务从“群众跑腿”向“数据跑路”转变。未来，借助公共数据服务生态体系，市民将从电子证照应用、防汛防台信息提示等多种民生服务中得到实实在在的方便。 在公共数据领域发挥怎样的作用？ 在上海市政府办公厅和市市场监管局的共同推进下，上海市公共数据标准化技术委员会正式成立。这标志着本市公共数据治理进入了标准化、专业化发展的新阶段，将促进公共数据产业发展和服务群众需求。 上海市公共数据标准化技术委员会的成立，是落实市政府的要求，通过专业化的机构和规范化的机制，围绕“采集、归集、治理、应用、安全、运营”的数据全生命周期，规划标准体系、开展标准研制，加速推进公共数据标准化，打破部门“数据孤岛”，实现互联…	21376	73	0	0	9	104	0	0	http://mmbiz.qpic.cn/mmbiz_jpg/qdWB7wH8tToteSMI2TALOrYcfQy311VOOSYoTkHcZRCK5ENnL6FY8WmRMbGvQhjGYtTMfibVmT8Yf1Xw1B17hiaQ/0?wx_fmt=jpeg						2020-10-02 22:10:11	1	9.8378	13
79	上海发布	shanghaifabu		2	0	2020-01-08 22:00:05	1.08	0	0	【监管】沪抽检780批次食品，4批次韭菜、香蕉等不合格	http://mp.weixin.qq.com/s?__biz=MjM5NTA5NzYyMA==&mid=2654118117&idx=3&sn=9c5d638e72180bf3f3ed56cdde54f464&chksm=bd3bbd9e8a4c34886b5f667245cb2a3060836be3e5464fb96c2baa96ca18f472703610326ee7&scene=4		858	市市场监管局抽检酒类、食用农产品、蔬菜制品、水果制品等9大类食品，共计780批次。其中，韭菜、大头虾、千岛湖鳊鱼和香蕉4批次不合格，不合格项目为腐霉利、吡唑醚菌酯和恩诺沙星。详见↓ 本次监督抽检信息涉及9大类食品，包括：茶叶及相关制品，炒货食品及坚果制品，酒类，食糖，食用农产品，蔬菜制品，水果制品，特殊膳食食品，婴幼儿配方食品等。抽检样品共计780批次，其中合格776批次、不合格4批次。 不合格样品为: 1.由农户生产，孙震江销售的韭菜（不合格项目：腐霉利） 2.由上海喜地农副产品市场水产区90号摊位（进货商）生产，上海市浦东新区北蔡镇叶星水产经营部销售的大头虾〔不合格项目：恩诺沙星（以恩诺沙星与环丙沙星之和计）〕 3.由上海市宝山区曹春朋水产行生产，上海康品汇生鲜食品有限公司徐汇分公司销售的千岛湖鳊鱼〔不合格项目：恩诺沙星（以恩诺沙星与环丙沙星之和计）〕 4.由时鲜（上海）信息科技有限…	18727	98	0	0	8	397	0	0	http://mmbiz.qpic.cn/mmbiz_jpg/qdWB7wH8tToteSMI2TALOrYcfQy311VOec9Pkg2mOSQLMKbic6gPoNnicDbQseVu6XpbCaaEcohUhwyfIBYriblyQ/0?wx_fmt=jpeg						2020-10-02 22:10:11	0	4.4492	3
80	上海发布	shanghaifabu		3	0	2020-01-08 22:00:05	1.08	0	0	【就业】上海中医药大学招98人，4月30日前报名	http://mp.weixin.qq.com/s?__biz=MjM5NTA5NzYyMA==&mid=2654118117&idx=4&sn=4bcf14a307deb1ff314432484f7ecb8a&chksm=bd3bbd9e8a4c34880a7b3fb6ded7d04d95f16a605924fd2af86087fd2743b1146a54adfc0088&scene=4		1066	正在找工作的小伙伴们注意啦~上海中医药大学正在招聘98名教师、科研、辅导员及其他专技岗位工作人员，招聘部门包括基础医学院、针灸推拿学院、创新中药研究院等。有意者请将简历等相关材料通过电子邮件发送至各部门招聘邮箱，即日起至4月30日开放报名。详见↓ 招聘部门与岗位 点击查看大图 招聘基本条件 （一）遵守中华人民共和国宪法和法律； （二）热忱中医药事业，具有良好的学术背景、团队协作精神和组织管理能力； （三）具备岗位所需的学历、专业、资格、技能等条件； （四）具有良好的品行，心身健康。 （五）教师和研究人员是学校招录的重点人员，原则上要求具有博士学位，特殊学科要求硕士及以上，专业均应符合学科发展方向。加大对具有博士学位的留学归国人员、“双一流”等重点院校人员的招聘力度，进一步优化师资学缘结构。 （六）新进人员年龄一般应在35周岁以下，具有高级职称或学科、学院发展特别需要的专业技术人员可适当放…	18652	21	0	0	3	26	0	0	http://mmbiz.qpic.cn/mmbiz_jpg/qdWB7wH8tToteSMI2TALOrYcfQy311VOZvibqgahVnyCANoKwaDiaibbY9PRMBo4Sb7ibCG5IXcIZjqdtvBRMhcOTQ/0?wx_fmt=jpeg						2020-10-02 22:10:11	2	9.0744	10
81	湖北疾控	hbjkjy		0	0	2020-01-08 22:28:35	1.08	0	0	烟民的头号杀手竟不是癌症，而是它！	http://mp.weixin.qq.com/s?__biz=MjM5ODE1Nzc5MA==&mid=2650082825&idx=1&sn=b370fa229eb7c1675e6bfec755a13a4c&chksm=becea2b889b92bae007273f62fb766a7ed3dcefd2199c3b19ba3d348d8baedffca8a6eba2614&scene=4		14	混子谈命 来源：混子谈命	5481	25	0	0	1	1	0	0	http://mmbiz.qpic.cn/mmbiz_jpg/efjgQr5uLKCibicH2VYG1BxCoN6YW8b1BR2iaop2icBgqYAMXloNTLc2Rl1cOHuicV8LVjuWXwyDYtC8NFGTTKiampoQ/0?wx_fmt=jpeg						2020-10-02 22:22:11	0	0.1648	0
82	湖北疾控	hbjkjy		1	0	2020-01-08 22:28:35	1.08	0	1	免疫力是最早发现癌细胞的“警察”，要提高免疫力这样做！	http://mp.weixin.qq.com/s?__biz=MjM5ODE1Nzc5MA==&mid=2650082825&idx=2&sn=c3e12c24aaeadf5714e27a94188ef86f&chksm=becea2b889b92bae7353a46f1d1f7ea55a87207832d38ff64def71a009c22f7521ffb374c134&scene=4		1865	免疫力如同“工厂的产品质量监督员” 和“警察”，随时会识别和排除细胞增殖过程中的“次品、坏蛋”，即多种突变细胞或癌细胞。一旦免疫功能低下，体内变异细胞无法被排除，渐渐增殖，扩大到一定势力范围，人体就很难与之对抗。 一般认为，如果机体的免疫系统不能识别和清除体内发生突变的细胞，就可能发生癌变。所以，一个人免疫功能的好坏强弱，决定了他的防病的能力以及他防癌抗癌的能力。 那么， 怎么提高免疫力呢？ 这四种方法要牢记！ 1 多吃提高免疫力的食物 可以适当多吃一些可以提高免疫能力的食物。例如： 蔬菜类：如绿叶蔬菜尤其是十字花科的菜花、卷心菜等。 菜 花 富含维生素C和胡萝卜素，能抗氧化，可帮助清除体内的氧自由基，对组织细胞起到保护作用，有利于防病抗衰老。 能增强肝脏的解毒能力，并能提高机体的免疫力，预防感冒和坏血病的发生。 对癌症具有重要的预防和治疗作用，尤其是在防治胃癌、乳腺癌方面，效果更好。 …	3332	29	0	0	1	2	0	0	http://mmbiz.qpic.cn/mmbiz_jpg/efjgQr5uLKCibicH2VYG1BxCoN6YW8b1BRa1uTm0IjkjVarkHRYdE1OoduMlyIE8hxKZ4s05N4zhDHadsRibOqFKw/0?wx_fmt=jpeg						2020-10-02 22:22:11	0	2.3637	5
83	中国政府网	zhengfu		0	0	2020-01-08 22:51:26	1.08	0	0	习近平出席“不忘初心、牢记使命”主题教育总结大会并发表重要讲话	http://mp.weixin.qq.com/s?__biz=MzA4MDA0MzcwMA==&mid=2652536234&idx=1&sn=6fa5e732feaa1eab5854202e848cf688&chksm=84449671b3331f670ce4adaf9c6d2472167dcce3133638cbf549ff5c54c2ddae6b1aff25464c&scene=4	李克强栗战书汪洋赵乐际韩正王岐山出席 王沪宁主持	3361	丨来源：新华社 习近平在“不忘初心、牢记使命”主题教育总结大会上强调 以主题教育为新的起点 持续推动全党不忘初心牢记使命 李克强栗战书汪洋赵乐际韩正王岐山出席 王沪宁主持 “不忘初心、牢记使命”主题教育总结大会8日在北京召开。中共中央总书记、国家主席、中央军委主席习近平出席会议并发表重要讲话。他强调，我们党要始终得到人民拥护和支持，书写中华民族千秋伟业，必须始终牢记初心和使命，坚决清除一切弱化党的先进性、损害党的纯洁性的因素，坚决割除一切滋生在党的肌体上的毒瘤，坚决防范一切违背初心和使命、动摇党的根基的危险。全党要以这次主题教育为新的起点，不断深化党的自我革命，持续推动全党不忘初心、牢记使命。 1月8日，“不忘初心、牢记使命”主题教育总结大会在北京召开。中共中央总书记、国家主席、中央军委主席习近平出席会议并发表重要讲话。新华社记者 鞠鹏 摄 中共中央政治局常委李克强、栗战书、汪洋、赵乐际…	100001	1584	3	0	0	0	0	0	http://mmbiz.qpic.cn/mmbiz_jpg/k5d4lfEvkExHdsudZ8CZqibvS9YJBbAjQeMuLonYFm0Uzyb8MNNwupLPEJmN7We0KNMRmjCPk3uzo8cSBtYRw6g/0?wx_fmt=jpeg						2020-10-02 22:19:11	1	5.8825	30
84	武汉发布	wuhanfabu		0	0	2020-01-09 05:30:00	1.09	0	0	39个品种大降价，最高降93%，武汉公布首批药品带量采购结果	http://mp.weixin.qq.com/s?__biz=MzA3MzU2ODQzMQ==&mid=2651532225&idx=1&sn=323cd3464554b3e0b11f2ea6747c7917&chksm=84f29201b3851b173ddae583bbad7ed0cb77fca8af8c2466af39073db5a0bcc2d65404c88fd5&scene=4	1月8日，武汉市医保局发布了该市第一批药品带量采购开标结果，44个（不含胰岛素）通用名药品中，成功采购有39	846	1月8日，武汉市医保局发布了该市第一批药品带量采购开标结果，44个（不含胰岛素）通用名药品中，成功采购有39个。与全国最低价相比，平均降幅为31%，单品最高降幅93%。18个原研进口品种入选，与全国最低价相比，平均降幅为20.15%，原研药品最高降幅为43.45%。 据悉，这是武汉市医保局成立以来该市首次进行的药品集中带量采购。武汉也成为国家带量采购新政下，首个单独实施带量采购的城市。 资料图 武汉市医保局相关负责人介绍，中选药品按照该市2018年实际用量计算，预计2020年节约药品开支8.45亿元。 通常，一个药品有一个通用名，由于生产厂家的不同，可有多个药品名、商品名。武汉第一批药品带量采购44个（不含胰岛素）通用名药品中，主要分为两大类。一大类是质子泵抑制剂(PPI)，是目前消化性溃疡临床治疗领域最前沿的一类药物，临床用量巨大，占据着消化性溃疡用药80%以上的市场份额。另一大类则是…	1018	3	0	0	0	0	0	0	http://mmbiz.qpic.cn/mmbiz_jpg/pqOJMEhPDInxTbKx3MtH10aQ9zgeicOe4BcbdMQsDG2fOiaa1iaG8tDrbVzsqk3h5D65QmLsExbvSjJ01GjVibAVhg/0?wx_fmt=jpeg						2020-10-02 23:10:15	2	4.79	8
85	武汉发布	wuhanfabu		1	0	2020-01-09 05:30:00	1.09	0	0	出行 | 汉口火车站换乘地铁将设“免检通道”	http://mp.weixin.qq.com/s?__biz=MzA3MzU2ODQzMQ==&mid=2651532225&idx=2&sn=268a8989deb1e31d6cad3d5184eff702&chksm=84f29201b3851b17d6af0112dc4c916a4f21e5cee8fcc5d627a8fac3ad47c087eb179cafff38&scene=4	春运即将启幕，8日从武汉地铁运营公司获悉，10日起，汉口火车站换乘地铁试行“免检模式”，届时从汉口火车站下火	846	春运即将启幕，8日从武汉地铁运营公司获悉，10日起，汉口火车站换乘地铁试行“免检模式”，届时从汉口火车站下火车，可以直接走“免检通道”进地铁站乘车。 据悉，汉口火车站出站口到地铁站连接通道处，将用硬质隔离栏杆隔离，形成“免检通道”，出站乘客沿通道前行，可直接刷卡过闸机进站，无需安检，将大大缓解高峰时段安检排队的压力；地铁站站厅设置活动门，只出不进，方便无需换乘地铁的乘客出去；其他普通乘客进入地铁站，需从站厅B端安检机处安检进站。与此同时，地铁站F口封闭，乘客可从对面20米处E口进出。 资料图 汉口火车站地铁站中心站长姚婕介绍，试行“免检”期间，“免检通道”活动门等位置将增加多名工作人员，引导乘客有序进站乘车。 2019年，武汉地铁推行多项举措提升服务品质：重点线路推行“灵活运行图”，重点时段、重点车站做到“车等人”；2号线最高上线70列车，最小行车间隔缩短至2分30秒；5月1日起，末班车…	1754	13	0	0	3	5	0	0	http://mmbiz.qpic.cn/mmbiz_jpg/pqOJMEhPDInxTbKx3MtH10aQ9zgeicOe4VhFGhD4jKTEuQEpCP38ZcyIiciataelnKyFjIHicRRicLpMTib9B7xibGgxg/0?wx_fmt=jpeg						2020-10-02 23:10:15	0	5.6026	6
86	武汉发布	wuhanfabu		3	0	2020-01-09 05:30:00	1.09	0	0	关注 | 光谷面向全球征方案，“网上刷脸”办事将达秒级	http://mp.weixin.qq.com/s?__biz=MzA3MzU2ODQzMQ==&mid=2651532225&idx=4&sn=900b5d4f4014bccedebf001bedc6e36b&chksm=84f29201b3851b17e11ea9efa6b09283b2bb7549065edf0ded42b17c6a89b559ef127c3d3974&scene=4	从只跑一趟到人不跑、数据跑，从周六也上班到24小时“自助办”，光谷政务服务还在不断升级。7日，光谷联合长江日	857	从只跑一趟到人不跑、数据跑，从周六也上班到24小时“自助办”，光谷政务服务还在不断升级。 7日，光谷联合长江日报面向全球征集数字政府应用场景解决方案，全面提升治理现代化水平。 东湖高新区大数据管理局相关负责人介绍，这是光谷首次面向全球公开众智政府行政大脑的运转方案，积极响应省市对于推动包括区块链等新技术和产业创新落地见效的要求，希冀通过对区域运行数据进行采集、汇聚、存储和关联分析，建立强大统一的政务数据中台后台。 资料图 运行3年的光谷“企业登记信息远程核实系统”，可通过“网上刷脸”就实现政务服务“零证明零证照零跑腿”。 2020年，在光谷办事将再获极致体验，或可达“秒级”。 记者注意到，光谷面向全球征集的数字政府应用场景解决方案，提到“5G政务大厅”等9个方面。 其中，“5G政务大厅”希望实现窗口办事秒级身份验证，投资项目审批电子文件秒级传输，5G+VR直播代替行政审批现场勘验环节等。…	885	4	0	0	0	0	0	0	http://mmbiz.qpic.cn/mmbiz_jpg/pqOJMEhPDInxTbKx3MtH10aQ9zgeicOe4XD43fIlWHJyJ8KAaSx69ZQDG97q1MHuETDO2ua8j1PSbiaU1dehJUTw/0?wx_fmt=jpeg						2020-10-02 23:10:15	1	2.9661	9
87	武汉发布	wuhanfabu		2	0	2020-01-09 05:30:00	1.09	0	0	民生 | 武汉用电户数一年增长24万户，暖冬用电量持续增长	http://mp.weixin.qq.com/s?__biz=MzA3MzU2ODQzMQ==&mid=2651532225&idx=3&sn=30eeb692d886d7ed8e57d3c27c1f22f7&chksm=84f29201b3851b17ace45c84fed22830f25d25255319edc863edb0d1c046c3443983406e6cb2&scene=4	1月8日，国网武汉供电公司透露，随着武汉城市化进程加快，截至2019年底，武汉用电户数达534万户，较201	599	1月8日，国网武汉供电公司透露，随着武汉城市化进程加快，截至2019年底，武汉用电户数达534万户，较2018年底增加24万户。 据介绍，入冬以来，电网采暖负荷增长显著，截至目前，武汉电网冬季最大负荷已达937万千瓦，预计今年冬季电网最大负荷1100万千瓦，比去年冬季最大负荷（1022.98万千瓦）增长7.53%。 资料图 国网武汉供电公司营销部副主任刘纲表示，今年暖冬期间电量持续增长，得益于三个方面的因素，一是武汉城市化率不断提高，居民用电稳步增长；二是武汉市产业结构持续优化，除了传统工业的底盘坚实有力，光电子等高新产业也持续发力；三是轨道交通、新能源汽车充电等新能源用电量不断增长，以上三个因素共同促进了武汉市今冬用电量继续攀升。 武汉市正不断加快电网建设，增强电力供应能力。据了解，2019年，武汉供电公司完成电网基建投资19.87亿元，新建、改（扩）建110千伏及以上变电站14座，净…	340	1	0	0	0	0	0	0	http://mmbiz.qpic.cn/mmbiz_jpg/pqOJMEhPDInxTbKx3MtH10aQ9zgeicOe4nbf3OSUZphiaTwBlibPOGgh0RpHyON8LRwh284Q10ibygOPIhoR7ArjVw/0?wx_fmt=jpeg						2020-10-02 23:10:15	2	4.1309	7
88	共青团中央	gqtzy2014		0	0	2020-01-09 06:27:06	1.09	0	0	我努力了，但学不好怎么办？ | 树洞	http://mp.weixin.qq.com/s?__biz=MzA3NTE5MzQzMA==&mid=2655093261&idx=1&sn=3eea216d2bee269ad26f3d73af6ebe8b&chksm=84c16f34b3b6e6220a34259d08e3e9a926322691a34172f53027c6924b65ec62cea79725cd39&scene=4	【团团有话说·树洞】	9234	共青团中央 有态度 有温度 全网青年都在关注 来源：微信公众号“共青团中央”（ID：gqtzy2014）综合整理自【团团有话说·树洞】栏目、“L先生说”（ID：lxianshengmiao）、“成长先生金三年”（lD：JINThreeyears）、“中青网教育”（ID：zqwjypd）、“河南省教育厅”，《初中学习资料精选》 导读 我们在微信菜单栏开设了【树洞】专栏，后台收到好多小伙伴在树洞里倾诉自己的困惑、烦恼，本期将和大家谈谈有关学习的那些事。 努力了，没有回报 @树洞网友 16岁 女生 我是一个高中生，新高一，我本来初中的时候底子就不好，学习跟不上，但我有在努力，到了高一，我的数学跟不上，期中考试没考好，父母总是在责怪我不努力好好学习，他们看不到我的努力，每天唠叨我，我真的真的真的又在努力，可是我的努力没有回报，我要放弃了。 假装的努力，不会陪你演戏 “别假装努力，结果不会陪你演戏…	100001	2610	3	0	36	5066	0	0	http://mmbiz.qpic.cn/mmbiz_jpg/7hxJRjsnhflzRKQtxhSSIclicBaT1CRfxuDQHiaHTnO3Ksm7ZMuBh4RPibDPaEzSBXticqP0JDKKzsVWgVquan2czQ/0?wx_fmt=jpeg						2020-10-02 22:30:12	0	2.223	7
89	共青团中央	gqtzy2014	欧阳晨雨	1	0	2020-01-09 06:27:06	1.09	0	0	不让保护变伤害！未成年人性侵案“一站式取证”将试行	http://mp.weixin.qq.com/s?__biz=MzA3NTE5MzQzMA==&mid=2655093261&idx=2&sn=29620a183c81a3a78d951fa04fc3183c&chksm=84c16f34b3b6e6224a6f96952073706489c9636728705dd9025d289017ffe096f00c1108b4ba&scene=4		5964	共青团中央 有态度 有温度 全网青年都在关注 来源： 微信公众号“中国青年报”（ID： zqbcyol），作者： 欧阳晨雨 导读 近日，最高检、公安部联合召开未成年人主题新闻发布会，公安部刑事侦查局副局长龚志勇在会上表示，2020年将在全国范围内部署开展为期半年的打击治理性侵违法犯罪专项行动，还将在部分地区试行未成年人性侵案件“一站式取证”。 未成年人性侵案件“一站式取证” 即公安机关接报未成年人被性侵案件以后，公安机关刑侦部门、技术鉴定部门、检察机关等同步到场，一次性开展询问调查、检验鉴定、未成年人权益保护、心理抚慰等工作，在询问调查的同时注重对未成年人的心理关爱和隐私保护，避免二次伤害。 性侵未成年人犯罪，是所有犯罪中最为恶劣的一种。 割除这个毒瘤，已成为全社会的共识。 未成年人保护法明确规定，“公安机关、人民检察院、人民法院以及司法行政部门，应当依法履行职责，在司法活动中保护未成年…	100001	742	0	0	13	6630	0	0	http://mmbiz.qpic.cn/mmbiz_jpg/7hxJRjsnhflzRKQtxhSSIclicBaT1CRfxKDbO6VKbudpubpicZ1w7TWp9IrxWicEqrs9liaZtmHZFibCxibckp5K4upA/0?wx_fmt=jpeg						2020-10-02 22:30:12	0	4.6035	0
90	共青团中央	gqtzy2014	一只学霸	2	0	2020-01-09 06:27:06	1.09	0	0	有哪些字一旦分开，你就不认识了？	http://mp.weixin.qq.com/s?__biz=MzA3NTE5MzQzMA==&mid=2655093261&idx=3&sn=1521056aef51c9390716f20087f3cf5e&chksm=84c16f34b3b6e622c87a06b39c4781c87c8b1e237a13ef169d9b394c8823789c9fe725d19b4b&scene=4		4917	共青团中央 有态度 有温度 全网青年都在关注 来源： 微信公众号“一只学霸”（ID： bajie203） 练字练到一半 突然卡住了 之所以这么自信 是因为相信影视剧九年义务教育 这个字在港剧中出现的频率 绝对比你背过的单词还多 只要它在组合中出现 你一定会下意识的脱口而出 会不会了？ 像这种靠组合出名的字还有很多 它们根本无法独立行走 一旦脱离组合单飞 就会瞬间落入无人认识的尴尬境地 你会下意识想要百度 今天就给大家 盘点下那些 看到这个字时 很多人脑子里闪过了 一排汉字滑板车 这个词我曾经见过 但是在哪见过 还真不好说 这不怪你 这四个字 剩下三字都可以 连蒙带猜试出来 唯独第一个字 不放在成语死活猜不出来 是个好问题 来我们下一个 按认字认半边的原理 这字该念 “duō” 但总觉得事情没有这么简单 直到我看到这个词 好的我知道了 也许是我离这种生活太远了 所以才认不出来吧 这字太奸诈…	95529	916	0	0	21	4194	0	0	http://mmbiz.qpic.cn/mmbiz_jpg/7hxJRjsnhflzRKQtxhSSIclicBaT1CRfxTdraYMVMKO9mDbAI3uXRXQYDdmQEbpDsG07tYdlXoSFxM6eseCib0GQ/0?wx_fmt=jpeg						2020-10-02 22:30:12	0	0.9887	4
91	共产党员	gcdyweixin		0	1	2020-01-09 07:53:57	1.09	0	0	对不起，以这种方式认识你！​	http://mp.weixin.qq.com/s?__biz=MzA4ODUzNjAxOA==&mid=2671091638&idx=1&sn=2aa3dabdb4d2b90bd5fa411d077fac2c&chksm=8ae9990bbd9e101d8638007f7751a6d05a9853efc7cd1b23462187be479ababf5f44bf54e3d2&scene=4		2870	近日 “白鲟灭绝”的消息占据热搜榜前列 长江白鲟没能进入2020年 让许多网友感到痛心 我们从未遇见，听闻已是永别 国际学术期刊《整体环境科学》日前在线发布的一篇研究论文透露了这一消息。研究人员在该论文中称， 预计2005—2010年时，长江白鲟已经功能性灭绝 。该论文的预校样于2019年12月23日在线发布。 功能性灭绝指的是物种因其生存环境被人类活动干扰与破坏，导致数量越来越少，到最后残存种群已不能够繁殖下一代。 △白鲟邮票 中国水产科学研究院长江水产研究所首席科学家危起伟博士明确地说：这基本上意味着，从此，人类再也见不到长江白鲟。 一起来看看 长江白鲟最后的珍贵视频 ▼ △视频来源：长江日报 对不起，以这种方式认识你 俗话说：“千斤腊子，万斤象。”“腊子”指的是中华鲟，“象”指的是长江白鲟，据说它可以长到上万斤。 白鲟体形硕大，成鱼可长达七八米，游速迅疾，被称为“水中老虎”“中国淡…	100001	849	0	0	55	1070	0	0	http://mmbiz.qpic.cn/mmbiz_jpg/DhKPeHFI5HiajcxKykXCXqF8gMpNHVTMX7ZmTN9qNDfM6ducQlxRbjyUHWZd8icIbAFrrYFgliaEqj93yNibpo7jtA/0?wx_fmt=jpeg		https://v.qq.com/iframe/preview.html?width=500&height=375&auto=0&vid=k30455osg2e				2020-10-02 22:35:13	0	3.4412	1
92	共产党员	gcdyweixin		1	0	2020-01-09 07:53:57	1.09	0	0	父母在，你永远是孩子	http://mp.weixin.qq.com/s?__biz=MzA4ODUzNjAxOA==&mid=2671091638&idx=2&sn=afaf33ce5926caf8849502af65f5cb8c&chksm=8ae9990bbd9e101d97c8848e41079b12b61246fdc3dd97bdf342025659730a9afeb2cec940f1&scene=4		1794	趁一切都来得及 前几日有一则新闻：107岁妈妈给84岁女儿捎糖吃。 107岁的老奶奶和邻居一起去参加婚礼，看到桌上有糖，她没舍得吃，拿起来放进了口袋。 到家后，107岁的老母亲一手拄着拐杖，一手翻棉袄下的口袋，仔细摸出一颗糖，递到旁边84岁的女儿手中。 女儿接到糖后，脸上露出了大大的笑容，是那种孩子才有的，最开心的笑。 这一笑，让无数人心暖，也让无数人为之动容。 他们在微博底下纷纷留言：希望我80多岁的时候也能吃到我妈给我捎的糖。 是啊，父母在，就永远是孩子。最幸福的事，是年老了叫声妈还有人答应。 虽然她已经84岁高龄，但只要妈妈还在，她就还是孩子。 就像老舍说的那样： 人即使活到八九十岁，有母亲便可以多少有点孩子气。 ...... 有母亲的人，心里是安定的。 那种安定，就是哪怕外面风雨再大，你都笃定地知道： 回到家，一定会有一碗热汤抚平你所有的委屈。 前段时间，58岁的儿子为88岁母亲…	100001	3402	11	0	87	3880	0	0	http://mmbiz.qpic.cn/mmbiz_jpg/DhKPeHFI5HiajcxKykXCXqF8gMpNHVTMXtmgfROzY2b1aLerOTgqw8bkjAl6q7f6JcnZicLZCicUZNiaT3gvBXu53g/0?wx_fmt=jpeg						2020-10-02 22:35:13	0	0.7903	12
93	中国政府网	zhengfu		0	0	2020-01-09 08:16:40	1.09	0	0	过去一年，国务院常务会为你定了哪些大事？	http://mp.weixin.qq.com/s?__biz=MzA4MDA0MzcwMA==&mid=2652536235&idx=1&sn=7881965f8cc5369c7e4e79465071217b&chksm=84449670b3331f6691d09edce288d15613c7ef5630a91095476c3a6b737831027b4741498ff0&scene=4		1592	梳理一整年的国务院常务会议，可以绘制出政府工作的重要脉络。我们从2019年发布的41篇常务会新闻通稿共计4万余字的文本里，发现了这些—— 根据新闻通稿，2019年李克强总理主持召开的41次国务院常务会议至少讨论了104项议题，平均每次会议至少讨论2.5个涉及国计民生的重要议题。 在所有议题中，约有70%的议题涉及“激发市场活力”，40%的议题涉及“保障基本民生”，构成国务院常务会的两大关注！ “六稳”构成贯穿2019年国务院常务会议的一条政策主线，涵盖了至少50个议题。全年41篇新闻通稿里28篇都有“稳”字，9月4日的常务会更明确提出要加大力度做好“六稳”工作。 在常务会高频词中，“稳”字出现了104次排在第5位。那排在第1位的是什么词呢？ “企业”是出现最多的词 其中“小微企业”格外受关注 “企业”是2019年国务院常务会第一高频词，共被提及245次。从2019年第一次国务院常务会决定…	74418	798	0	0	0	0	0	0	http://mmbiz.qpic.cn/mmbiz_jpg/k5d4lfEvkExHdsudZ8CZqibvS9YJBbAjQibibPKBc3ONj2FVrVic73wXJmVrE3d4uw2dmX3h6g5yT7f1lY9iaiap7LpA/0?wx_fmt=jpeg						2020-10-02 22:19:11	0	8.0546	15
94	武汉发布	wuhanfabu		0	0	2020-01-09 09:00:03	1.09	0	1	武汉不明原因的病毒性肺炎疫情病原体初步判定为新型冠状病毒	http://mp.weixin.qq.com/s?__biz=MzA3MzU2ODQzMQ==&mid=2651532229&idx=1&sn=b98b9880e5be6c06f8171294dab17806&chksm=84f29205b3851b13e071d889e8d4f6d07a53440a14c2a87a602a8a82184f6f97143570bb78db&scene=4	引起此次疫情的新型冠状病毒不同于已发现的人类冠状病毒，对该病毒的深入了解需要进一步科学研究。	905	就武汉不明原因的病毒性肺炎疫情病原学鉴定进展问题，记者今天从病原检测结果初步评估专家组了解到，截至2020年1月7日21时，实验室检出一种新型冠状病毒，获得该病毒的全基因组序列，经核酸检测方法共检出新型冠状病毒阳性结果15例，从1例阳性病人样本中分离出该病毒，电镜下呈现典型的冠状病毒形态。 专家组认为，本次不明原因的病毒性肺炎病例的病原体初步判定为新型冠状病毒。 组织实验室采用基因组测序、核酸检测、病毒分离等方法对病人的肺泡灌洗液、咽拭子、血液等样本进行病原学检测。 专家组表示，确认引起某流行性疾病的病原，通常要满足以下几点： （1）可疑病原须在病人中均有发现，在病人临床样本中可检测到病原核酸； （2）从病人临床样本中可成功分离到病原； （3）分离的病原感染宿主动物后可引起相同的疾病症状。而病人恢复期血清中该病原的抗体滴度有4倍升高，可帮助确定病原。 从病人中发现病原的核酸、基因组和抗体…	17107	93	0	0	7	41	0	0	http://mmbiz.qpic.cn/mmbiz_jpg/pqOJMEhPDIlHic8Vcs6HH1D1CO2tp4xpWXpJQYoIu3tGTNE3ULfnnLrk51nuMxOUl0p1iavtlE4wgaT84fzlJNaQ/0?wx_fmt=jpeg						2020-10-02 23:10:15	5	14.0631	-11
95	湖北发布	hubeifabu		0	0	2020-01-09 09:41:04	1.09	0	0	蒋超良强调践行初心使命 做到“两个维护”确保如期全面建成小康社会	http://mp.weixin.qq.com/s?__biz=MzA5MzY2MDkzOQ==&mid=2650371365&idx=1&sn=bf459d28963ec6976bfb057c3afb25db&chksm=8857a741bf202e575734d6f48ef2e0b4755d673cd69da8d5fbdedbe28c7b40f5c872b0879f97&scene=4	蒋超良主持省委常委会会议强调践行初心使命 做到“两个维护”确保如期全面建成小康社会1月8日，省委书记蒋超良主	1832	蒋超良主持省委常委会会议强调 践行初心使命 做到“两个维护” 确保如期全面建成小康社会 1月8日，省委书记蒋超良主持召开省委常委会会议暨省委主题教育领导小组第五次会议，传达学习中央“不忘初心、牢记使命”主题教育总结大会精神，审议通过全省主题教育总结报告，研究部署下一步工作；主持召开省委常委会会议暨省扶贫攻坚领导小组第十次会议，传达学习全国扶贫开发工作会议精神，部署贯彻落实措施；主持召开省委常委会会议，传达学习习近平总书记在中央政治局民主生活会上的重要讲话和中央农村工作会议精神，研究贯彻落实措施；审议通过《省委常委会2020年工作要点》，讨论省政府拟提请省十三届人大三次会议审议的《政府工作报告》稿，部署相关工作。 会议指出 要认真学习贯彻中央主题教育总结大会精神，做好主题教育总结和问题整改，聚焦专项整治任务抓好整改落实，巩固拓展主题教育成果，把“当下改”与“长久立”结合起来，落实好“不忘初…	401	0	0	0	0	0	0	0	http://mmbiz.qpic.cn/mmbiz_jpg/sHQ8YCQ0QibBbib1Y6YI6BiaOxjoryubPG24tgVmyA5mWjNZt1KzPFg72gIZxib24f9zE9Wff5HiaZ5s4fLwLgPeVNQ/0?wx_fmt=jpeg						2020-10-02 22:42:13	0	11.8648	28
96	湖北发布	hubeifabu		1	0	2020-01-09 09:41:04	1.09	0	0	写在全省“不忘初心、牢记使命”主题教育总结大会召开之际	http://mp.weixin.qq.com/s?__biz=MzA5MzY2MDkzOQ==&mid=2650371365&idx=2&sn=2270b048f84f253f0addf0c628780278&chksm=8857a741bf202e573e9a4db82dd58ba5a5bb6349c3426ff7c1f9c515710ff727188c91ed8d7a&scene=4	初心永挚 引领征程——写在全省“不忘初心、牢记使命”主题教育总结大会召开之际我们叩问初心：从烟雨小船到巍巍巨	5111	初心永挚 引领征程 ——写在全省“不忘初心、牢记使命”主题教育总结大会召开之际 我们叩问初心： 从烟雨小船到巍巍巨轮，从积贫积弱到屹立东方，中国共产党为什么能带领人民，不断从胜利走向新的胜利？ 我们探问未来： 新时代的长征路上，百年大党何以永葆先进性和纯洁性，何以永葆青春活力？ “中国共产党人的初心和使命，就是为中国人民谋幸福，为中华民族谋复兴。这个初心和使命是激励中国共产党人不断前进的根本动力。” 2019年5月31日，习近平总书记在“不忘初心、牢记使命”主题教育工作会议上的重要讲话，道出世界最大政党的精神密码。 “要切实把思想和行动统一到习近平总书记重要讲话精神上来。” “扎实开展‘不忘初心、牢记使命’主题教育，奋力谱写新时代湖北高质量发展新篇章。” 2019年6月4日，湖北“不忘初心、牢记使命”主题教育工作会议在汉召开，对全省主题教育全面动员部署。 守望初心，保持共产党人的政治本色…	309	0	0	0	0	0	0	0	http://mmbiz.qpic.cn/mmbiz_jpg/sHQ8YCQ0QibBbib1Y6YI6BiaOxjoryubPG2VII2voyiczZfMdnIwovKNiblVYgVmttHrfpokOGstsSNzXQMP6iaaQF4Q/0?wx_fmt=jpeg						2020-10-02 22:42:13	0	4.647	21
97	广东发布	gdfabu0710		0	0	2020-01-09 10:08:58	1.09	0	0	张新任广东省副省长	http://mp.weixin.qq.com/s?__biz=MzA3MTYyNTkxOA==&mid=2651555233&idx=1&sn=bc319c4349233308987bb6ffc8b0514c&chksm=84d59870b3a211665ce3305d08ae753e92bbec7eae9d01fca571db1c66a8f222ffed19d022cb&scene=4		549	1月9日上午，省十三届人大常委会第十七次会议经表决通过，决定任命张新为广东省人民政府副省长。 国家外汇管理局官网显示，张新现任国家外汇管理局副局长。 简历 张新，男，1967年生，金融与经济学博士 1985年9月至1989年9月，中南财经大学计划统计系国民经济计划专业本科生 1989年9月至1992年7月，中国人民银行研究生部保险学专业硕士研究生 1992年7月至1997年7月，美国哥伦比亚大学商学院金融与经济学专业博士研究生 1997年7月至2001年4月，任世界银行金融市场发展局（华盛顿）高级金融学家、亚洲金融危机处理小组债券部负责人 2001年4月至2004年4月，任中国证监会规划发展委员会委员，上市公司监管部副主任（副厅局级） 2004年4月至2005年9月，任中国人民银行金融稳定局副局长 2005年9月至2009年2月，任中国人民银行金融稳定局局长 2009年2月至2017年7…	96399	235	0	0	22	530	0	0	http://mmbiz.qpic.cn/mmbiz_jpg/71vT6WeWUCUJKmiaZlUUrxZOPnlFZu91z0icSfqsTtxjwbYJcCognn5Zfru7nm9moMlcdH2ia8Hlwgk5W7N9khdicQ/0?wx_fmt=jpeg						2020-10-02 22:54:14	0	0.9887	2
98	北京市疾病预防控制中心	bjcdcblog		1	1	2020-01-09 10:47:56	1.09	1	0	宜家抽屉柜压死男童赔偿3.2亿 | 儿童居家安全，这一篇你一定要看！	http://mp.weixin.qq.com/s?__biz=MzA3MTI3ODAyMQ==&mid=2649784708&idx=2&sn=033ffc5b6fcfe9dfc98c4a4821d11d52&chksm=87342d2eb043a4383017ee8459d473060f6780fb8ba05c1531c935331b57cdac39d178931ff6&scene=4	大家还记得2017年的这个事件吗？2017年5月，这名年仅两岁的男童在家中小睡时，被一个翻倒的MALM系列抽屉柜压死。	534	大家还记得2017年的这个事件吗？2017年5月，这名年仅两岁的男童在家中小睡时，被一个翻倒的MALM系列抽屉柜压死。其父母次年将宜家告上法庭，指控该公司明知这款抽屉柜有翻倒危险，且曾导致多宗儿童受伤甚至死亡个案，却没提醒消费者须将其固定在墙上。 死者父母还声称，这款抽屉柜在2016年曾宣布召回，而他们却从未接到通知。他们因此认为宜家未能有效通知消费者有关涉事抽屉柜的召回，要求该公司改善通知程序。法庭最终接纳了死者父母的申诉理据，裁定宜家须做出惩罚性赔偿。 宜家于6日达成和解，同意赔偿一名2岁美国男童的父母4600万美元（约合人民币3.2亿元）。 如果宝宝不小心发生了异物呛噎 大家一定要学会 海姆立刻急救法 漫话安全|异物阻塞气道，别放过黄金抢救时间，海姆立克急救法学起来！ 关键时刻真的能救宝宝的命 儿童安全无小事 不要因为一时疏忽而造成遗憾 希望每位父母都能认真对待 希望每个孩子都能健…	3017	16	0	0	0	0	0	0	http://mmbiz.qpic.cn/mmbiz_jpg/ZsEzhCBqf8ZtZvge9Ysk7LS84Ld7849ge7dUh9xa6KYHIxjHxz0oJobs4QibficRD9yUXvpEyacWQIXFSbTficpIw/0?wx_fmt=jpeg		https://v.qq.com/iframe/preview.html?width=500&height=375&auto=0&vid=o30485gv83r				2020-10-02 22:44:14	0	0.4944	15
99	北京市疾病预防控制中心	bjcdcblog	北京市疾控中心	0	0	2020-01-09 10:47:56	1.09	1	1	北京疾控与协和医学院深度合作，共同推进首都公共卫生事业发展	http://mp.weixin.qq.com/s?__biz=MzA3MTI3ODAyMQ==&mid=2649784708&idx=1&sn=9af3e644751454d055c7e1b67478d0c5&chksm=87342d2eb043a4383ec42f13451050a2dea068b91be0fbee607e0b40e818e75880bb24a50df4&scene=4	1月3日，北京市疾病预防控制中心与北京协和医学院公共卫生学院举行合作框架协议签约仪式。	1229	1月3日，北京市疾病预防控制中心与北京协和医学院公共卫生学院举行合作框架协议签约仪式。协和公共卫生学院江宇副院长、相关职能部门主管和学系教师、学生代表，北京市疾控中心曾晓芃主任、贺雄副主任、刘晓峰副主任、相关职能和业务科所负责人及相关人员等参加了签约仪式。 工作目标： 结合双方的技术、资源和专业优势，共同积极探索在六大领域方面的合作，实现共同发展。 ★ 公共政策与管理学 ★ 流行病与卫生统计学 ★ 营养食品与药品科学 ★ 行为科学与健康传播学 ★ 环境与职业健康学 ★ 全球健康与公共治理 通过推进建设医学教育实践基地和科研基地，共同培养卓越的公共卫生人才和领导者，推进多学科的创新研究和成果转化，完善政策，服务社会，改善公众健康。 签约仪式上，双方分别介绍了各自单位的基本情况以及以及合作意愿和需求，与会人员就科研合作和人才培养的领域方向以及合作培养方式进行了广泛的交流与研讨，并为“教学科研…	1805	5	0	0	0	0	0	0	http://mmbiz.qpic.cn/mmbiz_jpg/ZsEzhCBqf8bHKl8IoFdL0O2FA89aVGSRhs32NxRY7BWHwdXrs91hj2kMyowaicJLRib6cRVWnia0yRuiaPhrRgn7dQ/0?wx_fmt=jpeg						2020-10-02 22:44:14	3	9.4266	23
100	共青团中央	gqtzy2014		0	3	2020-01-09 11:28:36	1.09	0	0	习近平：“不忘初心、牢记使命”是一辈子的事	http://mp.weixin.qq.com/s?__biz=MzA3NTE5MzQzMA==&mid=2655093320&idx=1&sn=522c8ffda4361b20eb223621f4861c5d&chksm=84c16f71b3b6e66732f919ef5a4158c2b79f5adfbc2425fc15c29e8cc96eb7e0c9e401ec6262&scene=4		6732	共青团中央 有态度 有温度 全网青年都在关注 来源：央视新闻客户端、微博@人民日报 2017年10月18日，“不忘初心、牢记使命”出现在党的十九大报告中，从此走进人们的视野。今年1月8日，习近平总书记在主题教育总结大会上说，不忘初心、牢记使命不是一阵子的事，而是一辈子的事。 主题教育何以取得重大成果？ 新起点上怎么干？可以清晰看到这样六个关键词。 习近平在“不忘初心、牢记使命”主题教育总结大会上强调，以主题教育为新的起点，持续推动全党不忘初心、牢记使命。 第一个关键词： 永恒课题 习近平在主题教育总结大会上强调，不忘初心、牢记使命，必须作为加强党的建设的永恒课题和全体党员、干部的终身课题常抓不懈。 去年5月，总书记在江西考察时，讲述了开展主题教育的初衷：“主题教育就是要进一步筑牢理想信念，就是要在新中国成立70年的时候宣示下一个70年，重整行装再出发。” 微纪录片《永远的初心》 在主持十…	100001	1042	3	0	40	1567	0	0	http://mmbiz.qpic.cn/mmbiz_jpg/7hxJRjsnhfn3KWvgm2nKAPWarnA8tZQZppMBKCfkIn612ChZlbOddicnaicd82ibIqKc0GmoicLdUbiaibkVcMzVa86A/0?wx_fmt=jpeg		https://mp.weixin.qq.com/mp/readtemplate?t=pages/video_player_tmpl&action=mpvideo&auto=0&vid=wxv_1156580421572886529$#$https://mp.weixin.qq.com/mp/readtemplate?t=pages/video_player_tmpl&action=mpvideo&auto=0&vid=wxv_1156571290220756992$#$https://mp.weixin.qq.com/mp/readtemplate?t=pages/video_player_tmpl&action=mpvideo&auto=0&vid=wxv_1156585848868044802		https://mp.weixin.qq.com//cgi-bin/readtemplate?t=tmpl/audio_tmpl&name=%E9%83%A8%E5%88%86%E8%AE%B2%E8%AF%9D%E5%8E%9F%E5%A3%B0&play_length=04:46		2020-10-02 22:30:12	1	4.3926	26
101	共青团中央	gqtzy2014		1	2	2020-01-09 11:28:36	1.09	0	0	这位老师把期末评语画成39幅肖像画，网友：有趣又有才，爱了！	http://mp.weixin.qq.com/s?__biz=MzA3NTE5MzQzMA==&mid=2655093320&idx=2&sn=a10a1dc685368e816f01b8ae22cd8156&chksm=84c16f71b3b6e667c093f0f91d5fc38eeeafca70b7f0901c7aa0bff0853e1f39ad75c422ed9c&scene=4		5484	共青团中央 有态度 有温度 全网青年都在关注 来源：微信公众号“中国教育报”（ID：Zhongguojiaoyubao）综合整理自钱江晚报、浙江新闻、长江日报、无锡发布、超级云课堂 期末来临！ 老师们最近的日常里， 一定少不了这项大事—— 写期末评语！ 一边写评语， 一边回顾和孩子们相处的时光，心里是不是幸福满满？ 小编盘点了最近的 网红期末评语，忍不住感叹——老师们实在是太有才了！花式创意评语一个塞一个精彩。 原来期末评语还能这么写！快！一起来看看…… 浙江杭州景成实验学校的洪燕老师， 数学老师兼任班主任，她的期末评语堪称“宝藏”。 这学期， 她给全班39名同学都画了肖像画，一张生动的漫画肖像，再配上简洁的文字评价，就是她送给孩子的期末评语。 洪老师说， 画画是自己的业余爱好，没受过专业绘画训练。这次画完全班的群像，她用了一个学期。 洪老师说： “期末要给孩子写评语，我希望给予孩子的评…	100001	1666	0	0	49	6071	1	80	http://mmbiz.qpic.cn/mmbiz_jpg/7hxJRjsnhfn3KWvgm2nKAPWarnA8tZQZibdiazSvqVUBI95PF9r1RYwDiaLe2bPw1OtuMBA9GJ0iaJkAayXQCd117A/0?wx_fmt=jpeg		https://v.qq.com/iframe/preview.html?width=500&height=375&auto=0&vid=y3046ybjfzf$#$https://v.qq.com/iframe/preview.html?width=500&height=375&auto=0&vid=y3043p74clo				2020-10-02 22:30:12	0	2.2617	25
102	共青团中央	gqtzy2014		2	0	2020-01-09 11:28:36	1.09	0	1	初步判定！武汉不明原因肺炎病原体为新型冠状病毒	http://mp.weixin.qq.com/s?__biz=MzA3NTE5MzQzMA==&mid=2655093320&idx=3&sn=c526f92efc80d36bcf90eb0733dfe3a2&chksm=84c16f71b3b6e6672c37b312b2d060ef4c6072a43ffb5ca19c1b005cca7bfc3dbd9bbc25bdb6&scene=4		4753	共青团中央 有态度 有温度 全网青年都在关注 来源：微信公众号“央视新闻”（ID：cctvnewscenter） 就武汉不明原因的病毒性肺炎疫情病原学鉴定进展问题，记者今天从病原检测结果初步评估专家组了解到，截至2020年1月7日21时 ，实验室检出一种新型冠状病毒，获得该病毒的全基因组序列，经核酸检测方法共检出新型冠状病毒阳性结果15例，从1例阳性病人样本中分离出该病毒，电镜下呈现典型的冠状病毒形态。 专家组认为，本次不明原因的病毒性肺炎病例的病原体初步判定为新型冠状病毒。 组织实验室采用基因组测序、核酸检测、病毒分离等方法对病人的肺泡灌洗液、咽拭子、血液等样本进行病原学检测。 专家组表示，确认引起某流行性疾病的病原，通常要满足以下几点： （1）可疑病原须在病人中均有发现，在病人临床样本中可检测到病原核酸； （2）从病人临床样本中可成功分离到病原； （3）分离的病原感染宿主动物后可引起…	62333	315	0	0	13	2504	0	0	http://mmbiz.qpic.cn/mmbiz_jpg/7hxJRjsnhfn3KWvgm2nKAPWarnA8tZQZDibr6Of3dwzWzpcB4GGghiaxOkKwVMIiaYBuLdBUN4mibyCtrMtV5SU0xA/0?wx_fmt=jpeg						2020-10-02 22:30:12	4	13.3927	-5
103	中国政府网	zhengfu		0	0	2020-01-09 11:30:10	1.09	1	0	1月8日的国务院常务会定了这两件大事	http://mp.weixin.qq.com/s?__biz=MzA4MDA0MzcwMA==&mid=2652536244&idx=1&sn=620127f506e40c6b0659509f61c153b3&chksm=8444966fb3331f799f1fdd548a55724386d78be5a4375a3069fc1d1e849b05b4658450a4929d&scene=4		1273	部署进一步做好清理政府部门和国有企业拖欠民营企业中小企业账款工作，要求坚决有力一抓到底；部署春节期间市场保供稳价和基本民生保障工作。1月8日的国务院常务会定了这两件大事。会上，李克强总理作出了哪些部署？中国政府网（微信号：zhengfu）为你梳理—— 部署进一步做好清理政府部门和国有企业拖欠民营企业中小企业账款工作 要求坚决有力一抓到底 会议指出，清理拖欠民营企业、中小企业账款，是党中央、国务院重要决策部署，关系市场经济秩序、营商环境优化和市场预期，事关政府公信力。同时，拖欠账款在相当程度上也影响工资特别是农民工工资发放，既要加大春节前的集中清欠力度，也要建立防止拖欠的长效机制。一年来，各地各部门扎实推进清欠工作。全国共梳理出政府部门和大型国有企业拖欠民营企业、中小企业逾期欠款8900多亿元，截至2019年底约75%已得到清偿，超过原定当年清偿一半以上的目标。必须进一步压实责任，一抓到底…	100001	2186	1	0	0	0	0	0	http://mmbiz.qpic.cn/mmbiz_jpg/k5d4lfEvkExHdsudZ8CZqibvS9YJBbAjQDibEsPkTUian7J8KicXYn8jSNmSGvMkWQglVuuicGN5jLxuBoPCsrrgXWw/0?wx_fmt=jpeg						2020-10-02 22:19:11	0	8.5687	0
104	中国政府网	zhengfu		1	0	2020-01-09 11:30:10	1.09	0	0	注意！这15个APP侵害用户权益	http://mp.weixin.qq.com/s?__biz=MzA4MDA0MzcwMA==&mid=2652536244&idx=2&sn=a4b5fca5b4fee56ba30f395d1d146f4d&chksm=8444966fb3331f799a6acd9712b53650d55eaba60dff2893ec74b8425bb1f1ea38dd2dfd2887&scene=4		1739	丨来源：工信微报微信 关于侵害用户权益行为的APP（第二批）通报 根据《工业和信息化部关于开展APP侵害用户权益专项整治工作的通知》要求，我部按计划、分阶段、稳步推进APP侵害用户权益专项整治行动，专项行动期间，第一批未按要求完成整改的3家企业，已于1月3日依法组织下架。 现将第二批发现存在问题且未完成整改的15款APP向社会通报（详见附件）。上述APP应在2020年1月17日前完成整改落实工作，逾期不整改的，我部将依法依规组织开展相关处置工作。 下一步，我部将以此次专项整治行动为契机，持续加强APP监督检查，形成常态化监管机制，切实维护用户权益。 附件：存在问题的应用软件名单（第二批） 工业和信息化部信息通信管理局 2020年1月8日 李克强主持召开国务院常务会议 部署进一步做好清理政府部门和国有企业拖欠民营企业中小企业账款工作等 国务院客户端小程序 更多服务等你来体验 （可直接点击下…	100001	948	0	0	0	0	0	0	http://mmbiz.qpic.cn/mmbiz_jpg/k5d4lfEvkExHdsudZ8CZqibvS9YJBbAjQXf2gh6JHqzib3vib1YaUS4uIxVQ6Z6JDjNBVoicGvA57UYFsCTDqAqfibw/0?wx_fmt=jpeg						2020-10-02 22:19:11	0	2.8013	0
105	武汉发布	wuhanfabu		3	1	2020-01-09 12:20:37	1.09	0	0	天气 | 雨！雪！冰粒！武汉今年第一场纯雪要来了	http://mp.weixin.qq.com/s?__biz=MzA3MzU2ODQzMQ==&mid=2651532241&idx=4&sn=fe50de8512973dbbbe0ad4bde088e3d7&chksm=84f29211b3851b07966103df100b08632f09f49a9eb2cea713ae0a679badeccdf3b7ddfab582&scene=4	猝不及防！早上出门的朋友感受到“冰粒”的威力了吗？赶紧看图▼动图看得更清楚▼一大早不少网友都被冻傻了并问这算	293	猝不及防！ 早上出门的朋友 感受到“冰粒”的威力了吗？ 赶紧看图 ▼ 动图看得更清楚 ▼ 一大早 不少网友都被冻傻了 并问这算下雪了吗？ ▼ 那么这到底算不算下雪呢？ 武汉市气象局表示 今晨武汉大部分地区 出现的主要是雨夹雪 到8点25分左右 东西湖区的雨夹雪 已逐渐转为了纯雪 1月9日早上，摄于东西湖黄狮海旁 气象部门表示，通常来说 地面气温在4℃左右时 高空气温接近0℃ 容易出现雨夹雪 气温再下降后 就有可能出现纯雪 你期待2020年的 第一场纯雪吗？ 来源 | 长江日报-长江网 编辑 | 王珊 文章经授权发布 转载请注明出处	1796	10	0	0	0	0	0	0	http://mmbiz.qpic.cn/mmbiz_jpg/pqOJMEhPDIlHic8Vcs6HH1D1CO2tp4xpWicKFkoBlRN5DZglnp2QET5xaJibwIKRWX2TOrY9gRBE5TjaSNhE02Sqw/0?wx_fmt=jpeg		https://mp.weixin.qq.com/mp/readtemplate?t=pages/video_player_tmpl&action=mpvideo&auto=0&vid=wxv_1156604580277387266				2020-10-02 23:10:15	2	1.9887	0
106	武汉发布	wuhanfabu		0	0	2020-01-09 12:20:37	1.09	0	0	在武汉，政府精打细算过紧日子，让企业和市民过好日子	http://mp.weixin.qq.com/s?__biz=MzA3MzU2ODQzMQ==&mid=2651532241&idx=1&sn=1bdbd774a4d8513e5e23893f149133cc&chksm=84f29211b3851b07a3867ede91a87a398823721a7d87aa82eb219a5370ac4b9136ea44eb3c24&scene=4	减税降费，让企业过美日子；政府过紧日子，让人民过好日子。两会期间，武汉惠企惠民政策获得代表委员点赞。▼《政府	8757	减税降费， 让企业过美日子； 政府过紧日子， 让人民过好日子。 两会期间， 武汉惠企惠民政策获得代表委员点赞。 ▼ 《政府工作报告》透露，2019年武汉市减免各类税费428亿元。2020年武汉市要落实减税降费政策，降低企业用电、用气、物流等成本。减税降费落地生根，激发市场活力。2019年全市新登记市场主体超过20万户，2020年计划新增20万户以上。 《政府工作报告》透露，2019年市直部门一般性支出压减10.8%，部门项目支出压减18.5%，民生投入增长14.9%，占一般公共预算支出的比重达72.1%。一降一增中，体现武汉市对民生支出的有力倾斜，大力落实“让人民过好日子”的坚定思想。 过“紧日子”是我党优良传统，武汉牢固树立过“紧日子”思想，今年进一步大力压减一般性支出，完善预算绩效管理制度，根据城市发展阶段和发展重点优化调整支出结构，集中财力办大事，切实提高财政资金使用绩效。聚焦民生…	2726	11	0	0	3	14	0	0	http://mmbiz.qpic.cn/mmbiz_jpg/pqOJMEhPDIlHic8Vcs6HH1D1CO2tp4xpW9J8OGO2pNicnFGp9nWJQVbRV8EuOUknHb8TPJoKU5xFibBGl2sUcu9yQ/0?wx_fmt=jpeg						2020-10-02 23:10:15	3	11.1794	14
107	武汉发布	wuhanfabu		1	0	2020-01-09 12:20:37	1.09	0	0	政务 | 周先旺胡曙光与市政协委员协商座谈	http://mp.weixin.qq.com/s?__biz=MzA3MzU2ODQzMQ==&mid=2651532241&idx=2&sn=29c37ea1021265e8ce23a708147f6fbe&chksm=84f29211b3851b07a64708b09e92ba2c3289bbf5810ec147766be10e65c96ae268dc8909ada9&scene=4	1月8日，武汉市委副书记、市长周先旺与出席市政协十三届四次会议的部分市政协委员协商座谈，听取对《政府工作报告	685	1月8日，武汉市委副书记、市长周先旺与出席市政协十三届四次会议的部分市政协委员协商座谈，听取对《政府工作报告》和政府工作的意见建议。市政协主席胡曙光主持座谈。 座谈会现场气氛热烈，36位市政协常委、委员踊跃发言，就推动高质量发展、建设美丽武汉、保障和改善民生、增强城市软实力等主题积极建言献策。胡建明委员建议，加强顶层设计，加快推进国家存储器基地和国家航天产业基地产业融合发展。王涛委员提出，继续高规格、高标准办好世界大健康博览会，吸引优质要素资源在武汉集聚。 周先旺仔细听取大家发言，认真记录意见建议，现场一一给予回应，并向各位委员为城市发展贡献智慧表示衷心感谢。他说，市“两会”期间，市政府与政协委员开展协商座谈，是武汉市推进协商民主工作的重要内容。委员们思想活跃，发言“含金量”高，对推动武汉高质量发展具有重要价值，充分体现了人民政协制度的优越性。市政府将认真梳理、充分吸收委员的意见建议，转…	1107	2	0	0	0	0	0	0	http://mmbiz.qpic.cn/mmbiz_jpg/pqOJMEhPDIlHic8Vcs6HH1D1CO2tp4xpWJROP5jMIy4ol40p7Cas1WnNrhlIknbINDmmdsb6CWaOQXpicK6ydNfA/0?wx_fmt=jpeg						2020-10-02 23:10:15	0	7.58	37
108	武汉发布	wuhanfabu		2	0	2020-01-09 12:20:37	1.09	0	0	文化 | 武汉戏曲艺术中心将开建， “琴台系”国际艺术文化区要来了	http://mp.weixin.qq.com/s?__biz=MzA3MzU2ODQzMQ==&mid=2651532241&idx=3&sn=2ba65864cc11211456e4f1778b8e0414&chksm=84f29211b3851b0713b43c9f55493589c1fca944173171be462d75c76df2762064237d536bfc&scene=4	航拍琴台美术馆 范立 摄如今，琴台不仅有大剧院、音乐厅，今年新添一座美术馆。与琴台美术馆相邻的，是将开工建设	827	航拍琴台美术馆 范立 摄 如今，琴台不仅有大剧院、音乐厅，今年新添一座美术馆。与琴台美术馆相邻的，是将开工建设的武汉戏曲艺术中心。“琴台系”将联袂成为国际艺术文化集聚区，通过文化设施的集聚吸引人气，打造武汉文化艺术大坐标。 今日武汉崭新的艺术风景，是来“拜码头”的大师越来越多。既有莫奈、毕加索这样的国际大师，也有在国际艺术市场上炙手可热的艺术明星如徐冰、岳敏君、张晓刚，甘为武汉观众特别定制个展。政府大手笔为市民的精神食粮买单，坐拥两家殿堂级国家重点美术馆——湖北美术馆和武汉美术馆，成就武汉艺术圈的高光时刻。 2008年12月26日，由武汉市政府投资2.2亿元进行改建的武汉美术馆，以全新面貌向公众开放。十年来，这处坐拥大汉口繁华的文化圣殿，用艺术美丽一个城市，不仅成为全国文艺青年来汉必至的打卡地标，高规格高品质大师展，更成为武汉人最期待的年度艺术盛宴。 东湖之畔的湖北美术馆，每年展出的作品…	698	3	0	0	0	0	0	0	http://mmbiz.qpic.cn/mmbiz_jpg/pqOJMEhPDIlHic8Vcs6HH1D1CO2tp4xpWibqUB9kKlw0ngqGx31nIr1g90AibORU1liaofrcGvibjW6f8ClHLTunjvQ/0?wx_fmt=jpeg						2020-10-02 23:10:15	1	7.1083	27
109	上海发布	shanghaifabu		0	0	2020-01-09 12:43:40	1.09	0	0	上海这48家社区事务受理服务中心获评“5A”！你家附近有吗？	http://mp.weixin.qq.com/s?__biz=MjM5NTA5NzYyMA==&mid=2654118177&idx=1&sn=8e98acab755ec69962076dd6eab751d4&chksm=bd3bbc5a8a4c354cf642cee53e665ce6dcf02c3df819793f1ffb475a2e11e8fa420f7dcea64d&scene=4		1386	市民政局说，“2017-2019年社区事务受理服务中心标准化建设第三方评估”结果公布，全市220家社区事务受理服务中心合格率达到100%。其中，48家获“5A”（优秀，90-100分），静安区天目西路街道和临汾路街道以99.5分并列全市第一。快来找找，有没有你家附近的？详见↓ 市民政局今天首次公布了“2017-2019年社区事务受理服务中心标准化建设第三方评估”结果，全市社区事务受理服务中心平均81.4分。 此次第三方评估自2019年5月开始至年底结束，历时八个月，全市220家社区事务受理服务中心全部参评，得分均超过60，合格率100%。其中，48家获“5A”（优秀，90-100分）考评，静安区天目西路街道和静安区临汾路街道以99.5的高分，并列全市第一。同时，有83家获“4A”（良好，80-89.5分）考评，61家获“3A”（中等，70-79.5分）考评，另有28家获“2A”（合格，6…	100001	432	0	0	83	2160	0	0	http://mmbiz.qpic.cn/mmbiz_jpg/qdWB7wH8tTokPUzGhdc5fNEL0uXNheE3c9bqoXwWCqsicK8PmYYMicgPB7wlaUrfhXcxU3IAwcWxnIUxefgImzhg/0?wx_fmt=jpeg						2020-10-02 22:10:11	2	9.2505	10
110	上海发布	shanghaifabu		1	0	2020-01-09 12:43:40	1.09	0	0	【提示】又有24个街镇拟获评“无违建创建”先进！	http://mp.weixin.qq.com/s?__biz=MjM5NTA5NzYyMA==&mid=2654118177&idx=2&sn=f0bfaaa7feabf0216916190660ba3e14&chksm=bd3bbc5a8a4c354c418227f4b60c178e9221889c3c9df5029ceb2a79e595b40242c32cb430e1&scene=4		639	市住建委说，上海2019年第三批无违建创建先进街镇推荐名单今天起至1月15日公示，徐汇区的长桥街道、长宁区的新华路街道、静安区的南京西路街道等24个街镇榜上有名。此前，已有两批82个街镇成为无违建创建先进街镇！快来看看有你所在的街镇吗？详↓ 2019年第三批无违建创建先进街镇推荐名单 徐汇区（共1个） 长桥街道 长宁区（共1个） 新华路街道 静安区（共1个） 南京西路街道 杨浦区（共2个） 殷行街道 长海路街道 宝山区（共2个） 淞南镇 宝山城市工业园区 嘉定区（共1个） 马陆镇 浦东新区（共3个） 宣桥镇 康桥镇 惠南镇 金山区（共3个） 金山工业区 枫泾镇 廊下镇 松江区（共5个） 中山街道 叶榭镇 泖港镇 九亭镇 新浜镇 青浦区（共2个） 香花桥街道 盈浦街道 奉贤区（共3个） 南桥镇 奉城镇 四团镇 如对推荐对象有不同意见，可于公示期间向上海市城市管理精细化推进办公室反映。 公示…	37234	72	0	0	4	44	0	0	http://mmbiz.qpic.cn/mmbiz_jpg/qdWB7wH8tTokPUzGhdc5fNEL0uXNheE3DV5RjNib9MO6iaWBYfNyvj2VryRMXHsNlWFg3TXnUtVtpHtkrXrOPbKw/0?wx_fmt=jpeg						2020-10-02 22:10:11	1	1.3183	-6
111	上海发布	shanghaifabu		2	0	2020-01-09 12:43:40	1.09	0	0	【聚焦】静安区“全球服务商”第一批企业名录公布！	http://mp.weixin.qq.com/s?__biz=MjM5NTA5NzYyMA==&mid=2654118177&idx=3&sn=fe2ff11f9ce7746b9c7beab4be2e531c&chksm=bd3bbc5a8a4c354cf77badb236ff93a5d6b790c9e69b379ac26640c4c1fab12e172ff4d15869&scene=4		2912	静安区新闻办说，国泰君安证券股份有限公司、平安资产管理有限责任公司等48家企业入选静安区首批“全球服务商”企业名单。“全球服务商计划”专项政策规定，对入选的企业给予100万—500万不等的扶持及“人才公寓”、子女入学、入托、医疗等方面的配套支持。详见↓ 高水准提升9大服务平台 打造3大专业服务功能平台，适应“全球服务商”发展需求 上海市专业服务业联盟——主动为专业服务业企业构建交流合作平台，开展信息互动、品牌推广、行业研究、统计分析等工作，促进上海市专业服务资源整合。 国家级人力资源服务标准化示范区——作为全国第一家人力资源服务标准化示范点，静安区将通过开展标准化精品展示、标准化宣传培训等，不断推动人力资源服务行业向国际化、标准化、品牌化方向发展。 国家公共检验检测服务平台示范区——静安区创建成为全国首家“国家检验检测认证公共服务平台示范区”，集聚了莱茵、天祥、南德、德凯、欧陆检测、上海…	11471	33	0	0	1	2	0	0	http://mmbiz.qpic.cn/mmbiz_jpg/qdWB7wH8tToteSMI2TALOrYcfQy311VOT5Z7gwCRbyJf5qv290jibw46LyQQHzhtOEiahwYWUCGD1XLlTAtM7nQQ/0?wx_fmt=jpeg						2020-10-02 22:10:11	3	9.2877	28
112	上海发布	shanghaifabu		4	0	2020-01-09 12:43:40	1.09	0	0	【监管】沪抽检50批次正装鞋、休闲鞋，这17批次质量不合格→	http://mp.weixin.qq.com/s?__biz=MjM5NTA5NzYyMA==&mid=2654118177&idx=5&sn=34c737c46963a9ce37ac568022488d9b&chksm=bd3bbc5a8a4c354c14e2943dddc2b46cad5d664325add72fe94aba4c6eba4597ecae779a3fea&scene=4		1870	市市场监管局说，近期，对本市生产、销售的成人正装鞋、休闲鞋产品质量进行了监督抽查。本次抽查了50批次产品，经检验，不合格17批次，不合格项目为衬里和内垫材料的耐摩擦色牢度、勾心、帮底剥离强度以及可分解有害芳香胺染料。相关不合格产品将移交企业所在地市场监管部门依法进行处理。详见↓ 本次监督抽查依据相关标准要求，对下列项目进行了检验：感官质量、帮底剥离强度、外底与外中底黏合强度、鞋帮拉出强度、成鞋耐折性能、外底耐磨性能、跟面耐磨性能、鞋跟结合力、成型底鞋跟硬度、衬里和内垫材料的耐摩擦色牢度、勾心、可分解有害芳香胺染料、游离或可部分水解的甲醛。 （点击图片查看大图） 那么，这些不合格的项目到底是什么？ 对我们平时穿着皮鞋又有什么影响呢？ 来看详细解读 ↓ ↓ ↓ 不合格项目解读 01 衬里和内垫材料的耐摩擦色牢度 该项目的测试方法是通过模拟人脚穿上袜子出汗后，经过摩擦后的脱色情况。该项目不达标…	18004	36	0	0	3	92	0	0	http://mmbiz.qpic.cn/mmbiz_jpg/qdWB7wH8tTokPUzGhdc5fNEL0uXNheE3P2ECdHt90teicibU4IMzC4DaI9lDhHsKV8msBwiaJYa2rjNBb6zVQMj7w/0?wx_fmt=jpeg						2020-10-02 22:10:11	0	1.4831	5
113	上海发布	shanghaifabu		3	0	2020-01-09 12:43:40	1.09	0	0	【最新】沪公众安全感、满意度指数再创历史新高！	http://mp.weixin.qq.com/s?__biz=MjM5NTA5NzYyMA==&mid=2654118177&idx=4&sn=0bbc4fb56ea454964de9b56b05a1fba3&chksm=bd3bbc5a8a4c354ce29b8bd24afbb46d1fd0a99e33c388d642291efbd84c9c9cdda3c7df6cde&scene=4		1620	市公安局说，零点公司发布的调查数据显示：上海公众安全感、满意度综合测评指数分别达到86.23和86.46，均创历史新高。2019年，全市报警类110、违法犯罪案件接报数同比分别下降15.9%、13.4%，刑事案件立案数同比下降35.7%，破案数同比增加16.4%；扒窃拎包、盗“三车”案件同比下降57.5%、60.8%；入室、入民宅盗窃案件同比大幅度下降57.1%、56.3%，破案率均超过66%，创历史最好水平；电信网络诈骗出现“拐点”，立案数下降28.9%。详见↓ 人车更加有序，安全更有保障 智能感知、社会协同，“绣”出城市管理精细化品牌 瞬时最高客流22万、单日客流200万、总客流1200万……2019年国庆，上海外滩灯光秀刷爆微信“朋友圈”，流光溢彩的夜景吸引了海内外游客纷至沓来、流连忘返。 一流的城市，需要一流的治理！ 这么多的人，如何确保零事故、零滋扰、零发案，做到安全有序、万无…	8290	55	0	0	11	178	0	0	http://mmbiz.qpic.cn/mmbiz_jpg/qdWB7wH8tTokPUzGhdc5fNEL0uXNheE3dKjaVl5ao0L7NdDAI9D48lsOkvbjiapckFEXTVwjRfjaZ2Hg3el5fjQ/0?wx_fmt=jpeg						2020-10-02 22:10:11	1	7.2788	9
114	共青团中央	gqtzy2014		0	1	2020-01-09 13:22:50	1.09	0	0	台湾女生在大陆成功“办证” 开心到模糊	http://mp.weixin.qq.com/s?__biz=MzA3NTE5MzQzMA==&mid=2655093331&idx=1&sn=29b7e7cd7c1edf3b9413fb62ba08e4f2&chksm=84c16f6ab3b6e67ce637213275444b0222f3612336654f107b64c664769648e040d53da739ca&scene=4		5257	共青团中央 有态度 有温度 全网青年都在关注 来源：微信公众号“参考消息”（ID：ckxxwx ） 古秝安是位95后妹子，来自宝岛台湾。曾在大陆做过交换生的她，2019年大学毕业后做了一个决定： 定居大陆发展。 古秝安在四川成都找到了一份心仪的工作，结交了很多新朋友。 落脚后不久，古秝安还有一件重要的事要办，那就是前往当地派出所申办台湾居民居住证。 视频截图 她说，虽然有台胞证已经很方便了，但有了台湾居民居住证后，在大陆生活、就业等方面将更加便利。 让古秝安开心的是，抵达当地派出所后，在工作人员的耐心指引下，申办流程非常顺利，古秝安很快就办好了申请手续。 办好手续后的古秝安高兴得跳起来，画面开心到模糊 谈到为什么选择来大陆发展，古秝安说，爷爷来自广东，经常和她说起家乡的事，使她自小就对大陆充满好奇。 她深知，自己的根还在祖国大陆。 而曾在西安交通大学交换学习的经历，更让古秝安坚定了要留下…	100001	3360	1	0	51	41992	1	1566	http://mmbiz.qpic.cn/mmbiz_jpg/F1hLEK71icuCq4icy2COiayh1ibKccujJZhHu7lLYtFXSDO76sacPALm2a1SGXfVsshMvbbBQYJUtH93TUQvt7jQdg/0?wx_fmt=jpeg		https://v.qq.com/iframe/preview.html?width=500&height=375&auto=0&vid=p304823l0lt				2020-10-02 22:30:12	0	5.7164	14
115	共青团中央	gqtzy2014		1	0	2020-01-09 13:22:50	1.09	0	0	两所“双一流”确认，这类考生停招……	http://mp.weixin.qq.com/s?__biz=MzA3NTE5MzQzMA==&mid=2655093331&idx=2&sn=0416d4812a4112e3ad840344d9bd3bca&chksm=84c16f6ab3b6e67cdc91cf677f00ff55a074e8775e26e20823f46aa3a14456cfc18ac9579ced&scene=4		4513	共青团中央 有态度 有温度 全网青年都在关注 来源：微信公众号“中国青年报”（ID：zqbcyol ）综合整理自长江日报、教育部网站、中国新闻网等。 这两天，一则 “武大华科自考招生全部停止” 的消息引发关注， 话题还上了热搜榜！ 近日，有网友晒出一张工作通知截图称，武汉大学行政管理专业停止自考招生。 记者 向武汉大学继续教育学院核实，工作人员称消息属实，且该校所有专业的自考招生已全部停止。 据了解，2019年1月19日，武汉大学继续教育学院官网曾发布公告称， 该校成人高等教育和网络高等教育2018年元月1日已停止招生。 武汉大学继续教育学院工作人员表示， 该校的自考专业在最近几年陆续停招，行政管理专业是最后一批停招的专业， “目前只是接到学校通知，正式文件还没下来，具体原因不清楚。你们可以到其他学校报名。” 此外，华中科技大学远程与继续教育学院工作人员也表示，该校自考招生在2019年春…	100001	340	0	0	17	5579	0	0	http://mmbiz.qpic.cn/mmbiz_jpg/NGEiao2Vd8N7IAeW40dOhBFwibFDMiabyiaZEHliacxHK4QgWssxcjQBhqycWz6jltiaTzFQiaSWGkQy6H22lk5SQbyIw/0?wx_fmt=jpeg						2020-10-02 22:30:12	0	4.1495	4
116	共青团中央	gqtzy2014	环球时报	2	0	2020-01-09 13:22:50	1.09	0	0	2年了，澳大利亚政府仍这么对待中国学子	http://mp.weixin.qq.com/s?__biz=MzA3NTE5MzQzMA==&mid=2655093331&idx=3&sn=7a9f6c8f6936525276862a1b8cd8ebc7&chksm=84c16f6ab3b6e67c8ea22fb012182f81883c4577f04dae68870ef530a94d7eb044f0dd1df01d&scene=4		6843	共青团中央 有态度 有温度 全网青年都在关注 来源：微信公众号“环球时报”（ID：hqsbwx ） 导读 在2018年3月时，我们《环球时报》曾披露了一件令人愤怒的事情：上百名获得我国国家公派或全额奖学金的博士研究生，在已经获得澳大利亚各高校的录取书和奖学金，正准备前往澳大利亚进行深造的情况下，签证却遭到澳大利亚政府毫无理由的拖延，导致很多人的前途都在长达数月乃至1年多的等待中，受到了严重的影响。 可如今，这样的事情，竟再次发生在了上百名申请前往澳大利亚攻读博士的中国留学生身上。 记者从这些受影响的学生处得知，他们目前组建了维权的QQ和微信群，人数在165人左右，并且还在不断增加。 他们还给记者提供了详细的统计资料。从这些资料来看，这些学生中有超70%的人是要去澳大利亚攻读博士研究生的，还有不到30%是走的“访问学者”的申请路线。但与2018年我们曝光的那次签证拖延不同的是，这次被影响的…	100001	565	0	0	23	5621	0	0	http://mmbiz.qpic.cn/mmbiz_jpg/wlCrBZoK8HHk1dsUzxibW176YA9xsjlp5naadd8UJhloUFe6Gao1JXmVes79G3JV9KqKCXxhqFN0ChqE96DI0IQ/0?wx_fmt=jpeg						2020-10-02 22:30:12	1	8.1534	5
117	共产党员	gcdyweixin		0	3	2020-01-09 14:01:13	1.09	0	0	习近平：“不忘初心、牢记使命”是一辈子的事	http://mp.weixin.qq.com/s?__biz=MzA4ODUzNjAxOA==&mid=2671091680&idx=1&sn=db750e7b1fdbf74c56402148e0492513&chksm=8ae9995dbd9e104bf255e2e8b9a000c4222228ec32ca38e384bf65384e59234c85e8fa28422f&scene=4	2017年10月18日，“不忘初心、牢记使命”出现在党的十九大报告中，从此走进人们的视野。	2643	2017年10月18日，“不忘初心、牢记使命”出现在党的十九大报告中，从此走进人们的视野。今年1月8日，习近平总书记在主题教育总结大会上说，不忘初心、牢记使命不是一阵子的事，而是一辈子的事。主题教育何以取得重大成果？新起点上怎么干？可以清晰看到这样六个关键词。 △联播视频：习近平在“不忘初心、牢记使命”主题教育总结大会上强调 以主题教育为新的起点 持续推动全党不忘初心牢记使命 第一个关键词：永恒课题 习近平在主题教育总结大会上强调，不忘初心、牢记使命，必须作为加强党的建设的永恒课题和全体党员、干部的终身课题常抓不懈。 去年5月，总书记在江西考察时，讲述了开展主题教育的初衷：“主题教育就是要进一步筑牢理想信念，就是要在新中国成立70年的时候宣示下一个70年，重整行装再出发。” △微纪录片《永远的初心》 在主持十九届中央政治局第十五次集体学习时，总书记这样告诫全党：“我们千万不能在一片喝彩声…	67303	981	0	0	26	718	0	0	http://mmbiz.qpic.cn/mmbiz_jpg/DhKPeHFI5HgjSMZv4iathCibRMMLXtDMavm6Gvc9aqWL0tyuEPbOytRsuKCpISx3F2B9DKFXvKWlRHUNaRyrva3w/0?wx_fmt=jpeg		https://v.qq.com/iframe/preview.html?width=500&height=375&auto=0&vid=m3048oshy5f$#$https://v.qq.com/iframe/preview.html?width=500&height=375&auto=0&vid=h3048xokphe$#$https://v.qq.com/iframe/preview.html?width=500&height=375&auto=0&vid=f3048kbnmw2				2020-10-02 22:35:13	1	4.4124	33
118	共产党员	gcdyweixin		3	1	2020-01-09 14:01:13	1.09	0	0	历史性突破！武术成为青奥会正式比赛项目	http://mp.weixin.qq.com/s?__biz=MzA4ODUzNjAxOA==&mid=2671091680&idx=4&sn=55a1e2d32716eab94f84fe945c68d4a8&chksm=8ae9995dbd9e104b9252e27019436ce00336ba7f29b2c77d1f660fcc7fd2de92dd952cfe1d7d&scene=4	8日在瑞士洛桑举行的国际奥委会执委会会议见证了武术项目发展的历史性一刻，会议通过武术列入第四届青年奥林匹克运	912	8日在瑞士洛桑举行的国际奥委会执委会会议见证了武术项目发展的历史性一刻，会议通过武术列入第四届青年奥林匹克运动会正式比赛项目，这是武术首次成为奥林匹克系列运动会正式比赛项目。 根据赛事安排，届时来自世界有关国家/地区的48名运动员将参加武术项目男女长拳全能和男女太极拳全能4个小项的比赛，其中长拳全能包括长拳和棍术项目，太极拳全能包括太极拳和太极扇项目。 此次武术进入青奥会,为实现《体育强国建设纲要》中提出的“力争武术项目早日进入奥运会”的战略任务迈出了坚实步伐，具有历史性意义，将为提升中国体育影响力，推动东西方文明交流交融，拓宽中华文化传播渠道，提升中国文化软实力发挥重要作用。 （资料照片）2018年4月12日，石家庄鹿泉区西小壁小学学生在练武。新华社发（詹新城 摄） 武术运动深受青年喜爱，全世界约有1.2亿人从事武术运动。多年来，中国武术协会和国际武术联合会大力开展武术推广工作，努力提…	7394	122	0	0	9	89	0	0	http://mmbiz.qpic.cn/mmbiz_jpg/DhKPeHFI5HgjSMZv4iathCibRMMLXtDMavic91rHSFSNhpqI3oZ63j3M1HNjRpbyr1NlBibXbYRN2OQO2Hame7bOKA/0?wx_fmt=jpeg		https://v.qq.com/iframe/preview.html?width=500&height=375&auto=0&vid=k3048vfke1w				2020-10-02 22:35:13	0	3.4605	17
119	共产党员	gcdyweixin		1	0	2020-01-09 14:01:13	1.09	0	0	春运大幕将开启，回家路上新变化提前了解！	http://mp.weixin.qq.com/s?__biz=MzA4ODUzNjAxOA==&mid=2671091680&idx=2&sn=1222082ea89fa919f1d43e769b93946c&chksm=8ae9995dbd9e104b68d2eb2b66c5d5cba10dd2acd2b793e072732edc7509661930bd7d836d81&scene=4	明天(10日)，2020年春运将正式开启。今年春运，预计全国旅客发送量将达到约30亿人次。	2388	明天(10日)，2020年春运将正式开启。今年春运，预计全国旅客发送量将达到约30亿人次。其中，道路客运24.3亿人次，铁路4.4亿人次，民航7900万人次，水运4500万人次。 不同出行方式都有哪些新变化需要知道？不妨提前了解一下！ 资料图：铁路旅客凭有效购票身份证件原件进站乘车。 杨华 摄 乘火车 1 电子客票来了，这些使用要点需要了解！ 电子客票的运用是今年春运的一大亮点，更多旅客将不再需要换取纸质车票，直接通过刷手机或身份证进站乘车。 来自国铁集团的数据显示获悉，截至2019年12月31日，全国铁路已完成绝大多数高铁客专和城际铁路的电子客票实施工作，有957个车站开通了电子客票业务。 2 电子客票究竟该如何用？ 如果旅客上车站、下车站均为电子客票的试点车站，其购买的动车组列车车票为电子客票。购票方式仍包括12306网站、APP，车站售票窗口，自动售票机，代售点等。 进站时，旅客可…	35696	266	0	0	18	139	0	0	http://mmbiz.qpic.cn/mmbiz_jpg/DhKPeHFI5HgjSMZv4iathCibRMMLXtDMavmuY0q6H5g5JgKV9OCThoIo1uH3rXC9OxsgtZ727xXn2CzRHdbB6m6Q/0?wx_fmt=jpeg						2020-10-02 22:35:13	0	3.3775	6
120	共产党员	gcdyweixin		2	0	2020-01-09 14:01:13	1.09	0	0	高速上一直搞不懂的"字母"和"数字"，今天全部弄清楚！	http://mp.weixin.qq.com/s?__biz=MzA4ODUzNjAxOA==&mid=2671091680&idx=3&sn=509005e1c57847bb6c36136f2d9a8efb&chksm=8ae9995dbd9e104b88ee850eca326062ecd43968c4e358f1e33b5ce1dca3d50e2f131b2a3b92&scene=4	不知道大家有没有好奇过？这么多高速、国道、省道、县道的标识，是否存在一定的规律！	972	不知道大家有没有好奇过？这么多高速、国道、省道、县道的标识，是否存在一定的规律！ 今天逐一为大家解释，当然你也可以直接跳到最后看总结。 1.以北京为中心呈放射线的高速，字母后为一位数字。 2.字母后数字为奇数的则为北南纵线的高速，例如： 3.字母后数字为偶数的则为东西走向的高速，例如： 4.字母后为四位数字的是作为多条主线高速公路的连接纽带的联络线。（大部分联络线可连接多条高速公路），例如： 国道 省道 省道的路牌一般是黄底黑字，以字母S开头，后面同样有3位数字。 县道 县道主要连接县城和县内主要乡（镇）等主要地方，同样是字母X后面加3位数字。 字母 高速： 以大写字母G（国家高速）、S（省级高速）开头，字母后一位、两位或四位数字。 国道： 以大写字母G开头，字母后三位数字（与高速区分）。 省道： 以大写字母S开头，字母后三位数字。 县道： 以大写字母X开头，字母后三位数字。 数字 高速…	53489	394	0	0	12	177	0	0	http://mmbiz.qpic.cn/mmbiz_jpg/DhKPeHFI5HgjSMZv4iathCibRMMLXtDMavFXXKX2DVUz2ZVhnnGKzJ1ibnuoVqwo2Hvjf8vJsoJFJcpaEJv5buGtg/0?wx_fmt=jpeg						2020-10-02 22:35:13	0	2.1422	24
121	湖北发布	hubeifabu		0	0	2020-01-09 14:30:59	1.09	0	0	永葆初心使命 作答终身课题	http://mp.weixin.qq.com/s?__biz=MzA5MzY2MDkzOQ==&mid=2650371384&idx=1&sn=e8902833df7189933161e4c1c39e8e0f&chksm=8857a75cbf202e4ae282722fa83a6117205182908fe4f97400a02feca229f0a1ee5dcacf8158&scene=4	2019年6月13日，省委书记蒋超良在来凤县看望慰问老英雄张富清。 2019年6月14日，省委副书记、省长王	3371	2019年6月13日，省委书记蒋超良在来凤县看望慰问老英雄张富清。 2019年6月14日，省委副书记、省长王晓东在大悟县看望慰问抗美援朝老战士夏帮权。 一个志在千秋伟业的政党，百年恰风华正茂； 一个胸怀远大目标的国家，矢志不渝逐梦行。 “主题教育就是进一步筑牢理想信念，就是要在新中国成立70年的时候宣示下一个70年，我们将高举革命的旗帜，继往开来，重整行装再出发。” 2019年5月底开始，“不忘初心、牢记使命”主题教育在全党火热开展。 这是共产党人重温初心的精神洗礼。 这是百年大党新长征路上的重新出发。 （一） “我是党培养的，我要跟紧党走，做一名党的好战士。” 革命时期冲锋陷阵，和平时期隐藏功名，老英雄张富清初心如炬，照彻一生。 “如果革命需要我一次把血流光，我可以一次流光自己的血；如果革命需要我一滴一滴地把血流光，我就一滴一滴地流光。” 在我国第一代核潜艇总设计师黄旭华心中，使命比生…	219	0	0	0	0	0	0	0	http://mmbiz.qpic.cn/mmbiz_jpg/sHQ8YCQ0QibBbib1Y6YI6BiaOxjoryubPG2YXBDrnA5Im4upchp20PTiaiaQSgSbaJ8iaPXdU1IgXx2YjfnIZo1a10jw/0?wx_fmt=jpeg						2020-10-02 22:42:13	0	5.2655	25
122	湖北发布	hubeifabu		1	0	2020-01-09 14:30:59	1.09	0	0	为民的初心激发惠及万家的实干——坚定打赢脱贫攻坚战的信心②	http://mp.weixin.qq.com/s?__biz=MzA5MzY2MDkzOQ==&mid=2650371384&idx=2&sn=d4ace47e0405ecaf20dd7ee286165157&chksm=8857a75cbf202e4a88db1af77f83d222fa320dbcd5bc850782a7dd38e52bc1a07e73616ce99c&scene=4	“只要还有一家一户乃至一个人没有解决基本生活问题，我们就不能安之若素；只要群众对幸福生活的憧憬还没有变成现实	1300	“只要还有一家一户乃至一个人没有解决基本生活问题，我们就不能安之若素；只要群众对幸福生活的憧憬还没有变成现实，我们就要毫不懈怠团结带领群众一起奋斗。” 行百里者半九十。当脱贫攻坚战进入决战决胜的倒计时，我们就更能感受到“不获全胜、决不收兵”的豪迈决心和使命担当；当我们看到脱贫攻坚让千千万万贫困家庭的生活变了模样，我们更能体味到“小康路上一个都不能少”的赤子之心和为民情怀。 “多年来，我一直在跟扶贫打交道，其实我就是从贫困窝子里走出来的。”从梁家河让乡亲们饱餐一顿肉，正定摘“高产穷县”的帽子，宁德探索“弱鸟先飞”的脱贫路，一直到省里、到中央，扶贫工作始终是习近平总书记“花的精力最多”“心里最牵挂的一件大事”。党的十八大以来，以习近平同志为核心的党中央把打赢脱贫攻坚战摆在治国理政的突出位置，习近平总书记足迹踏遍14个集中连片特困地区。每进一户人家，都要询饥饱、问冷暖、恤困苦；每到一处考察，必…	58	0	0	0	0	0	0	0	http://mmbiz.qpic.cn/mmbiz_jpg/sHQ8YCQ0QibBbib1Y6YI6BiaOxjoryubPG23hzTIP77iasD3pkicK6Dq7uTRwZR2eJ4NQDMUD9fnX9b1MjoaiaPp4pRQ/0?wx_fmt=jpeg						2020-10-02 22:42:13	0	6.4266	22
123	湖北发布	hubeifabu		2	0	2020-01-09 14:30:59	1.09	0	1	武汉病毒性肺炎疫情病原体初步判定！为新型冠状病毒	http://mp.weixin.qq.com/s?__biz=MzA5MzY2MDkzOQ==&mid=2650371384&idx=3&sn=497dce00ee3c245156864840cbe2fcfb&chksm=8857a75cbf202e4af8de3af1f8788a35b92c247032906879b69242950b122971f13978ff75c2&scene=4	就武汉不明原因的病毒性肺炎疫情病原学鉴定进展问题，记者今天从病原检测结果初步评估专家组了解到，截至2020年	975	就武汉不明原因的病毒性肺炎疫情病原学鉴定进展问题，记者今天从病原检测结果初步评估专家组了解到，截至2020年1月7日21时，实验室检出一种新型冠状病毒，获得该病毒的全基因组序列，经核酸检测方法共检出新型冠状病毒阳性结果15例，从1例阳性病人样本中分离出该病毒，电镜下呈现典型的冠状病毒形态。 专家组认为，本次不明原因的病毒性肺炎病例的病原体初步判定为新型冠状病毒。 组织实验室采用基因组测序、核酸检测、病毒分离等方法对病人的肺泡灌洗液、咽拭子、血液等样本进行病原学检测。 专家组表示，确认引起某流行性疾病的病原，通常要满足以下几点： （1）可疑病原须在病人中均有发现，在病人临床样本中可检测到病原核酸； （2）从病人临床样本中可成功分离到病原； （3）分离的病原感染宿主动物后可引起相同的疾病症状。而病人恢复期血清中该病原的抗体滴度有4倍升高，可帮助确定病原。 从病人中发现病原的核酸、基因组和抗体…	340	1	0	0	0	0	0	0	http://mmbiz.qpic.cn/mmbiz_jpg/sHQ8YCQ0QibBbib1Y6YI6BiaOxjoryubPG292nkBwahksWg4OQTIH1ekWaezdOtdslUsEARZXZcX6yejtqE5ZZf3g/0?wx_fmt=jpeg						2020-10-02 22:42:13	5	14.3927	-10
124	上海发布	shanghaifabu		0	1	2020-01-09 16:23:54	1.09	0	0	“随申办”超级应用今天正式上线！怎样通过小布微信使用“随申办”？来看指南→	http://mp.weixin.qq.com/s?__biz=MjM5NTA5NzYyMA==&mid=2654118281&idx=1&sn=4607ba23576ae51b05e6cae8ed53d648&chksm=bd3bbcf28a4c35e45f5747855be87cb21aa7de52eac178242e7dcb0cb23f844ea2ae6fedbbbb&scene=4		1667	今天，“随申办”超级应用发布仪式正式举行。在原有APP的基础上，微信小程序+支付宝小程序今天正式上线，三端共同发力，升级成为“随申办”超级移动应用。 小布微信现已正式关联“随申办”微信小程序，点击微信号下方的“随申办”按钮，即可进入，一起来看使用指南↓ “随申办”是本市“一网通办”移动端政务服务品牌。“随申办”的“申”代指上海，取“随身办”的谐音，寓意用户只需掏出手机，就能随时、随地、随身办理各类事务。为深化本市移动端政务服务“统一入口”，持续提升企业和群众的办事体验度和获得感，今年在原“随申办”APP的基础上，积极拓展“随申办”微信小程序和支付宝小程序，三端发力，升级为“比你更懂你”的“随申办”超级移动应用。 今后，除了下载“随申办”APP外，又多了两个选择：只要在微信和支付宝平台，直接搜索“随申办”小程序，就能快速找到服务入口，经过实名认证后，就可以便捷享受上海“一网通办”提供的移动…	100001	204	1	0	44	353	0	0	http://mmbiz.qpic.cn/mmbiz_jpg/qdWB7wH8tTokPUzGhdc5fNEL0uXNheE3V1U2QicODTViaz7KpOcxFYBFI3vv0OohJUlCgCD3kVJFtuwRdfAdia4wQ/0?wx_fmt=jpeg	https://smartgate.ywtbsupappw.sh.gov.cn/site/act/2020/activity.html?v1	https://mp.weixin.qq.com/mp/readtemplate?t=pages/video_player_tmpl&action=mpvideo&auto=0&vid=wxv_996255768116592644				2020-10-02 22:10:11	0	11.1994	13
125	上海发布	shanghaifabu		2	0	2020-01-09 16:23:54	1.09	0	0	【最新】2019微信年度大数据：这个表情最常用！	http://mp.weixin.qq.com/s?__biz=MjM5NTA5NzYyMA==&mid=2654118281&idx=3&sn=716ffa236178f8ce921f429954accdf4&chksm=bd3bbcf28a4c35e44d11f018fa366dc1e9061fd2a507a6bb024a3f6beb60bf4bee80f8cc16fc&scene=4		80	2019微信年度数据报告今天发布，哪些表情被使用最多？哪些时段是微信使用高峰？哪些地方在朋友圈被打卡最多……一起来看看吧。详情↓ 资料：腾讯科技 编辑：周宝平	47764	148	0	0	56	763	0	0	http://mmbiz.qpic.cn/mmbiz_jpg/qdWB7wH8tTokPUzGhdc5fNEL0uXNheE3O3GShkwic58coGu8kOc5DaaSgnRv4VfnujNoribOu6C6pZeibPE68Y1ww/0?wx_fmt=jpeg						2020-10-02 22:10:11	1	1.8239	10
126	上海发布	shanghaifabu		1	0	2020-01-09 16:23:54	1.09	0	0	【聚焦】上海市民办事更方便！“电子证照”等“一网通办”政银合作全面推进	http://mp.weixin.qq.com/s?__biz=MjM5NTA5NzYyMA==&mid=2654118281&idx=2&sn=fd41a5116436e1d9a1b50de24970260e&chksm=bd3bbcf28a4c35e44e3a1dd5cbd7bfc523696e5d3e2467de7c4a9fd00de3ea4646b69b573a31&scene=4		8610	市大数据中心与浦发、上行、建行围绕“一网通办”开展了“电子证照应用”“政务服务自助终端融合”“‘一网通办’社会化宣传推广”等多项合作试点。“电子证照”社会化应用提供账户类、现金类、转账类等29项金融服务业务；银行自助终端覆盖社会保障、住房保障、医疗卫生等7大板块共计32项“一网通办”服务事项；此外还通过银行渠道对“一网通办”业务进行推广。市民现在可以享受哪些便民服务？详见↓ 在银行可用“电子证照” 上海银行试点“电子证照”社会化应用，目前，该行在全市各网点已全面支持使用“随申办——电子亮证”功能，覆盖账户类、现金类、转账类、理财类、信用卡类、社保卡类等29项业务（详细业务清单见↓），广大市民到上海银行网点无需携带身份证，带上手机便能完成全套金融服务。 序号 业务品种 交易功能 功能简介 1 现 金 业 务 有卡折取款2万＜x<5万 本行活期存折、借记卡、结贷一卡通现金取款 2 有卡折取款…	44762	74	0	0	24	128	0	0	http://mmbiz.qpic.cn/mmbiz_jpg/qdWB7wH8tTokPUzGhdc5fNEL0uXNheE39YlHSFwWOiaKibZOqjAueP2GMeNyUqNgfQv5Aibsatv04dGdGNR1b18cQ/0?wx_fmt=jpeg						2020-10-02 22:10:11	3	8.1988	5
127	上海发布	shanghaifabu		3	0	2020-01-09 16:23:54	1.09	0	0	【监管】这6个违规微信公众号被依法关闭	http://mp.weixin.qq.com/s?__biz=MjM5NTA5NzYyMA==&mid=2654118281&idx=4&sn=809e0d95cbd9647ab5ae104a4c9b846d&chksm=bd3bbcf28a4c35e424af61142cceb437a5e151ed22a0d29853be3b04572ef3f57442b9f34d14&scene=4		381	市网信办说，根据网民及有关部门举报，“白富美研究中心”“小见见是大腿”“发现上海生活”“上海生活夜千花”等4个微信公众号为博眼球、蹭流量，发布低俗庸俗内容，人为制造所谓八卦热点，使用露骨字眼并配发低俗图片，严重破坏风清气正的网络空间。“长宁区北新泾官微”“奉贤老乡”等2个微信公众号存在假冒官方机构、传播不实信息等问题，严重误导社会公众。上述6个微信公众号均已被依法关闭。 针对网络空间各类乱象，上海市网信办将持续深入推进网络生态治理，严厉打击各类违法违规行为，切实维护人民群众利益，营造清朗的网络空间。欢迎广大网民据实举报，共同维护良好的网络生态。 举报途径： 上海市互联网违法和不良信息举报中心网站：http://www.shjbzx.cn/ 举报中心新浪官方微博：上海市互联网举报中心 举报电话：021-55056666。 资料：市网信办 编辑：吴逸伦	37808	103	0	0	17	475	0	0	http://mmbiz.qpic.cn/mmbiz_jpg/qdWB7wH8tTokPUzGhdc5fNEL0uXNheE3A6yllyYopUJZdP7lTceVHqwter07CCauowAvbqU3FETFO2CM3d6s9w/0?wx_fmt=jpeg						2020-10-02 22:10:11	0	3.4718	-11
128	上海发布	shanghaifabu		4	0	2020-01-09 16:23:54	1.09	0	0	【提示】春运明天启动！铁路上海站推出这些特色便民服务	http://mp.weixin.qq.com/s?__biz=MjM5NTA5NzYyMA==&mid=2654118281&idx=5&sn=cecd5829d44e578188658ac84189b39c&chksm=bd3bbcf28a4c35e405efccf881d9e7ffcdd703b551d5070bc02e84b280cee8b3d1a697bb4ee5&scene=4		2582	2020年铁路春运自1月10日开始，2月18日结束，共40天。预计长三角铁路将发送旅客7960万人，日均发送旅客199万人，旅客发送量将再创新高。在此期间，铁路上海站将推出：线上预约行李搬运服务、夜宵市内接驳公交、随身物品“顺手寄”、24小时不打烊等特色便民服务。详见↓ “数”说2020年长三角铁路春运变化 7960万人——旅客发送量将再创新高 预计长三角铁路2020年春运将发送旅客7960万人,同比多发送463.6万人,同比增长6.2%,日均发送旅客199万人。预计发送直通旅客2020万人, 同比多发送94万人，同比增长4.9%；发送管内旅客5940万人，同比多发送369.4万人，同比增长6.6%。预计节前发送旅客3150万人，同比多发送190.9万人，同比增长6.5%；节后发送旅客4810万人，同比多发送272.7万人，同比增长6%。 4大特点——客流体现明显特征 特点一：节前长三角…	10741	31	0	0	5	52	0	0	http://mmbiz.qpic.cn/mmbiz_jpg/qdWB7wH8tTokPUzGhdc5fNEL0uXNheE3U2uTP3H1qiczQ2dhAz9MYUVNvhzarrClLeicOA43ZibqSNHL9sEFhjvNA/0?wx_fmt=jpeg						2020-10-02 22:10:11	2	4.5014	6
129	上海发布	shanghaifabu		5	0	2020-01-09 16:23:54	1.09	0	0	【交通】沪公布最新一批醉驾、超速名单！最严重者超醉驾标准3倍多	http://mp.weixin.qq.com/s?__biz=MjM5NTA5NzYyMA==&mid=2654118281&idx=6&sn=ac02efc74e71ac0fabda40e8d81ec87c&chksm=bd3bbcf28a4c35e49263f3f37323320d18a5e9dc1d8ca1c7d89287e3ed32f53c7da6ccc4f7f0&scene=4		646	醉驾、超速是严重的交通违法行为！市公安局交警总队说，为进一步推进交通大整治，减少各类交通违法，预防各类交通事故，继续对酒后驾驶、超速驾驶等严重交通违法严整严治，并公布最新一周(1月1日 - 1月7日)的醉驾、超速名单，希望驾驶员朋友们引以为戒。 十大醉驾名单 （点击下方看大图） ↓↓↓ 上海公安交警提醒 根据道路交通安全法相关规定，酒驾、醉驾交通违法，均要付出沉重的法律成本： ●饮酒驾驶=暂扣6个月机动车驾驶证+1000-2000元罚款+一次记满12分。 ●再次饮酒驾驶=10日以下拘留+1000-2000元罚款+吊销驾驶证。 ●饮酒和醉酒驾驶发生重大交通事故构成犯罪=追究刑事责任+吊销驾驶证+终身禁驾。 ●饮酒驾驶营运机动车=15日拘留+5000元罚款+吊销驾驶证+5年内不得重新取得驾驶证。 ●醉酒驾驶=约束至酒醒+吊销驾驶证+5年内不得重新取得驾驶证+追究刑事责任。 ●醉酒驾驶营运机动…	11218	20	0	0	8	75	0	0	http://mmbiz.qpic.cn/mmbiz_jpg/qdWB7wH8tTokPUzGhdc5fNEL0uXNheE36lfTIz2U1QWOYPX5GZTrDodOpicf6LYZViaqcib7v2Vyia5KibqG61WdkCw/0?wx_fmt=jpeg						2020-10-02 22:10:11	3	1.1535	-15
130	北京发布	beijingfabu		0	0	2020-01-09 16:47:18	1.09	0	0	解码北京营商：从样本变样板	http://mp.weixin.qq.com/s?__biz=MzA4NTIyMjMyMw==&mid=2652851103&idx=1&sn=720672154b74c4cf707f4a1030d90718&chksm=8430dd43b34754555c05e2fc18b2fe0121d6dce4800548db602701f5cfd42d284fba1671b450&scene=4		6548	在3.0版改革中，市区两级各推出600项高频政务服务事项实现“一次不用跑”或“最多跑一次”。 北京营商环境的改变，正是态度和思路的转变： 从“政府端菜”转变为“百姓点菜”，从“我要怎么办”转变为“企业和群众要我怎么办”。 申报企业营业执照和涉税事项的群众在东城区政务服务中心，通过“e窗通”综合窗口领取办结的证件 亦庄河西区，北京二中亦庄学校加速开工。 施工许可证经办人林冬梅享受到了从未有过的审批模式： 网上提交材料，2日内办结，全程不跑腿。 曾人潮汹涌的不动产登记大厅终于告别了排队的长龙，材料少了、不必在几个部门来回跑了、办理时间短了。 背后有庞大的“区块链”在源源不断发力。 目光再转向西城区税务局，来此办业务的郭洁没想到，一张申请表忘了盖公章，工作人员竟然给她“破例”办完了业务，先让企业“应急”。 老百姓和企业感受到的这些变化，是北京营商环境改善的最好注脚。 按照2018年世界银行发布…	626	1	0	0	0	0	0	0	http://mmbiz.qpic.cn/mmbiz_jpg/SnxiaXwNLvELR6EwBZj7ysfEIcv4OIXS50F9lBwVD7EFpzCI6slJXqtnDvYZcMAAu9BjtOiaCPOXpliaNXoZrQHRA/0?wx_fmt=jpeg						2020-10-02 23:00:14	1	7.8683	11
131	北京发布	beijingfabu		1	0	2020-01-09 16:47:18	1.09	0	0	@在首都过年的你，春节不“荒”，近3000家门店已就位	http://mp.weixin.qq.com/s?__biz=MzA4NTIyMjMyMw==&mid=2652851103&idx=2&sn=2c037f84a5b048ed08f907b93a91577c&chksm=8430dd43b3475455ff452ab65cc9f48596f06f21a7a7b4dca58f98a3ef59e799ecc955f4adf3&scene=4		1853	年关将至， 置办年货、家政服务 成为大家关心的话题。 春节期间， 居民“菜篮子”“果盘子”供应不间断， 家政服务“不打烊” 蔬菜和家政服务保供联合行动 2020年1月8日，市商务局、市农业农村局和中国蔬菜流通协会组织召开春节期间首都市场蔬菜和家政服务保障工作部署会议，启动“2020年春节期间首都市场蔬菜和家政服务保障供应联合行动”。 蔬菜保供联合行动 蔬菜保供联合行动于1月8日至3月20日在北京7家重点农产品批发市场，14家大型“农超对接”连锁超市，15家“农餐对接”大型连锁餐饮企业以及10家蔬菜直营直供企业同时开展。活动期间，在蔬菜日常供应量基础上，进一步增加蔬菜货源供给，确保春节期间首都市场蔬菜货源充足，供应稳定。联合行动保供品种以居民日常生活所需的大白菜、白萝卜、胡萝卜、土豆、洋葱、黄瓜、西红柿、豆角等8个大路菜为主。 家政服务保供行动 家政服务保供行动从1月17日至2月8日，参与…	817	4	0	0	0	0	0	0	http://mmbiz.qpic.cn/mmbiz_jpg/SnxiaXwNLvELR6EwBZj7ysfEIcv4OIXS5ich1DVxKmGhcKWhZwSf7MAxRuwXP6mooE5tXUaQ5kh9YErgH2mEWSsw/0?wx_fmt=jpeg						2020-10-02 23:00:14	0	11.5577	17
132	北京发布	beijingfabu		3	0	2020-01-09 16:47:18	1.09	1	0	北京买房、租房提取公积金可本人网上办理	http://mp.weixin.qq.com/s?__biz=MzA4NTIyMjMyMw==&mid=2652851103&idx=4&sn=20fad0c813e3f80a93f045aff8f94e11&chksm=8430dd43b3475455ef80b3ff2434d8f3472317e063a815719e0ccfea61e582190bae164a87cb&scene=4		680	1月8日，北京住房公积金管理中心发布《关于取消住房公积金提取业务纸质申请表及部分业务网上办结的公告》，规定从1月10日起，购买北京市行政区域内住房申请提取公积金的，可以申请人自己办理提取，还可以直接通过网上业务系统申请。 北京住房公积金管理中心公告，自2020年1月10日起，职工办理住房公积金提取业务时，不再提交纸质申请表，改为职工本人书面授权承诺。 职工应按照授权承诺的相关规定，对申报信息的准确性和真实性负责。职工本人于柜台办理提取业务时，仅需提供相关事项材料原件即可办理，授权承诺当场确认。单位经办人于柜台办理提取业务时，除提供相关事项材料原件外，还需提供职工本人签署的《申请提取住房公积金个人授权、承诺书》。 除购买北京市行政区域外住房申请提取住房公积金、使用商业银行贷款及使用异地公积金贷款购买北京市行政区域外住房申请提取住房公积金仍需单位经办人办理外，其余提取事项职工本人也可申请办理…	845	2	0	0	0	0	0	0	http://mmbiz.qpic.cn/mmbiz_jpg/SnxiaXwNLvELR6EwBZj7ysfEIcv4OIXS59QDxrsRAVQoqEAzLpFsfghuNAO5VkNnrnLznWYkPiazibFHc2bzSVBEA/0?wx_fmt=jpeg	http://gjj.beijing.gov.cn/web/bsznx/386727/386730/386732/index.html					2020-10-02 23:00:14	1	4.2957	18
133	北京发布	beijingfabu		2	0	2020-01-09 16:47:18	1.09	0	0	奋进！未来科学城2020年剧透全在这儿！	http://mp.weixin.qq.com/s?__biz=MzA4NTIyMjMyMw==&mid=2652851103&idx=3&sn=029755342eb675ceed5cbd25ace1baae&chksm=8430dd43b3475455505822b5d4ed667095dfec068f96be770987dd3a5b3706cd13b1a7f5d3a4&scene=4		1392	未来科学城将坚持科学+城理念，通过新建商业服务配套、新建公立中小学、配备人才公租房、整治环境绿化生态等组合拳，打造高层次人才集聚高地。 这是从昌平区第五届人民代表大会第七次会议获得的消息 关于规划实施、产业发展、配套环境等多个方面 一起来了解 ↓↓↓ 关于规划实施 坚持“科学+城” 统筹推进未来科学城规划落地实施 重点突破“两谷一园” 尽快形成支撑全区高质量发展的动力源 东区为“能源谷”，聚焦能源，包括新能源、先进储能、能源互联网等具有先导性的细分领域；西区为“生命谷”，提出“管委会+运营公司+开发企业”工作机制，将采取授权园区开发企业模式，将生命园一期剩余三个地块协议出让给生命园公司，建设生命科学会展中心、交流中心和创新中心，进一步完善园区服务设施。沙河高教园以高校为依托，实现产学研用一体化。 加快推进拆违拆迁、环境整治和生态绿化 构建蓝绿交织、水城交融的生态发展格局 建设TBD城市休…	616	2	0	0	0	0	0	0	http://mmbiz.qpic.cn/mmbiz_jpg/SnxiaXwNLvELR6EwBZj7ysfEIcv4OIXS5YAYMdYAzicwXSJUZrtz1ictB7ppu05Fgjric3MXSbGVEPG9IY34puicvibw/0?wx_fmt=jpeg						2020-10-02 23:00:14	0	5.9636	28
134	共青团中央	gqtzy2014		0	1	2020-01-09 18:37:09	1.09	0	0	时光照相馆 | 中国有故事	http://mp.weixin.qq.com/s?__biz=MzA3NTE5MzQzMA==&mid=2655093425&idx=1&sn=bfdb1d140f5717a700113f56c69d7b1d&chksm=84c16f88b3b6e69ecdded841a142346b7af2e2553a6af2889a642532317fbccaf27e65342373&scene=4		3712	共青团中央 有态度 有温度 全网青年都在关注 来源：微信公众号“学校共青团”（ID：tzyxxb） 导读 你知道上世纪50年代最有名的“网红照相馆”在哪吗？“打卡地”是周恩来总理亲自选定的，总理本人也曾亲自来到这里排队体验。为什么会有无数当时的名流选择走进去，而越来越多的普通人也选择来这里？ 来到这里，就像是走进一台“时光机”，照片从黑白到彩色，女同志告别裤装，穿上裙装，婚纱照开始流行。一次次快门和闪光灯下，定格的是面孔，是回忆，是多彩的人生。 一间小小的影棚，见证了中国社会的变迁。中国老百姓爱美的时代从这里开始，无数人在这里留下了珍贵的记忆。 敬请收看《中国有故事》 第17集：时光照相馆 （建议在wifi环境下观看） ↓↓↓ 今天，你自拍了吗？手机拍照这么方便，人们都快忘了世界上还有照相馆这样的地方。 这对老夫妻，每五年就会来这里照一张全家福，至今已坚持了70年。 1956年，时任北京…	99338	458	0	0	18	487	0	0	http://mmbiz.qpic.cn/mmbiz_jpg/7hxJRjsnhfn3KWvgm2nKAPWarnA8tZQZxYbFicqXhXiayR9ejhg0vsyKDaZpY29mav09j100EggSNcCBynBXUk9Q/0?wx_fmt=jpeg		https://v.qq.com/iframe/preview.html?width=500&height=375&auto=0&vid=z3048e7kvww				2020-10-02 22:30:12	1	6.4027	17
135	共青团中央	gqtzy2014	共青团中央	1	1	2020-01-09 18:37:09	1.09	1	0	听着这首“世间美好与你环环相扣”，看到第三张图心都化了……	http://mp.weixin.qq.com/s?__biz=MzA3NTE5MzQzMA==&mid=2655093425&idx=2&sn=ca5b8994c6f9fa3fc252210be8c33cf0&chksm=84c16f88b3b6e69e679530b40baaf1fa3b25afd9b7fc77f50e10c4d9f641fa324a7e7cb68beb&scene=4		4762	共青团中央 有态度 有温度 全网青年都在关注 人最怕突然听懂一首歌。优美旋律搭配美好的歌词，让听到的人猝不及防地勾起心里的那份温情，在治愈中带给人相信美好、相信爱的力量。 2019那些温暖瞬间 这些世间美好，与你环环相扣。 凉山州山火 30名扑火队员牺牲 不顾生命的守护 这是爱的力量 “送战友、踏征程……” 兄弟，出生入死 我们在一起 这是爱的力量 尽管连续奋战数夜 幸好，宝宝仍在酣睡 硬汉柔情 这是爱的力量 空难 我没想过活着回来 奇迹之所以出现 这是爱的力量 人在世上活着 再苦再累都要开心 因为家人在等我 这是爱的力量 虽然相聚很难 但爱情却很久 相同的使命感 这是爱的力量 6旬老人为90岁母亲跳舞 以前是你哄我开心 现在轮到我了 这是爱的力量 支教很苦 但呵护未来 这是爱的力量 改变一个孩子的命运 我们能坚持多久 答案是三十年以及更远的未来 希望工程 这是爱的力量 …… 我们还看到…	100001	1711	0	0	100	2454	0	0	http://mmbiz.qpic.cn/mmbiz_jpg/7hxJRjsnhfn3KWvgm2nKAPWarnA8tZQZpzhEweLfvNSJrLfK0AuyGG5BsOdwyhlgIEyp7kl6knBiadicT8qqEqzA/0?wx_fmt=jpeg	https://mp.weixin.qq.com/s/yiLn8MdZbWLyT5nAxRVJ3g?scene=25	https://v.qq.com/iframe/preview.html?width=500&height=375&auto=0&vid=a3048aei6ln				2020-10-02 22:30:12	0	1.4831	21
136	共青团中央	gqtzy2014		2	0	2020-01-09 18:37:09	1.09	0	0	2019微信最火表情出炉，居然没有它……	http://mp.weixin.qq.com/s?__biz=MzA3NTE5MzQzMA==&mid=2655093425&idx=3&sn=bddbe22466502484273462af0dc5853d&chksm=84c16f88b3b6e69e9409ed925efdc7f4e2d8bb8b9604ee1c30c67f7acf85c27464ed93db0a15&scene=4		4260	共青团中央 有态度 有温度 全网青年都在关注 来源：微信公众号“中国青年报”（ID：zqbcyol 整理：张小松 中国青年报·中国青年网 记者 张力友） 导读 2019年微信最火的表情是什么，可能你们都想错了…… 报告显示， 目前微信月活跃用户为11.51亿， 活跃高峰为午饭前、下班后这两个时段， 公众号打开的活跃高峰是晚上21:00。 年轻人喜欢看动漫类内容， 中年人则偏好孕产育儿类内容。 在朋友圈中， 男性更爱分享工作和游戏； 女喜爱分享美食和情感。 广州成为朋友圈 国内打卡最多的城市。 朋友圈分享的热门歌曲TOP3为 《我和我的祖国》 《你笑起来真好看》 《芒种》。 微信支付方面， 吃饭多为男性买单， 购物大多女性买单。 每月男性收到42%的红包， 女性收到58%的红包。 微信运动方面， 日人均步数6932步， 周末微信少于100步 的用户数达1200万！ 微信运动， 你达标了吗？…	81173	445	1	0	99	6029	0	0	http://mmbiz.qpic.cn/mmbiz_jpg/7hxJRjsnhfn3KWvgm2nKAPWarnA8tZQZ58ISibYibBGEtg6OYlzkblwdFaPZuvArQX4ueicWgA7KnCphvUTkVkicgw/0?wx_fmt=jpeg						2020-10-02 22:30:12	0	4.4605	8
137	广东发布	gdfabu0710		0	0	2020-01-09 18:46:43	1.09	0	0	广东两会“来紧”了！你关心的问题被提议了吗？	http://mp.weixin.qq.com/s?__biz=MzA3MTYyNTkxOA==&mid=2651555277&idx=1&sn=030caf112ab6faf955cb80b5de648e50&chksm=84d5981cb3a2110a1aa2c8637902f0f465095653a305cf7bc78bc17da8a52f2f014cd69a2181&scene=4		1906	2020年，是全面建成小康社会 和“十三五”规划收官之年 广东省第十三届人民代表大会第三次会议 和广东省政协十二届三次会议 将分别于1月14日和1月12日在广州开幕 广东进入两会时间！ 届时，广东各地人大代表和政协委员 会开启一年一度的参会履职模式 他们将提出哪些民生关注的热点话题？ 一起来看↓↓↓ 广东省政协委员谭日兴 3岁以下幼儿看护怎么办？ 过去两年，谭日兴提出关于刑辩律师在履行职务过程中的权利保障、加快粤港澳大湾区城市群网络信息流融合协同发展等提案。 今年，他还将聚焦学前教育等民生话题。 ??学前教育是今年关注焦点 谭日兴在走访调研中发现，随着“二孩”家庭对婴幼儿照护服务的需求快速上升，婴幼儿托育服务市场供给不足、公立幼儿园入园难、私立幼儿园收费高且质量参差不齐等问题凸显。同时，大多数幼儿园只接收3岁以上幼儿，缺乏接收3岁以下幼儿的专业照护服务机构，亦没有建立明确服务规范标准。 …	11522	42	0	0	29	381	0	0	http://mmbiz.qpic.cn/mmbiz_jpg/71vT6WeWUCUJKmiaZlUUrxZOPnlFZu91znIHPJh2TOlkDGKSQYCN8colERPMOib1Mdm7vavxCniajDdELWZvticzjQ/0?wx_fmt=jpeg						2020-10-02 22:54:14	1	8.2533	16
138	共产党员	gcdyweixin		0	0	2020-01-09 19:02:30	1.09	1	0	这些，谁都不能否认	http://mp.weixin.qq.com/s?__biz=MzA4ODUzNjAxOA==&mid=2671091705&idx=1&sn=427072edc29dc4e56a9862dff0b76f24&chksm=8ae99944bd9e105268879a5ff44533129cd39874a163ec19be9d8ae33c97de8abd0cbc1c98c8&scene=4		3522	近日 “放羊娃成网红带货主播”的新闻 刷爆朋友圈 故事的主人公阿木古楞为了摆脱贫困 尝试接触网络直播 帮助牧民们一起致富 “努力到无能为力 拼搏到感动自己” 他的一句肺腑之言 道出了脱贫路上多少奋斗者的决心与斗志 回首来路 才知道走出了多远 亲历奋斗 才明白付出的意义 历史的车轮驶入2020 决战决胜脱贫攻坚 冲锋号已经响起！ 回首来路 在脱贫攻坚的壮阔历程中 无论是奋战在扶贫一线的广大干部 还是已经脱贫和即将脱贫的广大群众 发生在他们身上的故事 感人至深 催人奋进 比比皆是 谁都不能否认 今天的中国 书写了“最成功的脱贫故事” 有一种勇气 叫做“不惧风雨、不畏险阻” 有一种担当 叫做“越是艰险越向前” 在这个没有硝烟的战场上 280多万名驻村干部、第一书记尽锐出战 走村入户时 他们翻山越岭如履平地 抓产业谋发展时 他们十项全能 与贫困群众一起劳动时 他们三头六臂 …… 脱贫成绩的背后 …	65907	675	1	0	52	753	0	0	http://mmbiz.qpic.cn/mmbiz_jpg/DhKPeHFI5HiajcxKykXCXqF8gMpNHVTMXTEfiaTLIuibibwIMEfxKPibuW8N6yLY3iaFT2rwmAx45RblUM5ZR1SyDd6g/0?wx_fmt=jpeg						2020-10-02 22:35:13	0	2.1481	18
139	共产党员	gcdyweixin	田靖	1	0	2020-01-09 19:02:30	1.09	0	1	关于病毒性肺炎，你最关心的问题都在这	http://mp.weixin.qq.com/s?__biz=MzA4ODUzNjAxOA==&mid=2671091705&idx=2&sn=62994c7998e262c16cf266604753e6ab&chksm=8ae99944bd9e105246eb0aa066fb94e8273846a73d27bdcb37e1f32bfaaf999d544958675ffb&scene=4		1441	一般性病毒性肺炎早期可能只有咳嗽等症状，很多人都不会重视。一旦到了重症期，就会对健康造成极大危害、甚至死亡。 病毒性肺炎多见于冬春季，可散发或暴发流行，如何预防？今天就来带大家认识一下病毒性肺炎，了解一下它是由什么引起的，以及如何进行预防，防范于未然。 病毒性肺炎由什么引起？ 病毒性肺炎与多种病毒、呼吸系统疾病或肺炎相关。 在成人中，病毒性肺炎相关的病毒有流感病毒、副流感病毒、鼻病毒、腺病毒、冠状病毒、呼吸道合胞病毒和肠道病毒等。 其中，以鼻病毒感染最为常见，其次是A型流感病毒、呼吸道合胞病毒以及人类冠状病毒。 在儿童人群中，病毒性肺炎主要以呼吸道合胞病毒为主要致病病毒。 除了这些常见的病毒，近年来新出现的病毒，如急性呼吸系统严重呼吸系统综合征冠状病毒（SARS病毒）、中东呼吸系统综合征冠状病毒（MERS病毒）和禽流感病毒等感染的严重程度和致死性增加，为人类健康带来极大风险。 感染病毒性…	76195	411	0	0	9	187	0	0	http://mmbiz.qpic.cn/mmbiz_jpg/DhKPeHFI5HiajcxKykXCXqF8gMpNHVTMXS8z3YUFkYoVT620eFqFYELWWpoTFNYzWAW8rEKVCbELctxQOS9RuzA/0?wx_fmt=jpeg						2020-10-02 22:35:13	1	14.5122	-14
140	共产党员	gcdyweixin		2	0	2020-01-09 19:02:30	1.09	0	0	愿你出走半生，归来仍是少年	http://mp.weixin.qq.com/s?__biz=MzA4ODUzNjAxOA==&mid=2671091705&idx=3&sn=2511223fc83a5426f36213b88b75061f&chksm=8ae99944bd9e105277c1aff793d61df9f72ede30562cc50b172a9f33ac172d112929b0767856&scene=4		326	往期精选 追梦的你，2020再出发 2020，哪些民生新举措将温暖你我的小康生活？ 2020年开工“宣言”：决胜脱贫在今朝 来源：共青团中央 责编：张明宇 编审：陈卫平 张斌 喜欢就请点亮“ 在看 ”哟!	37983	426	1	0	18	171	0	0	http://mmbiz.qpic.cn/mmbiz_jpg/DhKPeHFI5HgjSMZv4iathCibRMMLXtDMavKZCNUYfPPnAyfGdEEpWQgyPKBJrc1QXvVeDoYnqnVCh316m1HTsCbg/0?wx_fmt=jpeg						2020-10-02 22:35:13	0	0.1648	20
141	共产党员	gcdyweixin		3	0	2020-01-09 19:02:30	1.09	0	0	常自省保持长清醒	http://mp.weixin.qq.com/s?__biz=MzA4ODUzNjAxOA==&mid=2671091705&idx=4&sn=d3d779c1f39350100d10acf22e61a4a6&chksm=8ae99944bd9e1052e1be16212105a3e10cef824f351952bc09f0e9fb3b7d32825950df4726e0&scene=4		1101	在古希腊德尔菲神庙门楣上镌刻着一句哲言——“人啊！认识你自己”，身为哲学家的苏格拉底非常喜欢并常用这句话教育他的学生。我国古语也有云：人贵有自知之明。如何实现自知？关键就要自省。只有时时自省，反思自己的错误、审视自己的言行、检视自身的缺点，才能真正清醒地认识自己，从而扫除心灵的灰尘，校正人生的坐标。 先贤们都非常重视自省。子曰：“见贤思齐焉，见不贤而内自省也。”这强调了在完善自己的人格和学问、提高道德修养的过程中，自省的重要作用。曾子曰：“吾日三省吾身：为人谋而不忠乎？与朋友交而不信乎？传不习乎？”意思是说我每天都要数次检查自己：为别人谋划办事，是否做到忠诚了；和朋友交往，是否恪守信用了；老师传授的知识，是否温习了。清朝廉吏于成龙为官时曾定下《示亲民官自省六戒》，提出勤抚恤、慎刑法、绝贿赂、杜私派、严征收、崇节俭等六条戒律，早晚对照，自我反省。于成龙以卓著的政绩和廉洁的一生，深得百姓爱戴…	21040	289	1	0	11	100	0	0	http://mmbiz.qpic.cn/mmbiz_jpg/DhKPeHFI5HiajcxKykXCXqF8gMpNHVTMXrqdvqPbLDOuiaL6ZkJR1Am4bMWyJrnVib4ibgKwwYkt5eR2KBNq8xqh6A/0?wx_fmt=jpeg						2020-10-02 22:35:13	0	1.9774	12
142	湖北发布	hubeifabu		0	0	2020-01-09 19:36:52	1.09	1	0	网友献策湖北“双创”升级版 这些好点子被采纳	http://mp.weixin.qq.com/s?__biz=MzA5MzY2MDkzOQ==&mid=2650371406&idx=1&sn=74f2625ba8e661d99b12a06312980105&chksm=8857a72abf202e3cf162a9859dcdf7602c357484621c0d36bf265ca4b37ec46a9dc926e0d76a&scene=4	网友：《意见》第2条中“支持龙头企业在智能汽车、智能制造、航空航天、北斗导航、生命健康、绿色技术等领域……”	807	网友：《意见》第2条中“支持龙头企业在智能汽车、智能制造、航空航天、北斗导航、生命健康、绿色技术等领域……”应增加“信息技术”。 省发改委：建议采纳。信息技术服务业在我省高技术服务业中基础好、产值高、占比大，且近年来发展势头好，应当予以重点支持。 如何打造湖北“双创”升级版？你的意见建议很重要。去年11月，《湖北省人民政府关于推动创新创业高质量发展打造“双创”升级版的实施意见》（征求意见稿）在湖北省人民政府门户网站进行了公示，公开征集社会各界的意见建议。期间，不少网友和社会机构的好点子被采纳，有望写入文件中。 此次征集共收到有效意见建议19条，其中11条来源于网友，主要包括创新平台建设、新型产业技术研究院建设、“双创”平台升级等方面。 有网友提出：《意见》第3条“在经费使用、成果转让、资产处置、人员聘用、薪酬分配等方面赋予充分自主权”改为“在经费使用、成果转让、资产处置、人员聘用、薪酬分…	158	1	0	0	0	0	0	0	http://mmbiz.qpic.cn/mmbiz_jpg/sHQ8YCQ0QibBbib1Y6YI6BiaOxjoryubPG2ThCWrZiaMaQr4ib07t2sHCiczjPDkRS4p0dPTwGQnIBibT72ffEichZ7iaww/0?wx_fmt=jpeg	http://www.hubei.gov.cn/zxjy/dczjtjw/dcbg/201912/t20191224_1779840.shtml					2020-10-02 22:42:13	1	4.6252	28
143	湖北发布	hubeifabu		1	0	2020-01-09 19:36:52	1.09	1	0	湖北2019年减税降费成效显著 今年还有硬招！	http://mp.weixin.qq.com/s?__biz=MzA5MzY2MDkzOQ==&mid=2650371406&idx=2&sn=e30c8e7a2b9b4222295fd65f7b1eee27&chksm=8857a72abf202e3cfd9b94ed1f678eaf8c1f2d9f1535bf378415c5dc04fb1bbb4eb81ae332d2&scene=4	1月9日，2020年湖北省税务工作会议在汉召开，会议总结了2019年全省税收工作，部署了20	1225	1月9日，2020年湖北省税务工作会议在汉召开，会议总结了2019年全省税收工作，部署了2020年工作任务。 数据显示，截至2019年11月纳税申报期结束，湖北省新增减税降费689.7亿元，其中减免税收570.1亿元，减免社保费119.6亿元。 2019年税收现代化湖北迈出坚实步伐 减税降费服务大局有力有为 创新服务措施化解痛点。深入开展“便民办税春风行动”，出台64条便民办税措施，广泛开展纳税人辅导培训，升级增值税“减免清”和“轻松填”系统，全覆盖宣传辅导政策、全流程优化办税服务、全环节解决难点痛点。 运用技术手段打通堵点。打造“实时查询”“智能展现”“动态监控”“数据推送”“效应分析”五位一体的监控服务平台，构建减税降费“3+1”风险模型，确保减税降费政策落地生根。 主动作为落实各项优惠。出台支持军运会10条措施，落实扶贫优惠政策，协助湖北电力享受4.37亿捐赠税前扣除，增值税期末留…	83	1	0	0	0	0	0	0	http://mmbiz.qpic.cn/mmbiz_jpg/sHQ8YCQ0QibBbib1Y6YI6BiaOxjoryubPG2QSuQPQJLGqgoDRBWloMwjh7GUrWNTomHA81cCdsSxiarDFSBUDLLib1Q/0?wx_fmt=jpeg						2020-10-02 22:42:13	1	8.4153	22
144	湖北发布	hubeifabu		2	0	2020-01-09 19:36:52	1.09	1	0	个人所得税APP上线！一图教您查询“收入纳税明细”	http://mp.weixin.qq.com/s?__biz=MzA5MzY2MDkzOQ==&mid=2650371406&idx=3&sn=f951a2b8e02dd721d114abe669d52a0f&chksm=8857a72abf202e3c466741dca309ba82ba2716d23c853440092f3d0ac0c59ef6841256d3c237&scene=4	编辑：喻敏热文推荐· 写在全省“不忘初心、牢记使命”主题教育总结大会召开之际· 为民的初心激发惠及万家的实干	153	编辑：喻敏 热文推荐 · 写在全省“不忘初心、牢记使命”主题教育总结大会召开之际 · 为民的初心激发惠及万家的实干——坚定打赢脱贫攻坚战的信心② · 中部第一！2019年湖北公路水路投资逾1120亿元	196	2	0	0	0	0	0	0	http://mmbiz.qpic.cn/mmbiz_jpg/sHQ8YCQ0QibBbib1Y6YI6BiaOxjoryubPG2effia9lqFrW1NYkSCEicC3hlbbVVxuKZ0wIuth9tLWoS6KBicevoU0B8g/0?wx_fmt=jpeg						2020-10-02 22:42:13	0	0.3296	39
145	湖北发布	hubeifabu		3	0	2020-01-09 19:36:52	1.09	1	0	不让“生命通道”添堵 湖北各地开展消防通道整治行动	http://mp.weixin.qq.com/s?__biz=MzA5MzY2MDkzOQ==&mid=2650371406&idx=4&sn=66013a0422f665c9ee3e0a6b0f4d938a&chksm=8857a72abf202e3cad1890d435eb39746f175ea2654e959aadcc906bc14deb7f877fb05e136b&scene=4	日前，湖北省消防救援总队下发通知，要求在全省范围内开展打通“生命通道”集中治理行动，切实加强消防车通道管理，	1341	日前，湖北省消防救援总队下发通知，要求在全省范围内开展打通“生命通道”集中治理行动，切实加强消防车通道管理，有效解决占用、堵塞消防车通道等问题，深入推进全省冬春火灾防控工作。 “这个地方明确标明了是消防通道，请通知业主将车辆移开！” “好，好，我们马上联系业主，这个是消防通道确实不能占用。” 1月8日，孝感市消防救援支队安陆消防救援大队的消防人员在凯旋城小区里面发现消防通道内私家车随意停放占用消防通道，当场通知物业管理人员并督促其将车辆移走。在移车的几分钟内，记者看到几辆私家车还想停放在消防通道内，都被消防人员劝离。 “消防通道就是生命通道，如果被占用了，发生火灾消防车进不来，那要耽误灭火时间。”“这个车为什么要被拖走？这是消防通道，不能停车，晓得了么！”围观的居民纷纷对消防员的清理行动点赞。 安陆市消防救援大队的消防人员和群众一起将占用消防通道的私家车移开 消防通道是火灾发生时供消防车…	76	1	0	0	0	0	0	0	http://mmbiz.qpic.cn/mmbiz_jpg/sHQ8YCQ0QibBbib1Y6YI6BiaOxjoryubPG2o6UZBtem0GzREP0UV6V8Dp2IoUlKRYnqgxMBg6Hun2bNHb4Vxsg94Q/0?wx_fmt=jpeg						2020-10-02 22:42:13	1	7.4266	7
146	湖北发布	hubeifabu		4	0	2020-01-09 19:36:52	1.09	0	0	走近2019年度“荆楚楷模·最美退役军人”	http://mp.weixin.qq.com/s?__biz=MzA5MzY2MDkzOQ==&mid=2650371406&idx=5&sn=451b9ef977631eff00596318b963da3d&chksm=8857a72abf202e3c5a8078350c8dcb694bd50eb0cace170bbe169df97c768d9c5e47329a4ecd&scene=4	楚山汉水，处处是建功立业的“战场”——走近2019年度“荆楚楷模·最美退役军人”平凡岗位，坚守初心，为民服务	4177	楚山汉水，处处是建功立业的“战场” ——走近2019年度“荆楚楷模·最美退役军人” 平凡岗位，坚守初心，为民服务；危急关头，挺身而出，勇斗歹徒…… 他们，是湖北退役军人的优秀代表。 2019年12月27日晚，2019年度“荆楚楷模·最美退役军人”发布仪式举行。 无悔的坚守、无畏的勇气、无私的奉献、无我的担当、无价的爱心。20名“荆楚楷模·最美退役军人”荣誉称号获得者依次走上舞台，接受表彰。现场大屏幕上，播放着每一个人的感人事迹，全场600多名观众为之动容。 2019年6月20日凌晨，阳新县城。路遇偷车贼的尹文杰，赤手空拳与对方搏斗，身中数刀仍不撒手。 在现场，这位英武的帅小伙，看到从西藏赶来的副中队长时，仿佛又回到了新兵连。他眼中闪着泪光，开心得像个孩子。 “虽然脱下军装，但我没有辜负部队的培养，不辱使命。”尹文杰的话音刚落，热烈的掌声响起。 “1959年10月7日，一架从台湾飞来的美制…	79	1	0	0	1	1	0	0	http://mmbiz.qpic.cn/mmbiz_jpg/sHQ8YCQ0QibBbib1Y6YI6BiaOxjoryubPG2SwcJQ9qTYGeb5lTtnyvmG5rrwVUHwo02J9iaME5z2nfBHZ9CvhgDtEg/0?wx_fmt=jpeg						2020-10-02 22:42:13	0	3.191	13
147	湖北发布	hubeifabu		5	0	2020-01-09 19:36:52	1.09	0	0	湖北汽车走廊向东延伸 向“智能制造”升级	http://mp.weixin.qq.com/s?__biz=MzA5MzY2MDkzOQ==&mid=2650371406&idx=6&sn=0d3ee4ea9946a17d91e264f612772d4a&chksm=8857a72abf202e3c217e6f9eda20444b5d9721f134a4bdc614c76c513dd905517746c9e08d45&scene=4	星晖新能源智能汽车生产基地投产 湖北汽车走廊向东延伸向“智”升级1月8日，湖北星晖新能源智能汽车生产基地竣工	608	星晖新能源智能汽车生产基地投产 湖北汽车走廊向东延伸向“智”升级 1月8日，湖北星晖新能源智能汽车生产基地竣工投产暨首台车下线仪式在黄冈举行。地处鄂东的黄冈从此拥有汽车整车生产能力。 星晖新能源智能汽车有限公司称，全球首台搭载5G技术的智能电动汽车计划于2020年底开始量产交付。 汽车是我省最大的工业产业，此前，产业布局沿“汉十襄随”和“宜荆荆”两条走廊展开，重心相对偏西。星晖新能源智能汽车生产基地的投产，意味着湖北汽车走廊向东延伸，同时向“智能制造”升级。 星晖是全省唯一专注智能新能源汽车的企业，具备完整的整车研发、设计、供应链管理以及生产制造能力，并拥有国家正式授予的整车制造生产资质。 星晖新能源智能汽车生产基地是省重点发展项目之一，总投资超过200亿元，于2018年1月在黄冈产业园正式开工。基地按工业4.0标准建设，主线自动化率达到100%，在焊接、搬运、喷涂等环节大量使用机器人。…	104	1	0	0	0	0	0	0	http://mmbiz.qpic.cn/mmbiz_jpg/sHQ8YCQ0QibBbib1Y6YI6BiaOxjoryubPG2weTp81U6dsjKnQjyhXPbUrGNazsfuDGibNraL9uhnWwNXQt1hrWFtVA/0?wx_fmt=jpeg						2020-10-02 22:42:13	1	4.9548	7
148	上海发布	shanghaifabu		0	0	2020-01-09 19:49:52	1.09	0	0	守初心、担使命永远在路上！今天的主题教育总结大会上，李强强调要形成常态长效机制	http://mp.weixin.qq.com/s?__biz=MjM5NTA5NzYyMA==&mid=2654118382&idx=1&sn=30c0c44cbd56489ddf69ce057f6db778&chksm=bd3bbc958a4c35838282c88623ded44a778463c8fff45fac10d2a6bca9c5be68556b9bd01847&scene=4		3147	上海市“不忘初心、牢记使命”主题教育总结大会今天上午（1月9日）举行。市委书记、市委“不忘初心、牢记使命”主题教育领导小组组长李强在会上强调，守初心、担使命永远在路上。要深入学习贯彻习近平总书记在“不忘初心、牢记使命”主题教育总结大会上的重要讲话精神，把主题教育成效转化为深入贯彻落实习近平总书记考察上海重要讲话精神的实际行动，着力形成不忘初心、牢记使命常态长效机制，以强烈的宗旨意识和为民情怀谱写“人民城市人民建、人民城市为人民”的生动篇章，以自我革命的勇气把全面从严治党不断引向纵深，为奋力创造新时代上海发展新奇迹提供不竭动力和坚强保证。 中央“不忘初心、牢记使命”主题教育第六巡回督导组组长欧阳淞出席会议并讲话，副组长李金章出席会议。市委副书记、市长应勇主持会议，市人大常委会主任殷一璀，市政协主席、党组书记董云虎，市人大常委会党组书记蒋卓庆出席。 增强“四个意识”，坚定“四个自信”，坚决做…	27799	66	0	0	26	104	0	0	http://mmbiz.qpic.cn/mmbiz_jpg/qdWB7wH8tTokPUzGhdc5fNEL0uXNheE3bjtib06x07MlVic1TGgWIPOnSWxnFzzXfRNDticlB6Qr8yiaBj0djNVEgA/0?wx_fmt=jpeg						2020-10-02 22:10:11	0	8.2812	31
149	武汉发布	wuhanfabu		1	1	2020-01-09 20:01:04	1.09	0	0	聚焦 | 谈判现场药企代表哭了！武汉全国率先启动胰岛素带量采购议价	http://mp.weixin.qq.com/s?__biz=MzA3MzU2ODQzMQ==&mid=2651532252&idx=2&sn=90dca4e29a34a4c6a6742588686c1532&chksm=84f2921cb3851b0a56a2a2694e0434427f090d36d63b81a28f40f663b1789c8d3cd23c36a7c5&scene=4	今天上午，武汉在全国率先启动胰岛素带量采购议价谈判，一场“灵魂砍价”就这样展开。来感受下——	711	今天上午 武汉在全国率先启动胰岛素 带量采购议价谈判 一场“灵魂砍价” 就这样展开 来感受下 “降零点几，算降幅吗？！ ▼ “提醒你们再考虑一下” ▼ “你只降了零点几，不到百分之一” ▼ 在专家一波连环发问下 有企业代表当场哭了！ ▼ 戳视频 看“灵魂谈判”现场 ▼ 武汉这次胰岛素“议价谈判” 分量有多重？ 据悉，作为胰岛素专项带量议价的全国“第一谈”，此次议价涉及超过170万支胰岛素，规模和模式都开了行业先河。 数据显示，胰岛素在糖尿病用药中使用量最高，2018年中国67.7亿元糖尿病用药市场中，胰岛素及其类似药占比超过37%，超过了25亿元。 在国家层面对“两病”（糖尿病、高血压）用药的关注下，业界分析，武汉上述模式或将引起整个胰岛素市场的震荡。 武汉市第一批药品带量采购 开标结果发布 昨日（1月8日），记者从武汉市医保局获悉，备受关注的武汉市第一批药品带量采购开标结果发布，44个…	2224	18	0	0	13	39	0	0	http://mmbiz.qpic.cn/mmbiz_jpg/pqOJMEhPDIlHic8Vcs6HH1D1CO2tp4xpWdKq0nCZNcYB3HCdWrH3QDhiaLd0eIPf0unJrS2KvqMnImOr5mmJzp1w/0?wx_fmt=jpeg		https://v.qq.com/iframe/preview.html?width=500&height=375&auto=0&vid=t30481zermd				2020-10-02 23:10:15	3	6.7787	6
150	武汉发布	wuhanfabu		0	0	2020-01-09 20:01:04	1.09	0	0	市十四届人大五次会议举行第二次全体会议，听取市人大常委会和“两院”工作报告	http://mp.weixin.qq.com/s?__biz=MzA3MzU2ODQzMQ==&mid=2651532252&idx=1&sn=c653d7b6b486ec4e75731e383a1e6513&chksm=84f2921cb3851b0a7a021c0b029e181fb8f5e1e4e3dcc2114c33acca6f8178146e9972c9c43a&scene=4	今日上午，武汉市第十四届人民代表大会第五次会议举行第二次全体会议，会议听取了市人大常委会工作报告、市中级人民法院工作报告、市人民检察院工作报告。	1807	今日上午，武汉市第十四届人民代表大会第五次会议举行第二次全体会议，会议听取了市人大常委会工作报告、市中级人民法院工作报告、市人民检察院工作报告。 会议由主席团常务主席马国强主持。主席团常务主席胡立山、刘立勇、何艳、胡树华、丁雨、但长春、朱库成在主席台前排就座。 本次大会应到代表551人，实到488人，符合法定人数。 市十四届人大常委会副主任何艳受市人大常委会委托，向大会作市人大常委会工作报告。她说，2019年，在市委的领导下，市人大常委会深入学习贯彻习近平总书记关于坚持和完善人民代表大会制度的重要思想，依法履职，勇于担当，圆满完成各项工作任务，为新时代武汉高质量发展作出了积极贡献。学思践悟习近平新时代中国特色社会主义思想，坚定人大工作正确政治方向；坚持以良法保障善治，切实加强新时代地方立法工作；坚持依法监督有效监督，助推经济社会发展和改革攻坚；坚持代表主体地位，支持和保障代表依法履职；全…	1105	6	0	0	0	0	0	0	http://mmbiz.qpic.cn/mmbiz_jpg/pqOJMEhPDIlHic8Vcs6HH1D1CO2tp4xpWo46EDZ187UMbnmcEqjic8Tbhic4zUEEzYbDewlklrs1D0MM7uSaibAeCQ/0?wx_fmt=jpeg						2020-10-02 23:10:15	3	14.0231	11
151	武汉发布	wuhanfabu		2	0	2020-01-09 20:01:04	1.09	0	0	出行 | 春运最堵在初六！高德地图发布湖北春运出行预测报告	http://mp.weixin.qq.com/s?__biz=MzA3MzU2ODQzMQ==&mid=2651532252&idx=3&sn=94ae29935d5272bf6df3dd7d0bbeb1b3&chksm=84f2921cb3851b0a0f009fb8a334157d75c66c7e020f1a2de21952c1c2f702f9ff345aa4085e&scene=4	9日，高德地图联合湖北省公安交通管理局、武汉市公安局交通管理局，发布春运期间湖北省、武汉市出行预测报告。	405	2020年春运将于10日拉开大幕，9日，高德地图联合湖北省公安交通管理局、武汉市公安局交通管理局，发布春运期间湖北省、武汉市出行预测报告。 据预测，春运最堵的一天是返程高峰的正月初六，次高峰为出程高峰，是在1月18日（小年后的周六）。 根据高德地图交通大数据预测 ，春运期间湖北省出程易拥堵缓行的高速主要是G50沪渝高速、G55二广高速等高速的部分路段。 建议行驶到以下路段的车主时刻注意路况，及时躲避拥堵。 省内驾车出行热门景区TOP5分别是长江三峡大坝、武当山风景区、恩施大峡谷、黄鹤楼、神农架神农顶风景区。 建议行驶到以下路段的车主时刻注意路况，及时躲避拥堵。 就武汉市而言，春运期间出程易拥堵缓行的高速主要是S1岱黄高速、G4201武汉绕城高速、G50沪渝高速等高速的部分路段。 （楚天都市报 记者吴昌华） 来源 | 楚天都市报 编辑 | 魏炜 文章经授权发布 转载请注明出处	609	3	0	0	1	0	0	0	http://mmbiz.qpic.cn/mmbiz_jpg/pqOJMEhPDIlHic8Vcs6HH1D1CO2tp4xpW1T1yCkVAKicicAoibJx8diaBJB2hBVVADqO8eicI4rvRyAAq6p1UGCnejdg/0?wx_fmt=jpeg						2020-10-02 23:10:15	3	4.9774	15
152	武汉发布	wuhanfabu		3	0	2020-01-09 20:01:04	1.09	0	0	健康 | 监测结果显示：武汉小学生近视率下降3.31个百分点	http://mp.weixin.qq.com/s?__biz=MzA3MzU2ODQzMQ==&mid=2651532252&idx=4&sn=41d771d600bb651f02977cf30df556d6&chksm=84f2921cb3851b0a1f8c8bfef8287352a26a15a7d52a2d020fb0dbd94730bf19b66702be0350&scene=4	2019年武汉完成对1006所学校95万余名学生的近视率监测，结果显示2019年各学段标准化近视率均比2018年有所下降。其中，小学生近视率下降3.31个百分点，降幅最明显。	766	记者从近日召开的武汉市学生视力健康管理工作新闻通气会上获悉，2019年武汉完成对1006所学校95万余名学生的近视率监测，结果显示2019年各学段标准化近视率均比2018年有所下降。其中，小学生近视率下降3.31个百分点，降幅最明显。 2018年，武汉被教育部列为学生近视眼防控工作示范区。一年来，武汉视防经验在全市各中小学推广应用。此前，武汉92所重点监测学校的数据显示，学生标准化视力低下率从2014年的50.83%，下降至2017年的45.45%。 据了解，武汉在全国率先完成百万中小学生近视率摸底建档的基础上，对全市1006所学校95万余名中小学生进行近视率监测。结果表明，2019年各学龄阶段标准化近视率均比2018年有所下降，其中小学、初中、高中分别下降了3.31个百分点、2.5个百分点、2.26个百分点。 “开足开齐体育课程，安装无影灯、新型矫姿器，落实‘爱眼四部曲’……武汉多管齐…	198	1	0	0	1	0	0	0	http://mmbiz.qpic.cn/mmbiz_jpg/pqOJMEhPDIlHic8Vcs6HH1D1CO2tp4xpWGRD8PwSp0aQnEWTbsvdKtQOEHPf1dedqrhsrJp6sUibE59V7eRY2ibwA/0?wx_fmt=jpeg						2020-10-02 23:10:15	2	12.3814	15
153	共青团中央	gqtzy2014		1	1	2020-01-09 20:34:41	1.09	0	0	“救不了自己孩子，就救别人孩子”	http://mp.weixin.qq.com/s?__biz=MzA3NTE5MzQzMA==&mid=2655093436&idx=2&sn=40c507f48b56dd7fecf121e401bfc115&chksm=84c16f85b3b6e693ad1d904a4c893dc2e4c801457d07a4d7a1b49ee65fb490e9566293531822&scene=4		11430	共青团中央 有态度 有温度 全网青年都在关注 来源：微信公众号“共青团中央”（ID：gqtzy2014）综合整理自微信公众号“中国搜索”（ID：chinaso_com）、“江苏新闻”（ID：jstvjsxw）、@江苏新闻 微博评论、“HUST数说”官方澎湃号（作者：金钱熠 张东琪 魏归雁 冯馨莹 指导老师：徐迪 单位：华中科技大学新闻与信息传播学院） 1月7日，宿迁沭阳 年仅6岁的小圆突发疾病离世， 父母决定捐献他的器官。 这个决定， 将给6个病人带去生的希望。 下午3点，在沭阳县人民医院ICU病房内，小圆的父母在孩子即将离去之际静静地坐在他的身边，陪伴他走完生命中最后一段时光。 小圆患有脑瘫和癫痫，之前父母带着他辗转全国多家医院治疗但效果不佳。随着小圆病情恶化，父母做出一个决定。 小圆的母亲 董天美： 把我孩子的遗体和器官捐给别的孩子，就像我的孩子活着一样，救不了自己的孩子，就救别人的…	100001	428	0	0	25	2849	0	0	http://mmbiz.qpic.cn/mmbiz_jpg/NZWaKtUnlkrOq1V4QwHnZBzqEjZnqMM97If2TfXcy6AZxBzAiaevgWDH9EqicjoTrl1LHnVb1NISAtAKlyu78gfg/0?wx_fmt=jpeg		https://v.qq.com/iframe/preview.html?width=500&height=375&auto=0&vid=f3048offbe7				2020-10-02 22:30:12	0	4.7705	11
154	共青团中央	gqtzy2014	中青网教育	0	0	2020-01-09 20:34:41	1.09	1	0	青听 | 上大学后，你多久给家里打一次电话？	http://mp.weixin.qq.com/s?__biz=MzA3NTE5MzQzMA==&mid=2655093436&idx=1&sn=14f439d411ccab959c67624c0d102ae2&chksm=84c16f85b3b6e693c5194104a33b3faafb1d64b1c2f5f6694c08b142abd896ca482b53c6d8cc&scene=4	每晚8:30 陪你青听	2490	二〇二〇年一月 九日 青 · 听 今日配乐《落叶归根》 欢迎到网易云音乐 关注@共青团中央 收听更多团团推荐的歌儿 1 前段时间看到一个视频，一位老父亲拿着一个破旧的手机走到手机店问老板自己的手机是不是坏了，怎么一直没接到儿子打来的电话。 老父亲的手机并没有坏，是这位老父亲等儿子的电话等的太久了，以为是自己的手机坏了。当时这个视频戳到很多人的泪点。 不管是已经在外面工作的人，还是现在正在上大学的我们。当身边的人问及你多久和家人打一次电话的时候，可能你自己也不清楚，是 三天一次？是 一周一次？ 半个月一次？还是不定期的和家人通 一次不到五分钟的电话？ 高考之后，大家离开自己的家乡来到离家乡几百公里甚至上千公里之外的大学。父母送你来大学报道，他们回去的时候说： “一个人在外面要照顾好自己，记得常打电话回来。 ” 刚开始上大学的时候，和身边的朋友聊天的时候也会经常聊到，你多久给你家人打一次电话…	100001	1208	1	0	83	6593	1	63	http://mmbiz.qpic.cn/mmbiz_jpg/7hxJRjsnhfn3KWvgm2nKAPWarnA8tZQZE3nuqbE6MA4oic12icw4rDKbPCibib84B3x4iacX2HGcOC1XicTTn4qZ0Adg/0?wx_fmt=jpeg				https://mp.weixin.qq.com//cgi-bin/readtemplate?t=tmpl/audio_tmpl&name=%E9%99%AA%E4%BD%A0%E9%9D%92%E5%90%AC%20%E5%85%9A%E6%B0%B8%E5%81%A5&play_length=12:57		2020-10-02 22:30:12	0	2.0899	1
155	广东发布	gdfabu0710	风物菌	0	0	2020-01-09 21:00:00	1.09	0	0	最会吃的广州人，为什么都跑去了番禺？	http://mp.weixin.qq.com/s?__biz=MzA3MTYyNTkxOA==&mid=2651555276&idx=1&sn=8b88f175e8843d31bf0cdebe118d4314&chksm=84d5981db3a2110b26c06af3f07018d2111beefa2083fde35c5f704bb3b3c394a22ea68b2517&scene=4		3663	▲无论是清晨还是深夜，番禺的猪杂粥都让人温暖而安心。图/soogif 粤菜好吃，毋庸置疑。 作为全国吃货幸福指数最高的广州人，身处宇宙粤菜饮食中心，却频频朝着一个地方呼唤着爱——番（pān）禺。 ▲番禺人的饭点，大概是24小时无限循环的。图/网络 尽管如今只是广州的一个市辖区，但番禺可是开启岭南文明的两千年鱼米重镇。她处于广州城区和珠江入海口的河海交汇之地，独特的地理环境使之“有山可茶，有水可渔，有草可牧，有田可谷”，遍地皆是鲜美食材；又与享誉在外的“世界美食之都”顺德比邻，食风相近而又颇具本土特色。 ▲连接广州城区和番禺的新光快速。图/图虫·创意 每个从CBD外迁至番禺生活的广州人，都打着“逃离市区”的幌子，觊觎着番禺的遍地美食。在下班回家的路上，80%的人都在考虑着同一个问题： “今晚到底吃什么啊？” // 番禺人究竟多会吃？ 看一条鲮鱼的三种华丽变身 // 每年深秋至初春季节，正是…	30832	125	0	0	15	131	0	0	http://mmbiz.qpic.cn/mmbiz_jpg/71vT6WeWUCUXlu4PeR7zibnFTuLlyiawNNZ2TZXYuW5qbSQBlf0WZ2wze4LWjXibWTrRmcns9brz9ys2adGibSibMJQ/0?wx_fmt=jpeg						2020-10-02 22:54:14	0	0.6405	19
156	中国政府网	zhengfu		0	0	2020-01-09 21:04:46	1.09	1	0	这项工作直接事关政府公信力，李克强要求必须坚决有力一抓到底	http://mp.weixin.qq.com/s?__biz=MzA4MDA0MzcwMA==&mid=2652536267&idx=1&sn=50e2994abde7a1336e50ba059e6b6db0&chksm=84449610b3331f066556fb90813019bbb025c044f8fbb825d62fa591a0bef88ae0c36063e763&scene=4		2742	图为2019年12月23日，李克强在成都考察时，来到公交换乘服务中心项目施工工地专门了解农民工工资发放情况。 “欠债还钱，这是天经地义的事情。特别是政府部门、国有企业拖欠民营企业和中小企业的账款，尤其不应该。”李克强总理在1月8日的国务院常务会议上强调，“各地各部门一定要高度重视，清欠工作不仅关系市场经济秩序、营商环境优化和市场预期，更直接事关政府公信力，必须坚决有力一抓到底。” 当天会议部署进一步做好清理政府部门和国有企业拖欠民营企业中小企业账款工作。有关部门负责人会上汇报，一年来，各地各部门扎实推进清欠工作。全国共梳理出政府部门和大型国有企业拖欠民营企业、中小企业逾期欠款8900多亿元，截至2019年底约75%已得到清偿，超过原定当年清偿一半以上的目标。 李克强会上明确要求：确保2020年底前无分歧欠款应清尽清，存在分歧的也要通过调解、协商、司法等途径加快解决，决不允许增加新的拖欠。…	100001	1222	0	0	0	0	0	0	http://mmbiz.qpic.cn/mmbiz_jpg/k5d4lfEvkEzkFDtnMRZkskSvibmCibXGGNYVFqGficibCpszFqBnuPhJL5vmIpmxqeHTeAdFErXqXOaujPsUElo1Iw/0?wx_fmt=jpeg						2020-10-02 22:19:11	2	6.6373	-3
157	上海发布	shanghaifabu		0	0	2020-01-09 21:28:05	1.09	0	0	为国际组织落沪发展创造更好环境！李强今天调研一批在沪国际组织	http://mp.weixin.qq.com/s?__biz=MjM5NTA5NzYyMA==&mid=2654118391&idx=1&sn=193f103447a9a78c1e888fe9ffdb5077&chksm=bd3bbc8c8a4c359a8ac65a9dfb9b7b227f20e423d41c204083fdaca260db892e847a8e4c2b39&scene=4		1696	市委书记李强今天下午（1月9日）赴新开发银行、全球中央对手方协会、亚洲海事技术合作中心等落户上海的国际组织和实体机构调研，了解在沪运营发展情况,倾听有关负责人的意见建议。李强指出，当前，我们正在深入贯彻落实习近平主席对上海工作的重要指示精神，不断强化“四大功能”、加快建设“五个中心”，希望更好发挥国际组织的专业平台和桥梁纽带作用，深化合作交流、携手共建规则、集聚全球资源，助力上海加快提升城市能级和核心竞争力、全面提升国际大都市治理现代化水平。 全力优化金融发展环境，为各类金融机构和企业提供更加良好的金融生态、更加高效的支持服务 新开发银行是金砖五国共同发起的多边开发银行，是首个总部落户上海的国际组织，旨在支持金砖国家及其他新兴经济体和发展中国家的基础设施建设和可持续发展项目，促进全球增长与发展。李强来到金砖大厦，与新开发银行行长卡马特以及管理团队成员亲切交流，了解银行业务进展和工作规划。…	34888	83	0	0	8	92	0	0	http://mmbiz.qpic.cn/mmbiz_jpg/qdWB7wH8tTokPUzGhdc5fNEL0uXNheE3FpKKMAFrEIdtNqmKMggHG2x1SZU8LnOwg5KW09nEqN4kvZYUZYe2Hw/0?wx_fmt=jpeg						2020-10-02 22:10:11	1	15.4137	31
158	湖北疾控	hbjkjy		0	0	2020-01-09 21:29:26	1.09	0	0	第一批90后的肝已经不行了…你还好吗？	http://mp.weixin.qq.com/s?__biz=MjM5ODE1Nzc5MA==&mid=2650082831&idx=1&sn=e9c77f9bcd94a30d0de7965844c4633a&chksm=becea2be89b92ba804dbf91e6a05803b34fe0f3a4d48ad49b713b0109ccc60361aed4e0623ef&scene=4		8	来源：健康湖北	6631	28	0	0	1	2	0	0	http://mmbiz.qpic.cn/mmbiz_jpg/efjgQr5uLKBslEpfzegbESkXFVJruIczSm5uYWHJ5BdyVW3DGvfOBAYHwGhP312n0tL07Qg3RsKvc3Kyk8ln1g/0?wx_fmt=jpeg						2020-10-02 22:22:11	0	0.4944	58
159	湖北疾控	hbjkjy		1	0	2020-01-09 21:29:26	1.09	1	0	快过年了，请不要喂孩子吃这些！哪怕一口都不行！	http://mp.weixin.qq.com/s?__biz=MjM5ODE1Nzc5MA==&mid=2650082831&idx=2&sn=bcd08cd7a24be80db35b06fafc60805d&chksm=becea2be89b92ba8d9154298a8875290ca0458a9268261f413f88ac7f02737e599fed4dc9a87&scene=4		1879	快过年了，有孩子的家庭请注意！有些成人过年解馋的零食，对孩子的健康可能造成威胁！每年都有很多孩子误食和亲戚喂食造成的悲剧。 父母应时刻警惕，提醒身边人，不要给孩子喂这些！ 那些喂食孩子导致的悲剧 01 孩子被哄逗喝酒，智商倒退成1岁 广西两岁多的小思，原来是个聪明活泼的孩子，会解手机密码，会用遥控器换台；现在的他，却不知冷暖、不懂饿饱，连妈妈都会认错…… 小思在二伯的哄逗下喝了一两多米酒后便昏睡不醒，并出现呕吐、抽搐等症状，被紧急送往医院。 此后几个月里，小思被家人带着辗转4家医院求医，诊断结果是小思因酒精中毒导致脑损伤和癫痫，目前智力、运动、语言发育迟滞，相当于1岁幼儿发育水平。 02 亲戚喂食开心果，两岁半孩子身亡 一位家住西安的网友发微博称，当日，她的一位闺密带着两岁半的孩子参加家庭聚会，被一位亲戚喂食了一粒开心果后，呛入了气管，家人赶紧将孩子送医。 孩子紧急接受了气管切开手术，但…	6225	28	0	0	0	0	0	0	http://mmbiz.qpic.cn/mmbiz_jpg/efjgQr5uLKBslEpfzegbESkXFVJruIczkPwbavPJKXeSkiaO1icmBHFZjFdIcpETabcmhQ8rZyBK7gAd1aOwXLmA/0?wx_fmt=jpeg						2020-10-02 22:22:11	0	1.381	-7
160	上海发布	shanghaifabu		0	0	2020-01-09 22:10:11	1.09	0	0	注意！上海这4条地铁线年初五起将加开“多头班车”，缓解返程客流压力	http://mp.weixin.qq.com/s?__biz=MjM5NTA5NzYyMA==&mid=2654118399&idx=1&sn=d70f61fbb943367eed96cb9f3e8d8330&chksm=bd3bbc848a4c359236d950c2677e5fdd91257d7c493785917b3a69b76abfc595c636bd3e0b1f&scene=4		1174	申通地铁集团说，为缓解春运后半段返程大客流集中到达压力，1、3、4、10号线1月29日起将实施“多头班车”方案，即1、3、4号线上海火车站站，1、3号线上海南站站，10号线虹桥火车站站在首班车前后视情紧跟着再投放列车，及时进行疏运。详见↓ 春运交通配套保障需求增强 今年春运从1月10日至2月18日，共计40天。预计上海地铁网络客流仍将形成节前“返乡潮”、节中“旅游潮”和节后“回城潮”三股主导客流。据预测，此次春运期间上海地铁日均客流量将达925万人次，较常态工作日客流有所下降，但节前、节后路网背景的通勤客流与春运客流叠加，高峰时段、重点站点客流强度可能将进一步提升。 今年春运期间（1月10日至2月18日），上海地铁全网各条线路将全面提升保驾等级，提高设备稳定性和应急处置力。为确保运能供应，网络最大可用列车数将达到749列。同时，在各线路的重点时段和重点区段、车站增加备用列车，一旦现场客流…	100001	177	0	0	34	2358	0	0	http://mmbiz.qpic.cn/mmbiz_jpg/qdWB7wH8tTokPUzGhdc5fNEL0uXNheE3mm991z5QqBPWYaLoZfBww3CfZEM1KugTpBEUBpG0hQxPNbNibbicn7Ug/0?wx_fmt=jpeg						2020-10-02 22:10:11	1	6.1083	7
161	上海发布	shanghaifabu		1	0	2020-01-09 22:10:11	1.09	0	0	【聚焦】沪2019届高校毕业生就业报告出炉！就业率达96.38%	http://mp.weixin.qq.com/s?__biz=MjM5NTA5NzYyMA==&mid=2654118399&idx=2&sn=546ec2946b347d2912db2f4103f61545&chksm=bd3bbc848a4c35929e6ea0ce91d8361a088749ec8feb4da63f8b4aaa71492e70c01e07181ab1&scene=4		1731	2019届上海高校毕业生共17.56万人，初次就业率达96.38%，其中进入本市人力资源市场的共10.07万名，他们就业、收入情况如何？ 市人社局以本市就业登记信息为基础，结合高校毕业生抽样调查的数据，研究分析了进入本市人力资源市场的2019届上海高校毕业生的就业状况发现：①服务业吸纳本市近9成应届高校毕业生；②超1/4的应届高校毕业生选择到民营企业就业；③平均月薪7103元，与2018届同期相比增长17.91%。详见↓ 服务业持续成为本市应届高校毕业生就业的主渠道 从吸纳本市2019届高校毕业生就业的产业来看，第一产业吸纳就业仅占0.03%；第二产业吸纳就业占11.69%；第三产业（服务业）吸纳就业占88.28%。其中，租赁和商务服务业、科学研究和技术服务业、信息传输、软件和信息技术服务业吸纳就业排名前三位。与2018年同期相比，科学研究和技术服务业吸纳就业增长2.1个百分点，信息传输…	49651	77	0	0	18	587	0	0	http://mmbiz.qpic.cn/mmbiz_jpg/qdWB7wH8tTokPUzGhdc5fNEL0uXNheE3qZVEh92IskuqqYF1GuKibXiaXoMa8e5LKFDQfibWxuIMY8bLejmu8fPlg/0?wx_fmt=jpeg						2020-10-02 22:10:11	4	6.1815	8
162	上海发布	shanghaifabu		2	0	2020-01-09 22:10:11	1.09	0	0	【最新】沪上两家新型研发机构今天揭牌！	http://mp.weixin.qq.com/s?__biz=MjM5NTA5NzYyMA==&mid=2654118399&idx=3&sn=5d798c36ab405383c5d4a14af5bd46ad&chksm=bd3bbc848a4c3592c9d98fe129add7388ab4a0dea3f109aa39f1d244ee0f89fdadefb85ef69f&scene=4		557	今天，上海期智研究院、上海树图区块链研究院在沪正式揭牌！ 上海期智研究院以人工智能、高性能计算系统等五个研究方向为基础，逐步向神经科学、金融科技、医药、信息安全等其它交叉研究方向拓展。上海树图区块链研究院基于具有自主知识产权的完全去中心化区块链底层公链系统——树图（Conflux）区块链底层系统，开展分布式共识算法和区块链系统性能的技术攻关。详见↓ 两家研究院将落地徐汇西岸 上海期智研究院 作为专注开展基础研究的新型研发机构，上海期智研究院将依托清华大学和复旦大学、上海交通大学、同济大学等沪上高校及研究机构在数学、物理、计算机等学科的良好研究基础，以人工智能、现代密码学、高性能计算系统、量子计算及量子人工智能、物理器件与计算等五个研究方向为基础，逐步向神经科学、金融科技、医疗信息安全等其它交叉研究方向拓展，旨在培养计算科学和相关领域国际顶尖科研创新人才，并通过其广基础、重交叉的培养模式，…	19875	63	0	0	4	65	0	0	http://mmbiz.qpic.cn/mmbiz_jpg/qdWB7wH8tTokPUzGhdc5fNEL0uXNheE3MexyaNj6NvuUF8RL23uxoBibjxZibeh0cJzpqHficKsR0MtnMXUfC6TbA/0?wx_fmt=jpeg						2020-10-02 22:10:11	2	3.307	19
163	上海发布	shanghaifabu		3	0	2020-01-09 22:10:11	1.09	0	0	【提示】沪临床医学领域28个重点实验室评估结果正在公示！	http://mp.weixin.qq.com/s?__biz=MjM5NTA5NzYyMA==&mid=2654118399&idx=4&sn=d553b6fe6373481fcc30c53fb2b623b9&chksm=bd3bbc848a4c35928f1dedce3f11920f7494ed3fa82177e020449d8c97949babb12130473a83&scene=4		532	市科委说，2019年上海市重点实验室（临床医学领域）评估结果正在公示！其中，有5个实验室评估结果为优秀、18个实验室评估结果为良好、3个实验室评估结果为一般、2个实验室评估结果为整改。详见↓ （点击可查看大图） 公示期为即日至2020年1月14日。 对公示内容持有异议的，请于公示期内以书面形式向市科委反映。个人提出异议的，请在异议材料上签署姓名，并注明联系电话。单位提出异议的，请在异议材料上加盖单位公章，并注明联系人和联系电话。市科委对异议者的身份予以保密。 为保证异议处理客观、公正、公平，保护被公示者的合法权益，市科委对匿名或未注明准确联系电话的异议，不予受理。 投诉举报电话： 63584446（科技监督与诚信建设处） 材料寄送地址： 上海市人民大道200号市科委科技监督与诚信建设处，200003 业务咨询请致电： 8008205114（座机） 4008205114（手机） 资料： 市…	11095	25	0	0	0	0	0	0	http://mmbiz.qpic.cn/mmbiz_jpg/qdWB7wH8tTokPUzGhdc5fNEL0uXNheE33roblglqLhcM6xgUCowiaic9Cq4HibfKZEtL4ian6Y21BXw67JWrZQxYCQ/0?wx_fmt=jpeg						2020-10-02 22:10:11	2	2.1535	16
164	上海发布	shanghaifabu		4	0	2020-01-09 22:10:11	1.09	0	0	【天气】明晚有中雨！未来几天阴冷为主，雨多晴少	http://mp.weixin.qq.com/s?__biz=MjM5NTA5NzYyMA==&mid=2654118399&idx=5&sn=b7ba98a8df49340ffd5f39be4514a040&chksm=bd3bbc848a4c35925d749f4a3537126ad95c723f067cd03d1d60a124d2a991c241764f2969aa&scene=4		456	今天延续“湿冷”，早晨大部分地区以阴天为主，上午全市范围内转小雨。全天温差极小，徐家汇最高温度7.4度，最低温度5.5度。 明天下午转阴有雨，最高温度9度，最低温度6度。集中降水时段在明天夜里，预计累积雨量可达中雨程度！一直到本周末结束，都是雨多晴少；气温方面，周五周六稍有起色，最高气温勉强站上2位数，周日起冷空气接棒，气温再跌回个位数。届时风力也会增大，体感总体都不怎么舒适，偏阴冷，提醒大家及时根据自身体感及时调整着装。 明日天气 未来几日天气 1月11日 星期六：小雨转多云，7~9度 1月12日 星期日：多云，5~8度 1月13日 星期一：多云到阴，4~10度 1月14日 星期二：阴有零星小雨，7~12度 资料：市气象局 编辑：张晓彤	88972	297	0	0	35	1035	0	0	http://mmbiz.qpic.cn/mmbiz_jpg/qdWB7wH8tTokPUzGhdc5fNEL0uXNheE3ZXeLZKYQAicznOHwHlkQzFR5beHPWmFExOWicibT848icZOx71Pufv1ciaQ/0?wx_fmt=jpeg						2020-10-02 22:10:11	1	0.3296	5
165	武汉发布	wuhanfabu		0	0	2020-01-10 05:30:00	1.10	0	0	春运第一天武汉有雨雪，武汉交警启动全时全域大巡控	http://mp.weixin.qq.com/s?__biz=MzA3MzU2ODQzMQ==&mid=2651532278&idx=1&sn=63279e4949c93aed521cd202c4fab6a3&chksm=84f29236b3851b208cd55fd2b235f79dab5572266cc9096169116776be4993285544a448eb2c&scene=4	2020年春运将从1月10日开始至2月18日结束，历时40天。9日，武汉交警宣布打响春运保卫战，驾驶证逾期未审验、逾期未换证、记满12分的等6种职业司机，将被严禁参加春运运输。	5269	2020年春运从1月10日开始至2月18日结束，历时40天。9日，武汉交警宣布打响春运保卫战，驾驶证逾期未审验、逾期未换证、记满12分的等6种职业司机，将被严禁参加春运运输。 今天是春运开启的首日，武汉东南部依然有小雨光临，其他地区将有雨夹雪发生，请大家注意防范。 昨日迎来2020年第一场雪 未来三天武汉阴雨相间 9日清晨，在充沛的水汽和逼近0℃的低温下，武汉大部分地区出现雨夹雪，9时，黄陂地区还出现小到中雪。 昨日一场大雪染白了黄陂 不过本轮降雪过程持续时间较短，也没有产生明显的积雪。12时大部分地区转为小雨，下午3时，全市雨水停止，转为阴天。气温实况方面，武汉最低气温为0.9℃，最高气温仅2.4℃。 武汉3天具体预报： 10日白天：东南部有小雨；其他地区有雨夹雪，1℃～3℃，偏北风3到4级； 10日晚上到11日白天：小雨转阴天，1℃～6℃，偏北风3级； 11日晚上到12日白天：阴天间…	2195	6	0	0	0	0	0	0	http://mmbiz.qpic.cn/mmbiz_jpg/pqOJMEhPDIlHic8Vcs6HH1D1CO2tp4xpWCTCCyO4xCa3xPSriaxGcmrCDjZt8yp6ibgP1emKdw56UDF9uEOQLicUGQ/0?wx_fmt=jpeg						2020-10-02 23:10:15	2	8.1637	6
166	武汉发布	wuhanfabu		1	0	2020-01-10 05:30:00	1.10	0	0	聚焦 | 新武汉人刚需购房需求推动江城楼市量价齐升	http://mp.weixin.qq.com/s?__biz=MzA3MzU2ODQzMQ==&mid=2651532278&idx=2&sn=cb9db11d22ae33c5be599a616c71b3dd&chksm=84f29236b3851b20d91f935e070131212d9e4ea14595e033601cb92f2df23b6fca037fa9e237&scene=4	在整体市场供需均衡的情况下，来自新武汉人的刚需购房需求是推动2019年武汉市商品住宅价格上涨的主要原因。​	3091	刚刚过去的2019年，武汉房地产市场走势如何？1月8日，记者从房地产服务商戴德梁行年终新闻发布会获悉，在整体市场供需均衡的情况下，来自新武汉人的刚需购房需求是推动2019年武汉市商品住宅价格上涨的主要原因。 土地市场：整体出让金创历史新高 2019年，武汉共挂牌出让地块229宗，其中最终成交185宗，成交宗数较2018年增加14宗。总成交面积达1148.1万平方米，同比增长约5.7%；总出让金额1796.3亿元，较去年同期升高约34.6%，创历史新高。从成交楼面均价表现来看，2019年武汉土地成交整体楼面均价较2018年增长约34.8%，达到4024元每平方米。其中住宅用地和商服用地的楼面地价分别同比上涨约23.8%和22.1%。 从分区域成交面积来看，2019年中心城区土地成交面积同比去年增幅达到78.3%，汉阳、硚口及武昌区域的土地出让面积均出现大幅增加。而次中心城区成交面积由于洪山…	2513	7	0	0	0	0	0	0	http://mmbiz.qpic.cn/mmbiz_jpg/pqOJMEhPDIlHic8Vcs6HH1D1CO2tp4xpWg0eqMkmzhZaqaLvtUrLgl7tN4qLZhibMJO4oXr1WdWjp5LfDQMqooDg/0?wx_fmt=jpeg						2020-10-02 23:10:15	2	6.9683	12
167	武汉发布	wuhanfabu		2	0	2020-01-10 05:30:00	1.10	0	0	关注 | 2020年兵役登记开始啦，适龄男青年必须进行兵役登记	http://mp.weixin.qq.com/s?__biz=MzA3MzU2ODQzMQ==&mid=2651532278&idx=3&sn=f1b7fb23ac0177dcc9835a6c9c9cb909&chksm=84f29236b3851b207ad3158fec4cfbad54ea4d9d8063c070bdfbd1a7a6d672122c24b906ba03&scene=4	9日， 记者从市征兵办获悉，2020年兵役登记的相关准备工作已拉开序幕。	490	9日， 记者从市征兵办获悉，2020年兵役登记的相关准备工作已拉开序幕。从1月10日起，我市符合条件的适龄公民须登录“全国征兵网”按要求进行网上兵役登记。登记截止时间为2020年6月30日。 记者了解到，兵役登记只针对适龄男青年，女青年不用进行兵役登记，想参军且符合条件直接报名即可。 2020年我市兵役登记的主要对象是：2020年12月31日前年满18周岁的男性公民，当年年满17周岁未满18周岁的男性高中（含中专、职高、技校）毕业生，本人自愿的也可参加兵役登记；兵役登记时可申请应征报名，也可申请暂缓应征。往年已参加过兵役登记的，可登录网站对个人登记信息进行核验更新并申请今年应征报名。 兵役登记期间，区、街道兵役机关将设立兵役登记站，及时受理网上兵役登记和政策咨询，为不方便上网的适龄青年，免费提供现场登记报名和表格打印等服务。 特别需要注意的是，拒绝、逃避兵役登记属严重失信行为，依据《兵役…	772	2	0	0	0	0	0	0	http://mmbiz.qpic.cn/mmbiz_jpg/pqOJMEhPDIlHic8Vcs6HH1D1CO2tp4xpW3thDxlPpulFYJzwM3uNDtSDk5YMtb07u1eP77m25j4fggcjbW9ictLg/0?wx_fmt=jpeg						2020-10-02 23:10:15	1	2.6365	-2
168	武汉发布	wuhanfabu		3	0	2020-01-10 05:30:00	1.10	0	0	城建 | 探索江滩5.0模式，武昌八铺街堤江滩开工	http://mp.weixin.qq.com/s?__biz=MzA3MzU2ODQzMQ==&mid=2651532278&idx=4&sn=366bea5e5ad7e8bd6b84c61ef8b133c2&chksm=84f29236b3851b200b164179aebe7c6253aea520b0df5b4a821e78e85cd32bfaee1c004d6b62&scene=4	近日，长江武昌区八铺街堤（鹦鹉洲大桥至杨泗港大桥段）防洪及环境综合整治工程（以下简称八铺街堤江滩）进入全面开工建设阶段。​	1947	近日，长江武昌区八铺街堤（鹦鹉洲大桥至杨泗港大桥段）防洪及环境综合整治工程（以下简称八铺街堤江滩）进入全面开工建设阶段。 该片江滩预计于2021年上半年竣工，建成后将标志着武昌江滩（规划范围内）的全线贯通和景观的全面提升。 先奉上绝美效果图 大家快来饱饱眼福吧~ 八铺街堤江滩 八铺街堤江滩位于武昌区鹦鹉洲大桥和杨泗港大桥之间，全长3.8公里，其中滩地整治面积11.24公顷。 主要建设内容包括滩地及岸坡整治、闸口改造、后戗台绿化景观改造、滩地景观工程以及配套亮化、监控等管理服务设施。 从1998年 武汉龙王庙综合整治工程建设伊始 武汉市从未停止过对长江、汉江 两江四岸堤防防洪及环境综合整治、 江滩建设新模式的思考 ▼ 江滩1.0版本：主要考虑防洪需要，“提升形象、改变面貌” ▲汉口江滩一期 江滩2.0版本：“以人为本、汉韵传承” ▲汉口江滩二期 江滩3.0版本：“人文生态、长江文明” ▲硚…	1006	9	0	0	1	1	0	0	http://mmbiz.qpic.cn/mmbiz_jpg/pqOJMEhPDIlHic8Vcs6HH1D1CO2tp4xpWw8CJNW95vZpS0auCibOFl3ZtxaB9j0LDraAvAS5NNfSXYMb1PPKLGqA/0?wx_fmt=jpeg						2020-10-02 23:10:15	0	2.9661	17
169	共青团中央	gqtzy2014	云中歌	1	2	2020-01-10 06:38:10	1.10	0	0	直播间里的基层官员，你都认识谁？	http://mp.weixin.qq.com/s?__biz=MzA3NTE5MzQzMA==&mid=2655093443&idx=2&sn=8796493ca8963d58bb98f158afd09029&chksm=84c16ffab3b6e6ec456c6568c38242bdc8c08e70d044d9c9a80f4413bb6437b1c1e35f2ec2d3&scene=4		6941	共青团中央 有态度 有温度 全网青年都在关注 来源：微信公众号“侠客岛”（ID：xiake_island）作者：云中歌 大家看直播吗， 有喜欢的网红主播吗？ 今天，跟大家分享几个反差萌大到不行的“跨界主播”。 带货 你印象中的基层官员是什么样子？在办公室或会议中神态庄严？开会、弄材料、调研、或是在村庄中不辞劳苦？ 其实他们还有这样一面——在直播中扮古装、生吞鸡蛋；称观看直播的网友为“宝宝”；大口吃鸡、努力“带货”，开播即巅峰，跃升“金牌销售”…… 比如这位，济南市商河县的挂职副县长王帅，坐在堆叠如小山的扒鸡背后喊着“你们的魔鬼来喽”，摩挲一包包扒鸡，赞叹“好看到无法呼吸”，随后先吃为敬，一口气就吞了4只。 扒鸡店的店主说，副县长“带货”能力没的说。视频播放第2天，店里就卖出6000多只扒鸡，3天卖了1.5万只。有人说这是“李佳琦般的县长”，也有网友评论“这样的县长没见过请给我来一打”。 …	100001	621	0	0	16	3298	0	0	http://mmbiz.qpic.cn/mmbiz_jpg/7hxJRjsnhfn3KWvgm2nKAPWarnA8tZQZ9g4cjXq1aBzxAEXtyf1uFIYjqX9SXFxaCHCrhYK80LEFImlszHW5xQ/0?wx_fmt=jpeg		https://v.qq.com/iframe/preview.html?width=500&height=375&auto=0&vid=i3041rz3gvz$#$https://mp.weixin.qq.com/mp/readtemplate?t=pages/video_player_tmpl&action=mpvideo&auto=0&vid=wxv_1154261240232017921				2020-10-02 22:30:12	0	2.3093	10
170	共青团中央	gqtzy2014		2	1	2020-01-10 06:38:10	1.10	0	0	唾液可检测“天赋基因”？温馨提示：切莫相信“剧透”人生	http://mp.weixin.qq.com/s?__biz=MzA3NTE5MzQzMA==&mid=2655093443&idx=3&sn=81386eb98db81bbbd157c74e59047f28&chksm=84c16ffab3b6e6ec4ce3bb2ea859544cf0d96a0b25c03a97934dcacecee0eabe956794ff7005&scene=4		5856	共青团中央 有态度 有温度 全网青年都在关注 来源： 微信公众号“央视新闻”（ID： cctvnewscenter） 望子成龙，望女成凤，是每个家长的追求。如果有人说，只要几毫升唾液和几百元的检测费，就能知道你的孩子，适合学画画还是跳舞，将来会成为艺术家还是运动员，这样的人生“剧透”，你觉得靠谱吗？ 检测内容五花八门 部分产品有成百上千的购买记录 在电商平台上搜索“儿童天赋基因检测”，会出现好几页相关产品。价格从几百元到几千元不等，检测内容五花八门，舞蹈、美术、运动、音乐等。 检测方法很简单： 用拭子在口腔内壁刮一刮，把样本寄回检测中心即可。 一周到一个月之后，就可收到天赋基因检测报告。 重庆某基因检测公司业务经理介绍，检测内容就是儿童天赋大全，什么都有。 他口中的“什么都有”并不是一句空话。目前市面上的天赋基因检测，除了运动、绘画、舞蹈、音乐等常见的“天赋”，甚至还有“领导力”“幸福感…	35604	148	0	0	14	1486	0	0	http://mmbiz.qpic.cn/mmbiz_jpg/7hxJRjsnhfn3KWvgm2nKAPWarnA8tZQZYcmibyvB0t0o1zwkbMkbjqv8WE1ww4uwcQia98QUIWU5T1OSkxdeyzyA/0?wx_fmt=jpeg		https://v.qq.com/iframe/preview.html?width=500&height=375&auto=0&vid=f3048n7ile2				2020-10-02 22:30:12	2	9.1078	23
171	共青团中央	gqtzy2014		0	0	2020-01-10 06:38:10	1.10	0	0	又背锅！“中国人每吃一块肉，亚马逊雨林就冒出一股烟……”	http://mp.weixin.qq.com/s?__biz=MzA3NTE5MzQzMA==&mid=2655093443&idx=1&sn=0970008105b83727b1418cf51478bced&chksm=84c16ffab3b6e6ecd0edbd0c5256a1437e647c946c34f7ab5e4888643836465109b1d10184f7&scene=4		6686	共青团中央 有态度 有温度 全网青年都在关注 来源：微信公众号“共青团中央”（ID：gqtzy2014）综合整理自环球网客户端、微信公众号“维京女侠”（ID：vikinglady1）、微博@共青团中央等 来源：微博@共青团中央 “中国人每吃一块肉，亚马孙(应为逊，编者注)雨林里就冒出了一股烟……”为了拯救亚马逊丛林，美国著名的植物基人造肉公司Impossible Foods来中国推销人造肉了，一句话又让中国人背锅了。 《纽约时报》英文版、中文版这两天同时报道了这样一个新闻：中国人会购买人造肉吗？ 《纽约时报》中文版7日报道截图：“不可能”饺子和“超越”包子：中国人会购买人造肉吗？ 《纽约时报》英文版8日报道截图：中国人会购买人造肉吗？ 文章在开始说，美国植物基人造肉公司Impossible Foods和其主要竞争对手Beyond Meat都在寻求进军一个潜在利润更为丰厚、对环境影响更巨大…	100001	6270	0	0	45	54147	2	491	http://mmbiz.qpic.cn/mmbiz_jpg/7hxJRjsnhfn3KWvgm2nKAPWarnA8tZQZU6icR0pajfyk9EF3lrRG2YE8n3WQ1RCEEn53fwQKcFoegKfiaicDQUNeg/0?wx_fmt=jpeg						2020-10-02 22:30:12	1	5.1274	5
172	共产党员	gcdyweixin		1	1	2020-01-10 07:51:52	1.10	0	0	“你们只管好好学习，祖国由我们守护”	http://mp.weixin.qq.com/s?__biz=MzA4ODUzNjAxOA==&mid=2671091707&idx=2&sn=363cb426ee39d614c93b8e9de5015366&chksm=8ae99946bd9e1050e3bbcdf567e86f2f21d583380aeda14d9bb9095d4f3ddf248ace8b068981&scene=4		960	近日 “兵哥哥把雪扫成长城” 冲上热搜 网友们在感慨 兵哥哥们扫雪本领强之外 还齐齐发出“好暖心！”的感叹 这是怎么回事儿呢 视频来源：@梨北京 1月5日 在北京怀柔琉璃庙小学 武警部队的兵哥哥们 来到学校拉练 5日晚 京城迎来新年初雪 因为山里交通不方便 6日上午 学生们并没有来学校上课 据怀柔琉璃庙小学老师介绍 兵哥哥们5号晚上住在学校 第二天看到降雪 就 堆起了“长城”和雪人 最让人感动的 不单是扫出了“雪长城” 还有兵哥哥在黑板上 写下的暖心留言 “四年级的小朋友们： 你们只管好好学习， 祖国由我们守护！” 作为感谢 学校也在黑板上 画出了兵哥哥们的英姿 这样的事情已经不是第一次出现 在去年3月30日 密云区东邵渠镇发生森林火灾 大批救援官兵赶赴火灾现场扑救 山火于第二天上午被扑灭 未造成人员伤亡 救援期间 武警官兵夜宿附近一小学 在教室黑板上留下暖心的话 “你们只管好好学习 祖…	35931	496	1	0	15	532	0	0	http://mmbiz.qpic.cn/mmbiz_jpg/DhKPeHFI5HgjSMZv4iathCibRMMLXtDMavD38pbuBUP0Q1wQhVN8FkYOjyHKIFOuYZht9jIaLRtjib5BZZicuiccQFw/0?wx_fmt=jpeg		https://mp.weixin.qq.com/mp/readtemplate?t=pages/video_player_tmpl&action=mpvideo&auto=0&vid=wxv_1155488591376695297				2020-10-02 22:35:13	0	1.8126	16
173	共产党员	gcdyweixin		0	0	2020-01-10 07:51:52	1.10	0	0	@领导干部：关于担当作为，要做到这三点	http://mp.weixin.qq.com/s?__biz=MzA4ODUzNjAxOA==&mid=2671091707&idx=1&sn=adeaef10bcc544fd74c229cae5092b17&chksm=8ae99946bd9e10508a27fcc2e03b31f1b4ed23a722c413bc5123623c3d13d2628174ac56e77c&scene=4		1215	干部干部，要干字当头，这既是职责要求，也是从政本分。作为一名党员干部，尤其是领导干部，最基本的要求就是担当作为。 01 担当作为是党员领导干部的政治底色 从理论的角度说，共产党员本质上是行动派。 马克思主义的使命就是要打破一个旧世界，建立一个新世界。怎么打破？怎么建立？需要无数共产党员的艰辛付出甚至流血牺牲。 毛泽东同志讲全心全意为人民服务，怎么服务？需要广大党员的具体行动。 邓小平同志讲世界上的事情都是干出来的，不干，半点马克思主义也没有。 从历史的角度说，共产党员的不懈奋斗成就了我们今天的伟业。党的十九届四中全会总结我国创造的两大奇迹，一是经济快速发展的奇迹，二是社会长期稳定的奇迹。这些成就不是从天上掉下来的，而是一代又一代共产党人艰苦奋斗担当作为得来的。 从现实的角度说，共产党员担当作为才能永葆政治本色。我们深入开展“不忘初心、牢记使命”主题教育，就是要坚定共产党员的理想信念、强化…	89119	882	0	0	12	505	0	0	http://mmbiz.qpic.cn/mmbiz_jpg/DhKPeHFI5HgjSMZv4iathCibRMMLXtDMavQlbrMv52bp5ZOV3VViaKpNgKibiaJ4kAs8nH4qWzUxLZxpAJSTT1j8hAQ/0?wx_fmt=jpeg						2020-10-02 22:35:13	0	2.307	34
174	湖北发布	hubeifabu		0	0	2020-01-10 09:02:26	1.10	0	0	湖北省“不忘初心、牢记使命”主题教育总结大会召开	http://mp.weixin.qq.com/s?__biz=MzA5MzY2MDkzOQ==&mid=2650371411&idx=1&sn=de21ca52828ea3257d5cab5fc802b0dd&chksm=8857a737bf202e210886d07e585eb5c5a66f1d51f9a7395956cd5b83e16ef7451182d6d0cbbd&scene=4		3883	全省“不忘初心、牢记使命”主题教育总结大会强调 不断巩固深化主题教育成果 推动落实不忘初心牢记使命制度 蒋超良冯健身出席并讲话 王晓东主持 1月9日，全省“不忘初心、牢记使命”主题教育总结大会在汉召开。省委书记蒋超良出席并讲话，强调要深入学习贯彻习近平总书记在中央主题教育总结大会上的重要讲话精神，增强“四个意识”、坚定“四个自信”、做到“两个维护”，不断巩固深化主题教育成果，推动落实不忘初心、牢记使命制度，凝心聚力、真抓实干，确保如期全面建成小康社会，奋力谱写新时代湖北高质量发展新篇章。中央第一巡回督导组组长冯健身出席会议并讲话。省委副书记、省长王晓东主持会议。 中央第一巡回督导组副组长范小建；省委常委，省人大常委会、省政府、省政协领导班子成员，省法院院长、省检察院检察长出席会议。 蒋超良指出 主题教育开展以来，全省各级党组织和广大党员干部紧紧围绕“不忘初心、牢记使命”的主题，把学习贯彻…	511	0	0	0	0	0	0	0	http://mmbiz.qpic.cn/mmbiz_jpg/sHQ8YCQ0QibAyjpB4Behv5Z3RBnRYnQPiaZX1OeMCeQRVeWPYwDx10vgpJJibuLhV0VM3t1zAKYEKyRzDDMEYVpAA/0?wx_fmt=jpeg						2020-10-02 22:42:13	1	6.9052	37
175	湖北发布	hubeifabu		1	0	2020-01-10 09:02:26	1.10	0	0	中共湖北省委召开民主协商会 蒋超良主持并讲话	http://mp.weixin.qq.com/s?__biz=MzA5MzY2MDkzOQ==&mid=2650371411&idx=2&sn=3bf012f7e635252b455c12247846d67d&chksm=8857a737bf202e21684f61f371e1babd569aaa8a28d93ea882f60f5708faa64bfcdf18d289f6&scene=4		1314	1月9日下午，中共湖北省委召开民主协商会，就提请省十三届人大三次会议和省政协十二届三次会议选举的人事安排事项，向各民主党派、工商联、有关人民团体省级组织负责人和无党派人士代表通报情况，听取意见。省委书记、省人大常委会主任蒋超良主持会议并讲话。 省委副书记、省长王晓东，省政协主席徐立全，省委副书记、武汉市委书记马国强，省领导王玲、王瑞连、周洪宇、杨云彦、张柏青、郭跃进、杨玉华、王红玲出席会议。王瑞连介绍了我省十三届人大三次会议和省政协十二届三次会议有关人事安排情况。 省民革、省民盟、省民建、省民进、省农工党、省致公党、省九三学社、省台盟等民主党派、省工商联、有关人民团体省级组织负责人和无党派人士代表发表了意见。大家畅所欲言，一致认为，人事安排方案充分发扬民主、多方酝酿协商，集中各方面意见，体现正确选人用人导向。大家对省委提出的人事安排方案给予充分肯定，对中共中央和省委提名的人选表示赞成。 …	279	1	0	0	0	0	0	0	http://mmbiz.qpic.cn/mmbiz_jpg/sHQ8YCQ0QibAyjpB4Behv5Z3RBnRYnQPiaV8ocMOhTEKdnqWKhOqwoSib7bMAL3UqvybLTUaFhZm8pCdAgKwMAcAQ/0?wx_fmt=jpeg						2020-10-02 22:42:13	1	5.6026	26
176	北京市疾病预防控制中心	bjcdcblog	北京市疾控中心	0	0	2020-01-10 09:19:17	1.10	1	1	【北京疾控提醒您】流感进行时——你真的会洗手吗？	http://mp.weixin.qq.com/s?__biz=MzA3MTI3ODAyMQ==&mid=2649784711&idx=1&sn=f50f1f72bac6cdf0a8bf7f43dba657b6&chksm=87342d2db043a43bbb3fe3e37d32c56ba794db68322b12a508d97779b9759eb4267888f69158&scene=4	现在是冬季传染病的高发季节！预防传染病最简便有效的方法之一，就是洗手。	1402	现在是冬季传染病的 高发季节！ 预防传染病 最简便有效的方法之一， 就是洗手。 No.1 手上的细菌多危险！ 我们先一起来做个实验吧！ 这是一个8岁男孩儿在院子里玩了会儿后，手在培养基上印了一下，再培养几天，就长成这个样子了……那些各种颜色的花瓣，都是不同的细菌家族！ 试想一下，如果这个男孩儿不洗手就先揉揉眼睛，再用手抓东西吃，那么过几天会怎么样呢？ 没错，他可能会眼睛红肿、拉肚子，所以每个人都要养成洗手的好习惯。 简单说呢，就是请大家记住两点： 第一，接触脏东西后要洗手； 第二，接触食物或者鼻粘膜、眼结膜等粘膜之前要洗手。 No.2 下列情况一定要洗手！ 注意啦！ 1 去医院、看护病人后。 2 外出或购物回家后。 3 处理宠物粪便后。 4 给孩子换尿布后。 5 擤鼻涕、打喷嚏后。 6 做饭前、冲奶粉前。 7 揉眼睛前，摘戴眼镜前。 No.3 洗手要仔细！ 有人洗手的时候不愿意用香皂，只…	8576	58	8	0	2	9	0	0	http://mmbiz.qpic.cn/mmbiz_jpg/ZsEzhCBqf8atiaj9icsRJAm8KRlWxl5uj0Qxmoxg3gXO5dQBS3GWgJ4RfbIKiaOZlw17s9uZdA2iaz7FlOHLS22lXQ/0?wx_fmt=jpeg						2020-10-02 22:44:14	3	3.1422	3
177	北京市疾病预防控制中心	bjcdcblog		1	0	2020-01-10 09:19:17	1.10	1	0	今起，春运正式开幕！	http://mp.weixin.qq.com/s?__biz=MzA3MTI3ODAyMQ==&mid=2649784711&idx=2&sn=980bded22208ca481bd9b6418180bbfd&chksm=87342d2db043a43b62c36288332296c1a6883a41c9d538a899dc54efeda04db4657dd5d7f94f&scene=4	2020年春运从今日（1月10日腊月十六）开始，2月18日结束，共计40天。预计全国旅客发送量将突破30亿人次。	2770	2020年春运从今日（1月10日腊月十六）开始，2月18日结束，共计40天。预计全国旅客发送量将突破30亿人次。 春运期间预计发送旅客30亿人次 昨天上午，国务院新闻办举行2020年春运新闻发布会。七部门负责人就春运工作安排回答记者提问。 2020年春运从1月10日启动到2月18日结束，共40天，全国旅客发送量将达到约30亿人次。 其中道路客运超过24亿人次，与去年基本持平；铁路4.4亿人次，同比增长8%；民航7900万人次，同比增长8.4%；水运4500万人次，同比增长9.6%。 由于今年春节是近8年来最早的农历新年，春运开始将呈现学生流、务工流叠加的情况，节前客流较为集中。 节前春运，全国铁路安排旅客列车5275对，客运能力比去年增加7.7%，铁路电子客票基本覆盖高铁和城际铁路，所有旅客列车全面推广网络候补购票； 全国道路运输将投入79万辆营运客车，水运投入1.9万艘客运船舶； 民航…	547	3	0	0	0	0	0	0	http://mmbiz.qpic.cn/mmbiz_jpg/ZsEzhCBqf8YibgrRIxWg78I61yCpCCfU5B8Qic8c48Ob0X6AvJjibfjmU3zlRPvCT3QnS3A3iaibmqwlajRmBC0B79Q/0?wx_fmt=jpeg						2020-10-02 22:44:14	0	3.5327	20
178	共青团中央	gqtzy2014	北京日报	0	1	2020-01-10 10:43:21	1.10	0	0	清官不断家务事？民警怒斥持刀男：那是明朝清朝的事！	http://mp.weixin.qq.com/s?__biz=MzA3NTE5MzQzMA==&mid=2655093486&idx=1&sn=c9451dcda95df5040bfe00daa680bf0c&chksm=84c16fd7b3b6e6c1f46ecb1a85d73ba34c8a5c9168de898c4466615af21c6e7057cc916f0369&scene=4		5782	共青团中央 有态度 有温度 全网青年都在关注 来源：微信公众号“北京日报”（ID：Beijing_Daily)综合@平安十堰、红星新闻、微博网友评论 “什么清官不断家务事， 那是明朝清朝的事！” 一男子持刀堵前妻 民警霸气喊话引得网友怒赞 1月8日 湖北十堰公安公布了一起 案件执法视频 一女子躲在家中卫生间里报警 称前夫因财产分割问题 持刀闹事甚至扬言要杀人 女事主非常崩溃 表示如果实在不行 就要走最后一条路 “直接冲出来” 结果民警却说 “要冒险也是我们冒险 不会让你冒险的” 于是民警冒着危险 攀爬到三楼从卫生间 狭小的窗户翻入 女子前夫情绪激动 拒不配合警方执法 甚至还向民警挥舞菜刀 嘴里还喊着 “关你们什么事” 民警们果断采取措施 一人持枪、两人持盾 夺下男子手中的刀 将其制服 男子还试图反抗 最燃的一幕出现了—— 民警冲男子霸气喊话： “什么清官不断家务事 那是明朝和清朝的事 现…	100001	3896	0	0	37	24478	0	0	http://mmbiz.qpic.cn/mmbiz_jpg/Ow1RI6Hpia3poIWy1lryEzRxOa88HicXRAfhibBxibSVKcUAuEyLHD0mMJuFsRQzIz9wJiccdciaTFS4PxzVoMRoz7Ng/0?wx_fmt=jpeg		https://mp.weixin.qq.com/mp/readtemplate?t=pages/video_player_tmpl&action=mpvideo&auto=0&vid=wxv_1157527695132114944				2020-10-02 22:30:12	0	1.6478	6
179	共青团中央	gqtzy2014		1	1	2020-01-10 10:43:21	1.10	0	0	“太燃了！”凌晨小区里，一个男人的背影帅爆朋友圈：这是超人吧？！	http://mp.weixin.qq.com/s?__biz=MzA3NTE5MzQzMA==&mid=2655093486&idx=2&sn=b76c8581d3517c59c7ce78875b4c34fb&chksm=84c16fd7b3b6e6c1cc0ca32775410c2c5c05c0c5bebaaf71cc3c5c92ea861f7bac4fd7602fd7&scene=4		6746	共青团中央 有态度 有温度 全网青年都在关注 来源： 钱江晚报·小时新闻记者 朱丽珍 通讯员 王剑峰 朱名卓 视频制作 蒋慎敏 凌晨时分，嘉兴桐乡一处居民楼里，一辆小货车突然起火，火苗窜起2米多高，周边居民正在熟睡…… 危急时刻，一个穿着短袖短裤的身影出现，跳上变成“火车”的小货车，径直往消防栓边开，拉开水带，接水灭火，一气呵成。 寒风中这个勇敢的身影，刷爆了桐乡人的朋友圈。 货车窜出火苗发出异响他来不及换衣服就往下跑 1月8日凌晨2点，家住桐乡市梧桐街道桐南小区的程腾峰，突然听到窗外有嘈杂的异响。程腾峰住在3楼，但43岁的他，是桐乡公安局巡特警大队驾驶分队长，有着11年巡特警工作经历的他，警觉性很高。 推开窗户，他发现楼下停着一辆满载纸板箱的小货车，后面车斗冒出了火苗。 凌晨的桐乡，北风呼呼，火势随着风力会快速扩大。小货车紧靠着居民楼，周边停着不少私家车，小区里还有很多居民在熟睡。 意…	100001	2593	0	0	21	6995	0	0	http://mmbiz.qpic.cn/mmbiz_jpg/G8vkERUJibks2LzRzLicXyzyg2M4yjeRgH1aKL7nDCibicocawtxw17wPJbFPbgTepEkPXx4Q5aoe9evLiaLYbY9CjQ/0?wx_fmt=jpeg		https://mp.weixin.qq.com/mp/readtemplate?t=pages/video_player_tmpl&action=mpvideo&auto=0&vid=wxv_1157321136716283905				2020-10-02 22:30:12	1	3.0226	7
180	共青团中央	gqtzy2014		2	0	2020-01-10 10:43:21	1.10	0	0	“不正经”大学期末试卷走红，答案令人感动	http://mp.weixin.qq.com/s?__biz=MzA3NTE5MzQzMA==&mid=2655093486&idx=3&sn=15fff846c50ef5056021b4ce44a55127&chksm=84c16fd7b3b6e6c1b219f789bfb317125d20f6f68819c1ee26fee9315900962a3b600c07646a&scene=4		6042	共青团中央 有态度 有温度 全网青年都在关注 来源： 《重庆晨报》 2020年01月10日010版 “假如，你预先知道，今天的《大学国文》考试结束，走出考场的一个小时后，你将遇到生命中最重要的那个人。你会在这个小时里做什么？简要陈述理由。” “假如你会隐身术，你会做什么？简要陈述理由。” 近日，一份大学语文期末考试的试卷走红，几道令人“脑洞大开”的题目，让同学们畅所欲言。有同学一边写一边笑，称这个题有点“不正经”，也有同学说这题让人“眼前一亮”，还有同学表示答完整张试卷后觉得“很爽”。 一份大学语文试卷走红 学生笑称“不正经” 近日，各大高校都陆续进行着本学期的期末考试，而其中有一张试卷火了，因为试题的“脑洞”有点大。这是来自重庆大学新闻学院《大学国文》的期末考试试卷，包括想象题、简答题、探讨题、论述题和写作题。 假如，你预先知道，今天的《大学国文》考试结束，走出考场的一个小时后，你将遇…	100001	1219	0	0	20	3858	0	0	http://mmbiz.qpic.cn/mmbiz_jpg/7hxJRjsnhfl8wYguT3ykg0pYg8a09icsSpffHUsCUe5e98AcEoDITYb8SOOPQBYthtdnta4rrdBsJt5N3vhej5w/0?wx_fmt=jpeg						2020-10-02 22:30:12	0	2.9248	17
181	北京发布	beijingfabu		0	1	2020-01-10 11:15:57	1.10	1	0	Vlog：16岁的他，模拟提案，观摩政协	http://mp.weixin.qq.com/s?__biz=MzA4NTIyMjMyMw==&mid=2652851126&idx=1&sn=12ec9f3718e6058a220f9dceb1b6e1ca&chksm=8430dd6ab347547cb585709284873c0d76fd6d171efc38c5b75915a5a35e6f6930cc93084296&scene=4		1128	“政协”对于大多数学生来说， 只是停留在书本上的一个概念。 而他，北京市80中学的一名高一学生、 北京市青少年“模拟政协”的代表， 却将有幸走进政协会场， 零距离观摩北京市政协十三届三次会议。 ↓ ↓ ↓ 包括李俊豪在内，此次北京市政协十三届三次会议共邀请了1名中学老师、7名中学生和2名大学生观摩会议全过程，让学生们跳出课本和概念，亲身体验政协组织和政协委员履职过程，直观感受和真切理解国家基本政治制度的运行和民主政治发展状况。 我们希望，当少年们真正走进会场参与其中，感到的不是成人政务世界的陌生和枯燥，而是能体会到“政协”“提案”“委员”“协商”“民主”等一系列词语原来都是这样的鲜活灵动，甚至带着温度。 今天下午3:00， 北京市政协十三届三次会议就要开幕了， 李俊豪会有怎样的体验？ 他的模拟提案能作为素材 被委员采纳到正式提案里吗？ 敬请继续关注 @北京发布 下期两会Vlog 跟随16…	2140	14	0	0	0	0	0	0	http://mmbiz.qpic.cn/mmbiz_jpg/SnxiaXwNLvELkpglqF5icAFJKkbwBVc5RliclyndekRaPHucF0x9p2xlNxMpiboQUNwD8C30qRfFkunaAKIcSvDNqg/0?wx_fmt=jpeg		https://v.qq.com/iframe/preview.html?width=500&height=375&auto=0&vid=d3049qdrk2f				2020-10-02 23:00:14	0	5.7674	18
182	北京发布	beijingfabu		1	0	2020-01-10 11:15:57	1.10	1	0	北京20个部门“一把手”将与市民对话，时间表来了	http://mp.weixin.qq.com/s?__biz=MzA4NTIyMjMyMw==&mid=2652851126&idx=2&sn=86a49193b5c6f4ee7ccf4728cbde91ee&chksm=8430dd6ab347547c970e2decfc1967ef57a6d76638049e0f2539710761469c3a8a1d8f2d5a05&scene=4	由市政务服务局主办的“市民对话一把手”大型全媒体直播访谈节目将于11日晚将与广大市民见面。届时，20位委办局	334	由市政务服务局主办的“市民对话一把手”大型全媒体直播访谈节目将于11日晚将与广大市民见面。 届时，20位委办局、区政府和企业“一把手”将与广大市民沟通对话。 本次节目以“完善治理体系，提高治理能力”为主题，聚焦推动首都经济高质量发展、提高超大城市治理水平、全国科技创新中心建设、全国文化中心建设和冬奥会冬残奥会筹办、生态环境建设、着力保障和改善民生等领域，将邀请市发展改革委、市教委、中关村管委会、大兴区、国网北京市电力公司等20位委办局、区政府和企业“一把手”与广大市民沟通对话。 1月11日至1月16日，每天19时30分到21时，连续6天在@北京发布、BTV新闻频道，北京城市广播FM107.3、AM1026频道，首都之窗和“北京时间”同步直播。 节目安排表	2058	5	0	0	4	12	1	2	http://mmbiz.qpic.cn/mmbiz_jpg/SnxiaXwNLvELkpglqF5icAFJKkbwBVc5Rllb5icnjibpnvLy0GG6VkRKibRgbKwjg0udXhqQF1IouoWTD783FAdibWbw/0?wx_fmt=jpeg						2020-10-02 23:00:14	2	6.79	22
183	北京发布	beijingfabu		2	0	2020-01-10 11:15:57	1.10	0	0	朝阳冰雪场地名单来了，约一下！	http://mp.weixin.qq.com/s?__biz=MzA4NTIyMjMyMw==&mid=2652851126&idx=3&sn=78481cb92f5d57ae0928fe3f3926ed59&chksm=8430dd6ab347547cb263bee8db64a779b89bc39af158599c2472250a300487dfa2cd906b8b7f&scene=4		228	想在寒冷的冬天运动一下 滑冰、滑雪、冰球…… 各种冰雪运动绝对是第一选择 一起来看看咱北京大朝阳的 冰雪建设地图 总有离你近的～ 滑雪场嬉雪场玩得开心 室内外冰场玩得痛快 有需要的小伙伴 快来收藏下面的表格 周末快到了 提前计划来一场冰雪运动吧！ 来源：北京朝阳	516	0	0	0	0	0	0	0	http://mmbiz.qpic.cn/mmbiz_jpg/SnxiaXwNLvELkpglqF5icAFJKkbwBVc5RlibXIJO9YXqTCY1tbOlhrceT8yk7DjxicoH2FWQTIbibEZZrxxwNG2GO7Q/0?wx_fmt=jpeg						2020-10-02 23:00:14	0	0.6591	24
184	上海发布	shanghaifabu		2	3	2020-01-10 12:00:35	1.10	0	0	【健康】运动是最好的健康保险！怎样科学运动？秘诀在此	http://mp.weixin.qq.com/s?__biz=MjM5NTA5NzYyMA==&mid=2654118514&idx=3&sn=18fbeae90a5164736eb1388efd0eca55&chksm=bd3bbf098a4c361f8cb9c139a7d15356da8ba817da09b58057d73085f58b9b418f9462570c22&scene=4		3788	“健康上海说”第1期导读 长期参加运动的人，身体敏捷、思维敏锐，年老时能保持较好的生活自理能力。而生活能够自理，晚年才有自由！坚持运动，是一份最经济、最实惠、最安心的健康保险。 但是很多人会在运动中会受伤，并且因此而责怪运动，甚至放弃了运动，这是错误的。 掌握如何科学运动是每个现代人对自己最好的知识投资。来看看专家怎么说↓想要看直播现场完整视频请点击微信左下角“阅读原文”。 运动，是你最好的健康保险 朱为模 教授 美国运动科学院 院士 美国伊利诺伊大学终身教授 主要观点： 运动，可以帮你在未来30年减少50%因慢性病死亡的风险；让你在65岁以后死于癌症的可能性减少32%，患肺癌的可能性减少55%、患肠癌的可能性减少44%；可能为你增加无功能障碍的生命7年。 长期参加运动的人，身体敏捷、思维敏锐，年老时能保持较好的生活自理能力，生活能够自理，晚年才有自由。坚持运动，是一份最经济、最实惠、最…	27291	208	1	0	17	261	2	22	http://mmbiz.qpic.cn/mmbiz_jpg/qdWB7wH8tTokPUzGhdc5fNEL0uXNheE3u7LMKNZyCZpKvwibcpDBXb0RrdEicibCMXw16DPqWSQ7ngXia9MNoW6oWg/0?wx_fmt=jpeg	http://live.weibo.com/show?id=1042152:41b952c85caa618cd30a6ab78dc8e8ef	https://v.qq.com/iframe/preview.html?width=500&height=375&auto=0&vid=q30484cl420$#$https://v.qq.com/iframe/preview.html?width=500&height=375&auto=0&vid=n3048l3xf5d$#$https://v.qq.com/iframe/preview.html?width=500&height=375&auto=0&vid=f30481tezoo				2020-10-02 22:10:11	2	5.2254	8
185	上海发布	shanghaifabu		0	0	2020-01-10 12:00:35	1.10	0	0	每户一套！上海800多万户常住居民家庭今起将陆续收到新年“健康礼包”	http://mp.weixin.qq.com/s?__biz=MjM5NTA5NzYyMA==&mid=2654118514&idx=1&sn=fda05856688b4663a63a956acb457b70&chksm=bd3bbf098a4c361ffc313453e70a06e601792c4e7457ead01db89b29a26b350dc9cf5b59f51f&scene=4		1313	市健康促进委员会说，今天起，上海市政府启动市民“健康礼包”发放项目，将向全市800多万户常住居民家庭发放“礼包”，每户一套，内含1本《上海市民居家健康知识读本》和2张“健康上海全景地图”，预计3月底前完成全部发放。 健康读本图文并茂介绍各类居家健康知识，包含53方面内容、几百个知识点；“健康上海全景地图”标注全市20余类、共1000余个医疗卫生机构及健康服务设施，帮助市民方便、快速获取健康服务信息。详见↓ 健康礼包 上海市民居家健康知识读本 作为2019年8月出台的《健康上海行动》首批项目之一，此次市民“健康礼包”中的市民健康读本以居家健康为主题，由预防医学、环境、绿化、急救等领域的专家共同编写，通过对目前上海市民普遍关心和存在的居家健康问题，进行全面梳理与科学解读，帮助市民形成科学的居家健康理念和行为。翻开健康读本，如同打开一本居家健康宝典，既涵盖厨房、卫生间、卧室等家庭生活的空间单元…	100001	1196	1	0	77	15446	0	0	http://mmbiz.qpic.cn/mmbiz_jpg/qdWB7wH8tTpOjNHibJOMEopc3fXqXhZkt4kG96ARoJs1g7184vAP6BbMlNWPQIib8DOeLkgw8snajVmEJKUbwaWw/0?wx_fmt=jpeg						2020-10-02 22:10:11	2	14.9061	34
186	上海发布	shanghaifabu	上海科技	1	0	2020-01-10 12:00:35	1.10	0	0	【快讯】为科学家点赞！沪52项成果荣获2019年度国家科学技术奖	http://mp.weixin.qq.com/s?__biz=MjM5NTA5NzYyMA==&mid=2654118514&idx=2&sn=4ce5fc51548f5345d961f0d512be00e6&chksm=bd3bbf098a4c361f72ad1527da32ff04cca87f3478fb35832dfbb5f8a0705e879089c9b0707b&scene=4		1496	今天（10日）上午，国家科学技术奖励大会在北京隆重举行。上海市共有52项牵头或合作完成的重大科技成果荣获国家科学技术奖，占全国获奖总数的16.9%，连续18年获奖比例超过10%。其中，上海牵头完成国家科技进步奖特等奖1项（全国共3项）；上海牵头完成国家技术发明奖一等奖1项（全国共3项）；上海牵头完成国家科技进步奖一等奖2项（全国共22项）。详见↓ 来看看有没有你认识的科学家↓↓↓ （点击图片均可看大图） 祝贺这些获奖的项目和个人 本年度获奖项目有哪些亮点？ 一起来了解下吧~ 1 生命健康领域获奖最多 上海所获奖项涉及31个专业提名组，覆盖了全国（59个）半数以上专业提名组，其中，2019年度上海市生命健康领域获奖项目最多，共有11个项目获奖。 2 国家自然科学奖获奖项目数跃升 本年度上海有8项成果获国家自然科学奖，占全国46项国家自然科学奖的17.4%，且全部为牵头完成，创近年新高，且其…	27638	109	0	0	15	179	0	0	http://mmbiz.qpic.cn/mmbiz_jpg/qdWB7wH8tTokPUzGhdc5fNEL0uXNheE3Bpfmeo9Jeou7abfSbQCnLLAXhReovBeg9uNZR0KVmrJ5A7I5uBHlxQ/0?wx_fmt=jpeg						2020-10-02 22:10:11	1	5.7787	20
187	上海发布	shanghaifabu		3	0	2020-01-10 12:00:35	1.10	0	0	【最新】“20”年代第一期政务新媒体排行榜，你关注的账号表现如何？	http://mp.weixin.qq.com/s?__biz=MjM5NTA5NzYyMA==&mid=2654118514&idx=4&sn=cc1ee16d2c6be3e2c6cc772a83874651&chksm=bd3bbf098a4c361f6a1a0acdc63a24b6fca410b9877ac415fb38dc25992c112f4177f9631e55&scene=4		1123	市委网信办、市政府新闻办今天联合发布上海政务新媒体传播影响力排行榜（2020年第1期）。 2019年12月，上海市政务双微发稿总量达37201篇。其中政务微信发稿量9331篇，较上月增长0.5%；官方微博发稿量27870篇，较上月增长21.1%。12月的关注热点有哪些？详见↓ 2019年12月榜单揭晓啦！ 排行榜关键数据解读 2019年12月，上海市政务双微发稿总量达37201篇。其中政务微信发稿量9331篇，较上月增长0.5%；官方微博发稿量27870篇，较上月增长21.1%。 原创生产力方面，本市各区和委办局、人民团体政务双微共发布原创稿件19062篇，平均原创率51.2%，较上月减少2.2个百分点。其中政务微信原创率46.3%，官方微博原创率52.9%。 区级政务新媒体本月排名较上月出现明显变化：长宁区传播力、影响力分别提升6和8个名次，影响力时隔九个月再登影响力榜首；浦东新区继上…	4509	20	0	0	3	4	0	0	http://mmbiz.qpic.cn/mmbiz_jpg/qdWB7wH8tToP8icibPaoey5ibibG4DhaCiatQP8IE8V34Rn00D543eM9xlcO5MDFMbHZdlYEGicebXeIWft1fKJ7XMIg/0?wx_fmt=jpeg						2020-10-02 22:10:11	2	4.4492	16
188	上海发布	shanghaifabu		4	0	2020-01-10 12:00:35	1.10	0	0	【提示】又有249件注册商标列入上海市重点保护名录！	http://mp.weixin.qq.com/s?__biz=MjM5NTA5NzYyMA==&mid=2654118514&idx=5&sn=e2b542c7a961e030f8ada18bd9331b4a&chksm=bd3bbf098a4c361f5fffada3b780657f7888f3f058a5e78686148dde16c260df0b62c972cb34&scene=4		195	市知识产权局发布第四批、第五批上海市重点商标保护名录。 其中，第四批上海市重点商标保护名录涉及24家企业的52件注册商标；第五批涉及95家老字号企业的197件注册商标。看看有没有你熟悉的？详见↓ 第四批上海市重点商标保护名录 （点击可查看大图） 第五批上海市重点商标保护名录 （点击可查看大图） 第一、二、三批上海市重点商标保护名录 （点击可查看大图） 资料：市知识产权局 编辑：吴逸伦	6522	17	0	0	1	0	0	0	http://mmbiz.qpic.cn/mmbiz_jpg/qdWB7wH8tTokPUzGhdc5fNEL0uXNheE3yqGKHXLjiaCiax44bBGWIn7vnJEq0gWOc6hJ5iaYvpwDU6dPdbDmjzuAQ/0?wx_fmt=jpeg						2020-10-02 22:10:11	1	1.4831	0
189	上海发布	shanghaifabu		5	0	2020-01-10 12:00:35	1.10	0	0	【聚焦】临港新片区产业大学启动！	http://mp.weixin.qq.com/s?__biz=MjM5NTA5NzYyMA==&mid=2654118514&idx=6&sn=430a896dac728d37123bf11bbe17c7f5&chksm=bd3bbf098a4c361f9460618a496bfe2cf6edd0b06d9cd8f0b04fa9ffec558a07a407df6e5c6a&scene=4		1155	临港新片区管委会说，由临港集团、上海建桥学院发起的临港新片区产业大学启动啦，首批6家行业企业单位共同参与筹建。它区别于传统实体大学，将建立从在校大学生联合培养、在岗技术人员继续教育到社会求职人员的岗前培训的新型产教融合教育体系，打造临港产业人才高地。 项目启动后，将于今年上半年建立实体，并建立不同学科的发展规划。在2023年前，打造5个重点产业方向学科专业；与50家临港龙头企业开展多维度校企合作项目；组建500名优秀产业师资队伍；培养5000名新片区企业急需的专业人才。详见↓ 临港新片区产业大学区别于传统实体大学，采用“虚拟校区，实体运营，产教融合，创新引领”的模式，依托临港集团职业教育与企业大学平台，整合上海建桥学院等高校的学历教育与社会服务能力，以及业内龙头企业培养体系，结合新片区重点产业与人才需求，以引领性、交叉性、创新型的学科专业为重点，先期集中打造5-6个产业专业，如光学工程、…	17304	38	0	0	5	68	0	0	http://mmbiz.qpic.cn/mmbiz_jpg/qdWB7wH8tTokPUzGhdc5fNEL0uXNheE3iaMtV09e3JOo8xzxU74B56PvxeyiaXcKp85GQFF84HAQPvHicAHkZ9miaw/0?wx_fmt=jpeg						2020-10-02 22:10:11	1	7.9606	19
190	上海发布	shanghaifabu		6	0	2020-01-10 12:00:35	1.10	0	0	【教育】同济2019年就业质量报告：总体就业率99.02%	http://mp.weixin.qq.com/s?__biz=MjM5NTA5NzYyMA==&mid=2654118514&idx=7&sn=824d6b2b1098f9523eef2eb54cbfddce&chksm=bd3bbf098a4c361f6f2e7822dd72a70226539b7d771ac6d01665b69b697d514f574c28f57dde&scene=4		98	同济大学发布了2019年毕业生就业质量报告：就业率为99.02%。就业单位性质以企业为主，本科和硕士毕业生首选软件和信息技术服务业，而博士毕业生首选教育行业。详见↓ 资料：同济大学 编辑：曹岱云	11938	39	0	0	3	60	0	0	http://mmbiz.qpic.cn/mmbiz_jpg/qdWB7wH8tTokPUzGhdc5fNEL0uXNheE39dAd8DUJ192rjVIVteotT9kEbLkMWicmkiabE0x2JUhwVoqQYMAyhn8w/0?wx_fmt=jpeg						2020-10-02 22:10:11	2	1.8239	0
191	共青团中央	gqtzy2014		0	1	2020-01-10 12:07:16	1.10	0	0	他们才是最该追的星！	http://mp.weixin.qq.com/s?__biz=MzA3NTE5MzQzMA==&mid=2655093537&idx=1&sn=c14f6b8a9228d40463399e127f18c7d6&chksm=84c16e18b3b6e70ee0999b3ac8e6d2e9a296cf71d91338d7d8c44fa07ff57123c0f262337866&scene=4		6477	共青团中央 有态度 有温度 全网青年都在关注 来源：微信公众号“共青团中央”（ID：gqtzy2014）综合整理自“中国新闻社”（ID：CNS1952）记者：孙自法，央视财经、微申论、大气科学学报、新浪微博@央视新闻、网友评论等 2019年度国家科学技术奖励大会10日在北京人民大会堂举行，中国工程院院士、著名核潜艇专家 黄旭华 ，中国科学院院士、著名大气科学家 曾庆存 ，共同荣获本年度国家最高科学技术奖，每人奖金800万元人民币。 中国工程院院士、著名核潜艇专家黄旭华 中国工程院院士、著名核潜艇专家黄旭华 黄旭华院士是中国船舶集团有限公司第七一九所名誉所长，他毕生致力于中国核潜艇事业的开拓与发展，是中国核潜艇事业的先驱者和开创人之一，先后担任中国第一代核潜艇工程副总设计师和总设计师，成功研制出中国第一代核潜艇，为中国海基核力量实现从无到有的历史性跨越做出卓越贡献。 1926年， 黄旭华生…	100001	4309	0	0	45	12497	0	0	http://mmbiz.qpic.cn/mmbiz_jpg/7hxJRjsnhfl8wYguT3ykg0pYg8a09icsSnhVFic1Qm9rHbibyx1TjNX8XfXrsich5rCiaLP0RJ2ylInDGKbQa0qUJvA/0?wx_fmt=jpeg		https://mp.weixin.qq.com/mp/readtemplate?t=pages/video_player_tmpl&action=mpvideo&auto=0&vid=wxv_802901845961326592				2020-10-02 22:30:12	0	4.9535	16
192	共青团中央	gqtzy2014		1	1	2020-01-10 12:07:16	1.10	0	0	小学生期末抽奖抽中试卷，老师：感觉他不是很高兴……	http://mp.weixin.qq.com/s?__biz=MzA3NTE5MzQzMA==&mid=2655093537&idx=2&sn=973766c6b9762fdcb2c11391dd6a2424&chksm=84c16e18b3b6e70e9b6ba6144b48a3cfa05b3aaa579b03048d9f1cb6537dd852aa9e347987af&scene=4		4834	共青团中央 有态度 有温度 全网青年都在关注 来源：微信公众号“中国新闻网”（ID：cns2012 ）综合整理微博@央视新闻、网友评论、网络等 2019年结束了，不少公司都喜欢在年会上搞抽奖。 然而，在陕西延安，一所小学也搞起了“期末抽奖”，不过，二年级男孩田亚抽中奖品后，表情却很复杂， 原来，他抽中了一套试卷！ 视频来源：央视新闻 原来，老师准备的奖品大部分是礼物， 不过其中也有3套试卷，田亚就成为了同学中的“幸运儿”。抽中“一等奖”的瞬间，他似乎有点笑不出来…… 班主任王老师说， “感觉（他）有点不是很高兴”，不过，孩子还是微笑着举起试卷合影。 第二天，田亚还把这套试卷， 带到了教室，他说，想早点写完。 网友表示：孩子小小年纪就学会用微笑掩饰悲伤了 你抽中过什么“奇葩”的奖品？ 欢迎在评论区分享你的故事 扫描图片上的二维码 定制标准版团旗、团徽，下载团歌 校审 | 任晓蓉 编辑 | …	100001	2532	0	0	37	27775	0	0	http://mmbiz.qpic.cn/mmbiz_jpg/7hxJRjsnhfl8wYguT3ykg0pYg8a09icsSPjvt8Mwzxxp77ib0Fa5Vnjc3Skp6xibhibGGLeOAbIeysHjB8ferQEUng/0?wx_fmt=jpeg		https://v.qq.com/iframe/preview.html?width=500&height=375&auto=0&vid=g3048bxsa91				2020-10-02 22:30:12	0	1.6478	6
193	共青团中央	gqtzy2014		2	0	2020-01-10 12:07:16	1.10	0	0	快过年了，伊朗驻华大使馆发来邀请！网友：很心酸	http://mp.weixin.qq.com/s?__biz=MzA3NTE5MzQzMA==&mid=2655093537&idx=3&sn=f31b145710c019800d18d815cd3f6682&chksm=84c16e18b3b6e70e9512fd3419b56e3c9150316201d3e754be99a632e261046e8617a5180b58&scene=4		5316	共青团中央 有态度 有温度 全网青年都在关注 来源：微信公众号“北京日报”（ID：Beijing_Daily）综合整理自新浪微博@伊朗驻华大使馆、央视新闻客户端、新华社、环球时报、观察者网、微博网友评论等 伊朗驻华大使馆的邀请 让网友们慌了…… “春节出国游去哪里？中国朋友们，伊朗是一个好选择哦~~”伊朗驻华大使馆官博上一直置顶的“过年邀约”，近来引发了中国网友热议。 不少中国网友大呼“心酸”；也有原本计划出游的网友表示，现在这局势，感觉“怕怕的”。 自1月3日伊朗高级将领苏莱曼尼在伊朗遭美军空袭暗杀以来，美伊局势陡然紧张，伊朗誓言报复。 而据媒体报道，美国总统特朗普也一度声称， 如果遭到报复，美军将对伊朗的文化遗产进行打击。 8日凌晨，伊朗向美军驻伊拉克基地发射了数十枚导弹； 同天，乌克兰国际航空一架波音737客机又在伊朗首都坠毁，机上170余人全部遇难，进一步引发世界对伊朗局势的担心…	100001	944	0	0	10	5498	0	0	http://mmbiz.qpic.cn/mmbiz_jpg/7hxJRjsnhfl8wYguT3ykg0pYg8a09icsSXq66LBj9PHFBgico9yyNIn0bMbQibsPhj4H02TH1ibO7CvgdRl1j7eibsA/0?wx_fmt=jpeg						2020-10-02 22:30:12	0	4.7286	5
194	武汉发布	wuhanfabu		2	1	2020-01-10 12:13:42	1.10	0	0	两会 | 武汉：“一芯”一意奔一线	http://mp.weixin.qq.com/s?__biz=MzA3MzU2ODQzMQ==&mid=2651532286&idx=3&sn=62f3a883cc34e6eacd94ae30a5ded471&chksm=84f2923eb3851b28e1e9a8de5b42151f2728239019df75de8b5f4d36c2b10cf2e9938faa980e&scene=4	武汉应抓住机遇、乘势而上，培育国之重器的“芯”产业集群。	1323	谋划武汉新一轮发展，今年《政府工作报告》提出，武汉要“履行好‘主中心’责任，落实‘一芯两带三区’区域和产业发展布局”。与会市人大代表、政协委员们纷纷建言，认为武汉应抓住机遇、乘势而上，培育国之重器的“芯”产业集群。 记者 姜雪晴 “芯”产业是武汉的优势和特色产业，近年来，武汉成功研发出一系列自主知识产权芯片，集成电路设计产业增速位居全国前三，光纤光缆生产规模全球第一，光电器件占国内市场份额达到60%。2019年9月，我国首款64层三维闪存在武汉的国家存储器基地量产，“中国芯”取得新突破，这与武汉着力打造“一芯驱动”新引擎密不可分。现在，武汉已集聚芯片企业100多家，正在形成以存储芯片、光电子芯片、红外芯片、物联网芯片为特色的国家级“芯”产业高地。 《政府工作报告》提出，围绕产业升级，今年我市将加快实施一批“芯屏端网”重大项目。代表委员们认为，武汉在芯片领域具有得天独厚的优势，既有国家支持…	991	3	0	0	0	0	0	0	http://mmbiz.qpic.cn/mmbiz_jpg/pqOJMEhPDIk9CxJtEh88kMctEgTs6eRr4qKQlicczkCr1yTnj27trap49taJs3VZ7W1GQKsgM9slDW5ria03L0Gw/0?wx_fmt=jpeg		https://mp.weixin.qq.com/mp/readtemplate?t=pages/video_player_tmpl&action=mpvideo&auto=0&vid=wxv_1157183814364430338				2020-10-02 23:10:15	2	10.7335	17
195	武汉发布	wuhanfabu		0	0	2020-01-10 12:13:42	1.10	0	0	全市主题教育总结大会强调，做到“五个持之以恒”持续巩固拓展成效	http://mp.weixin.qq.com/s?__biz=MzA3MzU2ODQzMQ==&mid=2651532286&idx=1&sn=d64c028ea69c3ddc6a5d5a8134b28f3b&chksm=84f2923eb3851b2841a266358ac1d59ddc12ffa6999bdd038de4f2e2e309fded4835681756ef&scene=4	1月9日，在收听收看全省“不忘初心、牢记使命”主题教育总结大会后，武汉市召开“不忘初心、牢记使命”主题教育总结大会。	1223	1月9日，在收听收看全省“不忘初心、牢记使命”主题教育总结大会后，武汉市召开“不忘初心、牢记使命”主题教育总结大会。湖北省委副书记、武汉市委书记马国强出席会议，强调要深入学习贯彻习近平总书记在中央主题教育总结大会上的重要讲话精神，增强“四个意识”、坚定“四个自信”、做到“两个维护”，把不忘初心、牢记使命作为加强党的建设的永恒课题和全体党员、干部的终身课题，按照“六个必须”总体要求，持续巩固拓展主题教育成效。湖北省委第一巡回指导组组长陈天会出席会议并讲话。武汉市委副书记、市长周先旺主持会议。 湖北省委第一巡回指导组副组长万学斌，武汉市委常委，武汉市人大常委会、市政府、市政协领导同志，市法院院长、市检察院检察长出席会议。 会议指出，在省委第一巡回指导组的悉心指导和帮助支持下，全市分两批扎实推进主题教育，取得了预期效果。各级党组织和广大党员干部运用党的创新理论指导实践的能力明显提升，守初心、担…	655	3	0	0	0	0	0	0	http://mmbiz.qpic.cn/mmbiz_jpg/pqOJMEhPDIk9CxJtEh88kMctEgTs6eRrpvdkicgQpdE2WUZZUAzRamPyY8ibQQeYJzM9j7QPribBNbk1w6pTibx4Hg/0?wx_fmt=jpeg						2020-10-02 23:10:15	0	7.2505	36
196	武汉发布	wuhanfabu	长江融媒	1	0	2020-01-10 12:13:42	1.10	0	0	关注 | 武汉首次！黄旭华获国家最高科学技术奖，湖北共28项成果获奖	http://mp.weixin.qq.com/s?__biz=MzA3MzU2ODQzMQ==&mid=2651532286&idx=2&sn=111addb0118cbd4cd86699413a5aafd1&chksm=84f2923eb3851b28150f6719462ff744be78a17fbd5234c7d03db08bfe660779e3bda5c7e3c2&scene=4	2019年度国家科学技术奖励大会今天上午在人民大会堂举行，中国工程院院士黄旭华、中国科学院院士曾庆存获国家最高科学技术奖。	1204	2019年度国家科学技术奖励大会 今天上午在人民大会堂举行 中国工程院院士黄旭华 中国科学院院士曾庆存 分获国家最高科学技术奖 中共中央总书记、国家主席、 中央军委主席习近平现场为他们颁奖 94岁的黄旭华是 我国第一代核潜艇总设计师 中船重工719研究所名誉所长 习近平曾多次在公开场合 向这位来自武汉的老人表示敬意 记者邱焰 摄 2019年9月29日 习近平与首批“共和国勋章”获得者黄旭华 同时步入人民大会堂 2017年11月17日 全国精神文明建设表彰大会在京举行 习近平总书记 为黄旭华挪动椅子 坚持扶老人坐在自己身边 ▼ 这位老人为什么频频获得殊荣？ 他的背后有怎样的故事？ 一张长图带你看 黄旭华老人的精彩人生 ☟ 2019年度国家科学技术奖共评选出296个项目和12名科技专家。据介绍，国家科学技术奖励每年评审一次，包括国家自然科学奖、国家技术发明奖、国家科学技术进步奖，俗称 “国家…	1860	10	0	0	1	1	0	0	http://mmbiz.qpic.cn/mmbiz_jpg/pqOJMEhPDIk9CxJtEh88kMctEgTs6eRrArW1JaARRuWj2yZ1Zr7cuBauKicKDH2UtEN3AXpzDau9LQiaLia8ZMjCA/0?wx_fmt=jpeg						2020-10-02 23:10:15	4	9.7561	17
197	武汉发布	wuhanfabu		3	0	2020-01-10 12:13:42	1.10	0	0	民生 | 武汉1500个社区取暖点开放，空间扩大、服务更多	http://mp.weixin.qq.com/s?__biz=MzA3MzU2ODQzMQ==&mid=2651532286&idx=4&sn=76d753fb27d93ce9fa3d9b4e306b190f&chksm=84f2923eb3851b28768ec01f14f395443f28d92ae6806be6f436198e9050a8609ea17641b804&scene=4	与往年相比，今年不少取暖点扩容，由过去的居委会办公场所移到了养老服务中心，扩大了取暖点的空间，老人享受到的温馨服务更多。	884	当最低气温低于0℃或最高气温低于5℃时，武汉市社区取暖点将免费开放。昨日，记者从武汉市民政局获悉，全市1500个取暖点已全面开放。记者探访多个取暖点注意到，与往年相比，今年不少取暖点扩容，由过去的居委会办公场所移到了养老服务中心，扩大了取暖点的空间，老人享受到的温馨服务更多。 老人坐在取暖点按摩椅上按摩 楚天都市报记者邹斌 摄 昨日下午，记者在武昌区中南路街石牌岭社区取暖点探访看到，取暖点设在新建的老年人服务中心。理疗室里有几位老人正在按摩，活动室设有乒乓球台，照料室有床，身体不舒服还可休息一下，还设有练习书画的地方，笔墨纸砚就摆放在桌上，图书室书架上存放了上千本书籍。上六年级的小瑞在图书室看书，前两天他刚放寒假。父母上班去了，他做完作业就到社区取暖点玩。小瑞说，看书困了，还可以约同学来打乒乓球。 社区居委会工作人员告诉记者，以前取暖点就设在居委会办公楼，由于位置有限，只能满足取暖等基本…	484	1	0	0	0	0	0	0	http://mmbiz.qpic.cn/mmbiz_jpg/pqOJMEhPDIk9CxJtEh88kMctEgTs6eRrznQtLsCZ5fBHrom3X8Ma6yoQxOg98UjBsWj574mFh2Q6ic2bviaibsckg/0?wx_fmt=jpeg						2020-10-02 23:10:15	4	7.2844	5
198	中国政府网	zhengfu		0	0	2020-01-10 12:17:55	1.10	0	0	2020春运开启，回家的你需要这样一份指南	http://mp.weixin.qq.com/s?__biz=MzA4MDA0MzcwMA==&mid=2652536287&idx=1&sn=5a2d75ef50fcbcd9b27fd5fa6925b4e3&chksm=84449604b3331f12879dbc070edee7de33f8cccab0d9cebe9540feaad175116e04311d7bcd8d&scene=4		2708	丨来源：中国新闻社微信 今天（10日）起，2020年春运大幕正式开启。 40天时间里，预计全国旅客发送量将达到约30亿人次。 为应对一年一度的“大迁徙”，多部门协调联动，从加大运力供给、提升旅客服务品质、加强安全管理等方面入手，为春运保驾护航。 请带上这份《出行指南》回家！ ——30亿人次大迁徙 运力如何保障？ 春运期间，运力的保障是重中之重。 据国铁集团介绍，春运期间将最大限度提高运输能力，在客流高峰时段每日增开夜间动车157.5对，同比增加50%。 节前每日开行旅客列车5275对，同比增加7.7%，节后每日开行5410对，同比增加6.9%。 此外，国铁集团还将保持普速列车开行规模，坚持开好公益性慢火车。 民航方面，今年春运旅客运输量预计将达到7900万人次，创历史新高。 今年春运民航日均保障航班量将超过17000架次，比去年增长约13.3%。 同时，2020年春运，交通运输部也将充分…	90326	555	0	0	0	0	0	0	http://mmbiz.qpic.cn/mmbiz_jpg/k5d4lfEvkEwVEVfFNDABSQ1F5o8KfbEJlIJkD960OuPvJFU5MD8icL22atORKYlN0wgiarQkkm4TljRHHJIrDF7w/0?wx_fmt=jpeg						2020-10-02 22:19:11	0	6.3438	12
199	中国政府网	zhengfu		1	0	2020-01-10 12:17:55	1.10	0	0	护照有效期少于6个月，这些风险请注意！	http://mp.weixin.qq.com/s?__biz=MzA4MDA0MzcwMA==&mid=2652536287&idx=2&sn=50b06155d9ccffe37d3d375440cfa380&chksm=84449604b3331f12f5e0bd0430b1da3381bf633b77d323cb9f032fd1938f10e07bc5c838de47&scene=4		1877	丨来源：国家移民管理局微信 小伙伴们 春节假期就快到了 护照有效期少于6个月 还能愉快地出国玩耍吗？ 护照有效期少于6个月的风险 中国公民出入境时，边检机关对护照的有效期时长没有特别要求，只要在有效期内就可以正常出入境。但是护照有效期少于6个月仍存在如下风险： 1.申请签证时， 绝大多数国家要求护照至少有6个月的有效期。这是一个国际通行惯例，即Six month rule。 2.入境检查时， 有一些国家规定即使已经取得签证，但护照有效期少于6个月，也会被拒绝入境。 3.办理登机手续时， 部分航空公司根据目的地国家的相关规定，会拒绝护照有效期少于6个月的乘客登机。 1.提前了解想要前往国家的签证及入境政策。 小伙伴们可以通过各国使领馆官方网站、咨询电话等途径了解各国相关政策。 2.及时更换护照，保证护照有效期6个月以上。这是小伙伴们解决问题最直接的办法。目前，出入境证件不但可以 全国通办，…	99539	556	2	0	0	0	0	0	http://mmbiz.qpic.cn/mmbiz_jpg/k5d4lfEvkEwVEVfFNDABSQ1F5o8KfbEJpZxVH8flOpDdxjljyKpeDOpiboqM8zUXgjxJYZsNjm85GNXKOiaUPYTg/0?wx_fmt=jpeg						2020-10-02 22:19:11	0	3.9661	6
200	共产党员	gcdyweixin		1	1	2020-01-10 12:32:26	1.10	0	0	屁股蹲儿~蹲儿~蹲儿~蹲儿~蹲儿~蹲儿~	http://mp.weixin.qq.com/s?__biz=MzA4ODUzNjAxOA==&mid=2671091754&idx=2&sn=4d9c4dd8f2ac82957b22a5df4efd5518&chksm=8ae9a697bd9e2f81efbaf929dee41a4f38e79cc57760bd291a1b77d0b2f0150eb8ef24a85a51&scene=4	近日一段山西运城消防员出警的视频刷屏视频中正在清理积雪的消防员们听到警铃响起迅速奔向车库几位消防员们接连滑倒	1466	近日 一段山西运城消防员出警的视频刷屏 视频中 正在清理积雪的消防员们 听到警铃响起 迅速奔向车库 几位消防员们接连滑倒在雪地里 即便如此 大家还是“连滚带爬”地继续出动 这些“狼狈”的身影，真帅！ 作为一名消防员 无论正在做什么 警铃一响，就要立即出警 他们极速出警的样子 有时候略显“狼狈” 但笑过之后，是满满的心疼 1 2019年11月，在北京 几名消防员正在进行模拟急救训练 队长被绑在担架上扮伤员 警铃突然响起 队员们扔下被绑成“粽子”的队长 拔腿就跑 而队长也艰难挣扎着 一蹦一跳地追了上去 2 2019年8月，在广东揭阳 一名舞蹈老师正在 教消防队员们跳搏击操 警铃突然响起 本来正在跳操的消防队员 没来得及告诉老师 就紧急出警了 舞蹈老师直到跳到一个侧身动作时 才发现背后早就空无一人 3 2019年5月，在天津 几名消防员急匆匆跑步出警 不料刚刚拖了地，路面湿滑 10秒内，4名消…	100001	2974	0	0	96	3203	0	0	http://mmbiz.qpic.cn/mmbiz_jpg/DhKPeHFI5HgRrWSzU68xrA9palcJibXq8tdW4Viciclm6McOI4QrV0F6mn1CdOAmUHjq7emjvuqSmQEX81nwibaFeQ/0?wx_fmt=jpeg		https://v.qq.com/iframe/preview.html?width=500&height=375&auto=0&vid=p304797k7c8				2020-10-02 22:35:13	0	1.1535	11
201	共产党员	gcdyweixin		0	0	2020-01-10 12:32:26	1.10	0	0	这一时代课题，习近平这样回答	http://mp.weixin.qq.com/s?__biz=MzA4ODUzNjAxOA==&mid=2671091754&idx=1&sn=a1350e8583aaa07b7df1647fdabe04d9&chksm=8ae9a697bd9e2f81171805510e0342f347919186250c6715b44e016f8fc00b548569a243c4b9&scene=4	点击查看大图↑↑↑往期精选	260	点击查看大图↑↑↑ 往期精选 习近平：“不忘初心、牢记使命”是一辈子的事 这是我国卫星发射的“一小步”，却标志着北斗计划的“一大步” 山东舰高清大图震撼来袭，你想要的角度都有！ 来源：共产党员-新华网 文字整理：程瑶 设计：樊姗姗 责编：郝多 编审：陈卫平 张斌 喜欢就请点亮“ 在看 ”哟!	40169	497	0	0	10	231	0	0	http://mmbiz.qpic.cn/mmbiz_jpg/DhKPeHFI5HgRrWSzU68xrA9palcJibXq84so8ZAnouZOlibiaQicGicMHEzQzhhNANUAku3icqs8c87RBy2iabPqg6zfA/0?wx_fmt=jpeg						2020-10-02 22:35:13	1	1.3296	18
202	共产党员	gcdyweixin		2	0	2020-01-10 12:32:26	1.10	1	0	《党建研究》2020年第1期概览	http://mp.weixin.qq.com/s?__biz=MzA4ODUzNjAxOA==&mid=2671091754&idx=3&sn=3704f23bc4a369937ba38c8bddae7c59&chksm=8ae9a697bd9e2f8124ccad831f379ee9ae91693cee772b5f8f2dd4f19b03624a8c8581f0fdb6&scene=4		971	中共中央组织部主管 2020年第1期 （总371期） 1月6日出版 编辑出版：党建研究杂志社 中国共产党党和国家机关基层组织工作条例 新时代机关党的建设的制度保证——中央组织部负责人就修订颁布《中国共产党党和国家机关基层组织工作条例》答记者问 推动机关党的建设始终走在前、作表率 ……本刊特约评论员 中国共产党国有企业基层组织工作条例（试行） 以高质量党建推动国有企业高质量发展——中央组织部负责人就颁布《中国共产党国有企业基层组织工作条例（试行）》答记者问 为国有企业强“根”铸“魂” ……本刊特约评论员 党委（党组）书记抓基层党建工作述职评议考核办法（试行） 深入学习贯彻习近平新时代中国特色社会主义思想 强化党组织领导和把关作用 ……杨贤金 关于组工干部严格自律的几点思考 ……罗兴平 工作交流 源源不断培养选拔优秀年轻干部 ……中共上海市委组织部 扎实建设坚强有力的领导班子 ……广西壮族自…	11596	160	0	0	3	50	0	0	http://mmbiz.qpic.cn/mmbiz_jpg/DhKPeHFI5HgRrWSzU68xrA9palcJibXq87FNLib8ibevPh3F1QzTiaDvicbyd4zMFwylb0QsqiajC5Q3ibcroXwxYZp4Q/0?wx_fmt=jpeg						2020-10-02 22:35:13	0	3.1309	34
203	共产党员	gcdyweixin		3	0	2020-01-10 12:32:26	1.10	0	0	【预告】共产党员电视栏目第393期（1月10日）节目	http://mp.weixin.qq.com/s?__biz=MzA4ODUzNjAxOA==&mid=2671091754&idx=4&sn=612993fde6dd317d5bc5c1388c0ecc8c&chksm=8ae9a697bd9e2f81f5a263466ccad1d732f378565d748c53a00381f47ff8ad310dfebaee194b&scene=4	山东卫视今晚18:10—18:25播出，还可登录共产党员网共产党员电视栏目专题网页点击收看。	1067	党建周报 一周党建大事回顾： 一、中共中央政治局常务委员会1月7日召开会议，听取全国人大常委会、国务院、全国政协、最高人民法院、最高人民检察院党组工作汇报，听取中央书记处工作报告。中共中央总书记习近平主持会议并发表重要讲话。会议强调，要按照新时代党的建设总要求，以政治建设为统领，加强党组自身建设，认真履行管党治党主体责任，巩固深化“不忘初心、牢记使命”主题教育成果，一以贯之落实中央八项规定及其实施细则精神。 二、“不忘初心、牢记使命”主题教育总结大会1月8日在北京召开。中共中央总书记、国家主席、中央军委主席习近平出席会议并发表重要讲话。他强调，我们党要始终得到人民拥护和支持，书写中华民族千秋伟业，必须始终牢记初心和使命，坚决清除一切弱化党的先进性、损害党的纯洁性的因素，坚决割除一切滋生在党的肌体上的毒瘤，坚决防范一切违背初心和使命、动摇党的根基的危险。全党要以这次主题教育为新的起点，不断…	3642	100	0	0	4	51	0	0	http://mmbiz.qpic.cn/mmbiz_jpg/DhKPeHFI5HgRrWSzU68xrA9palcJibXq8YzJXRbJLaviaLk6pH7D0vQokJAxH72ahtiaCwlB5V7CytueyVIW5NZicg/0?wx_fmt=jpeg						2020-10-02 22:35:13	0	3.6252	24
204	广东发布	gdfabu0710		0	0	2020-01-10 12:36:23	1.10	0	0	祝贺！广东籍院士黄旭华、曾庆存获国家最高科学技术奖	http://mp.weixin.qq.com/s?__biz=MzA3MTYyNTkxOA==&mid=2651555296&idx=1&sn=5be52ab8d6a4c3fb133d984db9e4c217&chksm=84d59831b3a2112724bac3518491cc44a6189f9c4a7cbfd8046485125f48cdf2ba46a09fe8f9&scene=4		1324	2019年度国家科学技术奖励大会 10日上午在人民大会堂举行 中国工程院黄旭华院士 和中国科学院大气物理研究所曾庆存院士 荣获国家最高科学技术奖 国家科学技术奖励每年评审一次，根据《关于深化科技奖励制度改革的方案》，三大奖每年授奖总数不超过300项。 经学科专业评审组、评审委员会和奖励委员会三级评审，2019年度国家科学技术奖共评选出296个项目和12名科技专家。 其中： 国家自然科学奖46项： 一等奖1项，二等奖45项； 国家技术发明奖65项： 一等奖3项，二等奖62项； 国家科学技术进步奖185项： 特等奖3项，一等奖22项（含创新团队1项），二等奖160项。 10名外籍科学家获得中华人民共和国国际科学技术合作奖。 分量最重的国家最高科学技术奖分别颁给了两位广东籍的科学家——94岁的中国船舶重工集团公司第七一九研究所名誉所长、中国工程院院士黄旭华，85岁的中国科学院大气物理研究所研究…	34917	358	0	0	100	1952	0	0	http://mmbiz.qpic.cn/mmbiz_jpg/71vT6WeWUCUbGWwic0JDrDylkaO99Te3yGvlb0rth0fsGwesdymtoEtPslvibzLLVm8N3KuHZAtjHtJibT4buWgsg/0?wx_fmt=jpeg						2020-10-02 22:54:14	1	4.1309	37
205	武汉发布	wuhanfabu		0	0	2020-01-10 13:18:34	1.10	1	1	医疗救治组专家：武汉不明原因的病毒性肺炎患者的病情多可得到控制	http://mp.weixin.qq.com/s?__biz=MzA3MzU2ODQzMQ==&mid=2651532292&idx=1&sn=f2fc798ed8f7b81298a13161fc9e7deb&chksm=84f295c4b3851cd20d535351f9000f7d25de2d6faff2d81684c293f88d5f505b0b20816b1410&scene=4	1月10日，针对群众关心的武汉不明原因的病毒性肺炎患者的治疗情况，记者专访了医疗救治组专家、湖北省人民医院呼吸科教授胡克。	584	1月10日，针对群众关心的武汉不明原因的病毒性肺炎患者的治疗情况，记者专访了医疗救治组专家、湖北省人民医院呼吸科教授胡克。 请问当前不明原因的病毒性肺炎患者的主要临床表现是什么样的？ 答：不明原因的病毒性肺炎患者的主要临床表现多有发热、乏力、咳嗽、少痰，部分患者随着病情进展出现呼吸困难等症状。实验室检查表现为发病早期白细胞总数正常或降低，淋巴细胞计数下降，部分患者出现肝酶和肌酶水平升高；胸部影像学检查显示双肺多发毛玻璃样渗出影等。 通过对已收集到的不明原因病毒性肺炎诊断患者资料进行分析，发现本病表现为以肺炎为主的急性严重呼吸系统综合征。在疾病早期，90%以上出现发热，约80%有干咳，超过20%存在胸闷，20%左右有气促，约15%表现为呼吸困难；约80%病例的白细胞总数正常或降低，所有病例均有胸部影像学肺炎表现。 请问当前患者治疗情况怎么样？ 答：大多数患者的病情都属于轻到中度。经治疗，患…	7402	24	0	0	2	6	0	0	http://mmbiz.qpic.cn/mmbiz_jpg/pqOJMEhPDIk9CxJtEh88kMctEgTs6eRre9QkVKAI0mibLPkMAJ0hMGD3aMfx4zP18OPep4b6QEmhoftWVCze5Og/0?wx_fmt=jpeg						2020-10-02 23:10:15	6	11.2618	-3
206	湖北发布	hubeifabu		0	0	2020-01-10 14:28:47	1.10	0	0	习总书记颁奖！湖北科技人员首摘“国家最高科学技术奖”！	http://mp.weixin.qq.com/s?__biz=MzA5MzY2MDkzOQ==&mid=2650371422&idx=1&sn=7fdfc011ff1e97a65beeb60e87671e7b&chksm=8857a73abf202e2cb96379c5c38f63a44290bf6648e6cab67bd8fffccbedd0a3a25533eb7975&scene=4		1679	今天（1月10日） 2019年度国家科学技术奖励大会 在北京人民大会堂隆重举行 我国第一代核潜艇总设计师、 中船重工719研究所名誉所长 黄旭华院士荣获国家最高科学技术奖 从习近平总书记手中接过奖励证书 这是我省科技人员首次获得 国家最高科学技术奖 最高荣誉：国家最高科学技术奖 国家最高科学技术奖于2000年由中华人民共和国国务院设立，由国家科学技术奖励委员会负责，是中国五个国家科学技术奖中最高等级的奖项，授予在当代科学技术前沿取得重大突破或者在科学技术发展中有卓越建树、在科学技术创新、科学技术成果转化和高技术产业化中创造巨大经济效益或者社会效益的科学技术工作者。 根据2019年1月国家科学技术奖励委员会官网显示，国家最高科学技术奖每年评选一次，每次授予不超过两名，由国家主席亲自签署、颁发荣誉证书、奖章和800万元奖金。 “中国核潜艇之父”黄旭华 黄旭华，中国工程院院士，中国第一代攻击型…	591	0	0	0	0	0	0	0	http://mmbiz.qpic.cn/mmbiz_jpg/sHQ8YCQ0QibAyjpB4Behv5Z3RBnRYnQPiaickrxoEtegcy7prV7gyib1oS1ohice0lqiaetKQEm4fFen2lvoFPQUxkzQ/0?wx_fmt=jpeg						2020-10-02 22:42:13	2	6.8719	20
207	湖北发布	hubeifabu		1	0	2020-01-10 14:28:47	1.10	0	0	制度优势凝聚决战决胜的磅礴力量 ——坚定打赢脱贫攻坚战的信心③	http://mp.weixin.qq.com/s?__biz=MzA5MzY2MDkzOQ==&mid=2650371422&idx=2&sn=60487546c87924940af3490cb9ace38b&chksm=8857a73abf202e2cdd7a31b8e29d8a8c683245a559088b975763851211a62e5451bc4bc24c0b&scene=4		1238	时间记录了湖北脱贫攻坚不断取得的成绩，见证了人民群众日新月异的生活。脱贫攻坚的丰硕成果，来之不易的脱贫后的幸福生活，连通着宝贵的“制度密码”：坚持中国特色社会主义的制度优势，调动各方面积极性，集中力量办大事。 制度优势是一个政党、一个国家最大的优势。习近平总书记深刻指出：“贫穷不是社会主义。如果贫困地区长期贫困，面貌长期得不到改变，群众生活长期得不到明显提高，那就没有体现我国社会主义制度的优越性，那也不是社会主义。”中国共产党为什么“能”？马克思主义为什么“行”？中国特色社会主义为什么“好”？脱贫攻坚的生动实践写下了鲜明的注脚，作出了有力的证明。贫困人口收入和生活水平的提高，贫困地区产业基础、基础设施、公共服务和生态环境的改善，发展红利惠及更多农村人口，为实现乡村振兴奠定坚实基础，脱贫攻坚带来的大大小小、方方面面的变化，深刻说明中国特色社会主义的制度优势绝不是抽象的、空洞的，而是具体的、…	79	1	0	0	0	0	0	0	http://mmbiz.qpic.cn/mmbiz_jpg/sHQ8YCQ0QibAyjpB4Behv5Z3RBnRYnQPiadiazQUkxFLvWW6bGavUJFEE7CKia0VLAw6m7WZl1GUTe13Eumqq0t78w/0?wx_fmt=jpeg						2020-10-02 22:42:13	0	4.2844	24
208	湖北发布	hubeifabu		2	0	2020-01-10 14:28:47	1.10	0	0	即日起，可微信举报湖北省管高速公路严重交通违法行为	http://mp.weixin.qq.com/s?__biz=MzA5MzY2MDkzOQ==&mid=2650371422&idx=3&sn=3a0a9998efcb0bcc97e3d0f63c696f5f&chksm=8857a73abf202e2c5563f7485ca6eed6c181f088949360d0286555306a048e165026ab85521e&scene=4		1594	1月9日，湖北省公安厅高速公路警察总队宣布，在“湖北高速交警”官方微信公众号开通举报渠道，实时接受省管高速公路管辖范围内的严重交通违法行为举报线索，以有效震慑违法驾驶人，维护省管高速公路交通安全秩序，保障司乘人员平安出行。 举报范围 第一类：违法停车 １、在高速公路上违法停车的； ２、机动车违反禁止标线指示。 第二类：机动车非紧急情况时在高速公路应急车道上行驶的 第三类：倒车、逆行、掉头 １、机动车在高速公路上倒车的； ２、机动车在高速公路上逆行的； ３、机动车在高速公路上穿越中央分隔带掉头的 。 举报流程 关注“湖北高速交警”官方微信公众号→进入违法举报→填写真实姓名、本人手机号码，获取验证码后点击快速登录→阅读举报须知→选择举报类型→按照提示开启相机定位→按照要求拍摄照片或视频，填写相关内容后发送。 1 关注“湖北高速交警”官方微信公众号 2 进入“违法举报”栏目 3 填写真实姓名、…	190	1	0	0	0	0	0	0	http://mmbiz.qpic.cn/mmbiz_jpg/sHQ8YCQ0QibAyjpB4Behv5Z3RBnRYnQPiaWicOnWRBMDVrn5OnHM1dlaaTic5Fzse7tglc1seAz5Svb8WHL2Ae1OUw/0?wx_fmt=jpeg						2020-10-02 22:42:13	2	5.2844	2
209	湖北发布	hubeifabu		3	0	2020-01-10 14:28:47	1.10	0	0	春运启幕！今日8趟加开列车放空南下接老乡 多个方向列车票价打折	http://mp.weixin.qq.com/s?__biz=MzA5MzY2MDkzOQ==&mid=2650371422&idx=4&sn=6124adbeee2eb8f233e1fbd751008039&chksm=8857a73abf202e2cf2eff47487c4e7b8e6c2d5eefc08a2df526c0c6b6680dff503a0be72ff9c&scene=4		1594	今天 2020年为期40天的春运大幕 正式拉开！ 今日凌晨，武铁首趟加开的列车就已经放空开赴东莞接湖北老乡，票价还不到平时的一半。此外，今年春运还有包括武咸、武孝、武冈城际在内，多个方向多个车次的车票都将打折销售，最低为6.5折。 首趟加开列车今日零时南下 10日是春运第一天，武铁将加开55列始发客车，方便旅客出行。其中将加开长途客车23列，分别是至北京、天津等地4列，至上海、合肥、杭州、温州等地8列，至郑州等地3列，从武汉、襄阳等地“空车去、载客回”开至广州地区8列；加开武铁管内各站间开行的中短途列车32列。同时将至广州、成渝、宜昌等方向的22列动车重联开行进一步提升运能。 从加开列车时刻表看出，武铁今年春运首日开出第一趟加开的普速列车是零点26分从麻城站始发往东莞东的3269次，该趟列车以“空车去、载客回”的方式开行到东莞东站后，次日19：33从东莞东始发接旅客返程，全程用时17小时…	114	0	0	0	0	0	0	0	http://mmbiz.qpic.cn/mmbiz_jpg/sHQ8YCQ0QibAyjpB4Behv5Z3RBnRYnQPia7ApKM1A82wC3aK9eIQeqxwlf6ibcYMlOog0xVrQjJuOk2o9csJvCU8g/0?wx_fmt=jpeg						2020-10-02 22:42:13	0	4.3942	9
210	湖北发布	hubeifabu		4	0	2020-01-10 14:28:47	1.10	1	0	医疗救治组专家：武汉不明原因的病毒性肺炎患者的病情多可得到控制	http://mp.weixin.qq.com/s?__biz=MzA5MzY2MDkzOQ==&mid=2650371422&idx=5&sn=209b839d94970b0847a57aad786ef1d1&chksm=8857a73abf202e2c88979043750632ce626e32f48c9d7d9ee8948fc6f6ec31286c283a8d91f1&scene=4		592	1月10日，针对群众关心的武汉不明原因的病毒性肺炎患者的治疗情况，记者专访了医疗救治组专家、湖北省人民医院呼吸科教授胡克。 请问当前不明原因的病毒性肺炎患者的主要临床表现是什么样的？ 答：不明原因的病毒性肺炎患者的主要临床表现多有发热、乏力、咳嗽、少痰，部分患者随着病情进展出现呼吸困难等症状。实验室检查表现为发病早期白细胞总数正常或降低，淋巴细胞计数下降，部分患者出现肝酶和肌酶水平升高；胸部影像学检查显示双肺多发毛玻璃样渗出影等。 通过对已收集到的不明原因病毒性肺炎诊断患者资料进行分析，发现本病表现为以肺炎为主的急性严重呼吸系统综合征。在疾病早期，90%以上出现发热，约80%有干咳，超过20%存在胸闷，20%左右有气促，约15%表现为呼吸困难；约80%病例的白细胞总数正常或降低，所有病例均有胸部影像学肺炎表现。 请问当前患者治疗情况怎么样？ 答：大多数患者的病情都属于轻到中度。经治疗，患…	224	1	0	0	0	0	0	0	http://mmbiz.qpic.cn/mmbiz_jpg/sHQ8YCQ0QibAyjpB4Behv5Z3RBnRYnQPiauKrTcvqGRPek4icbk7SK06yEOag5l9ZczsEdyNtgljbYRp3c1KH7SbQ/0?wx_fmt=jpeg						2020-10-02 22:42:13	6	11.097	-4
211	武汉发布	wuhanfabu		0	0	2020-01-10 16:16:07	1.10	0	0	政协武汉市第十三届委员会第四次会议闭幕，马国强周先旺胡立山出席	http://mp.weixin.qq.com/s?__biz=MzA3MzU2ODQzMQ==&mid=2651532296&idx=1&sn=6d183be25e9c40689bfa913e4cdb8d6d&chksm=84f295c8b3851cde4e9dc85dcf22a78ed10183138fbd577fd1f831e80c0f9a15dcae727a549f&scene=4	10日上午，政协武汉市第十三届委员会第四次会议闭幕。	1406	政协武汉市第十三届委员会第四次会议闭幕大会现场 记者苗剑 摄 10日上午，政协武汉市第十三届委员会第四次会议闭幕。 省委副书记、市委书记马国强，市委副书记、市长周先旺，市委副书记、组织部部长胡立山出席大会并在主席台就座。 市政协主席胡曙光主持闭幕大会。市政协副主席谭仁杰、侯晓华、彭富春、付明星、陈光菊、梁鸣、徐旭东、干小明，秘书长倪子林在主席台前排就座。 闭幕大会听取了政协武汉市第十三届委员会第四次会议提案审查情况的报告，关于2019年优秀提案、优秀承办单位和个人的通报。审议通过了政协武汉市第十三届委员会第四次会议建议案，决定向市人民政府提出《关于大力培育“芯”产业集群，发挥武汉“一芯驱动”龙头牵引作用的建议案》《关于抢抓5G新技术机遇，打造新型智慧城市的建议案》《关于释放“军运会”效应，提高我市体育场地综合利用效率的建议案》。大会审议通过《政协武汉市第十三届委员会第四次会议关于常务委员…	3044	7	0	0	0	0	0	0	http://mmbiz.qpic.cn/mmbiz_jpg/pqOJMEhPDIk9CxJtEh88kMctEgTs6eRr15Ccia0hCWENptRacDm2ia3x3QaTVfQQo1B2oCpvJ1uJgPF8ibicXXfvag/0?wx_fmt=jpeg						2020-10-02 23:10:15	2	10.1636	11
212	广东发布	gdfabu0710		0	0	2020-01-10 16:16:55	1.10	0	0	点赞！这些暖心瞬间，哪个更感动你？	http://mp.weixin.qq.com/s?__biz=MzA3MTYyNTkxOA==&mid=2651555303&idx=1&sn=cdb9c72f0baba633175226e186ddbf5f&chksm=84d59836b3a21120eac61f47d54449c855f704b5c51bcdcec9a6678cc94cfd4092fa35bd7bea&scene=4		2756	你身边是否有这样的人 他善待身边每一个人 他助人为乐、大爱无私 他兢兢业业坚守在自己的岗位上 他始终坚守着自己的初心 …… 今天，广仔就要为大家介绍 几位这样的人 “孝老爱亲”好人吴素松 吴素松是韶关市曲江初级中学高级语文教师。多年前，吴素松的姐姐因婚姻失败，出现了严重的精神疾病，她把遭遇家庭变故的外甥女从姐姐那里抱了回来。 从此，外甥女就成了她的女儿。 2007年，吴素松被查出患上肾癌，而即将迎来22岁生日的外甥女也因车祸不幸离世。 伤心欲绝的吴素松，在不影响两个班教学工作的同时，一边料理外甥女的后事，一边照顾因失女而精神更加失常的姐姐。 2015年夏天，吴素松的母亲瘫痪在床，她不厌其烦地照顾着母亲的饮食起居，与母亲一起面对瘫痪之后的心理创伤。 2017年5月，年事已高的家婆因腰椎严重的压缩性骨折难以行走，吴素松又扛起了照顾家婆的责任。 除了正常上班工作以外，她每天中午回家给家婆做饭，…	7409	40	0	0	2	7	0	0	http://mmbiz.qpic.cn/mmbiz_jpg/71vT6WeWUCUJKmiaZlUUrxZOPnlFZu91zNHFM3s0PGCcOItcztQTrG5yvJxRp7XcLasvuHMw4yUwsuUvYUP1bGA/0?wx_fmt=jpeg						2020-10-02 22:54:14	0	3.3008	14
213	湖北发布	hubeifabu		0	0	2020-01-10 17:13:50	1.10	1	0	打造创新创业生态系统 光谷青桐汇累计融资近40亿	http://mp.weixin.qq.com/s?__biz=MzA5MzY2MDkzOQ==&mid=2650371428&idx=1&sn=4c2b410b951d49e74221b789724e8e69&chksm=8857a700bf202e167a80e01dcbb1895eea244a0156733465d1bcde41916296113f4ce2397949&scene=4		1080	“追光逐芯，创想未来。”1月10日，2020年光谷青桐年汇暨光谷青桐汇100期在华中科技大学举行。 活动吸引了100多家创业企业报名，经过严格筛选，15个创业项目上台路演；顺为资本、人福医药、湖北高投、武汉科投、信中利、招银国际、烽火创投、中科院创投、光谷成长创投、长飞基金等30余家国内外知名投资机构出席。 超200个项目累计融资近40亿元 什么是光谷青桐汇？ 青桐即梧桐，喻指朝气蓬勃的大学生；桐有栖地之意，喻指大学生创业的场所—孵化器。 光谷青桐汇自2013年12月28日举办首场活动以来，已成功举办99期，路演项目超过800例，推介项目近1300例，参与的投资机构超800家，观摩人数超7万人，据不完全统计，超200个项目累计融资近40亿元。 经过六年的发展，光谷青桐汇已成为全国发展速度最快、最具品牌影响力的创业学习、交流、交易平台之一。 优质项目与资本高效对接的良性循环模式正逐步形成 …	183	2	0	0	0	0	0	0	http://mmbiz.qpic.cn/mmbiz_jpg/sHQ8YCQ0QibAyjpB4Behv5Z3RBnRYnQPiaJ5Rx4JBa6EkA1ibq5SVMzY3MoBMTgH9u86AGdWrkh5XBic8bNsURI4XA/0?wx_fmt=jpeg						2020-10-02 22:42:13	1	4.9548	17
214	湖北发布	hubeifabu		1	0	2020-01-10 17:13:50	1.10	0	0	恭喜！湖北一地入选2019年中国六大考古新发现	http://mp.weixin.qq.com/s?__biz=MzA5MzY2MDkzOQ==&mid=2650371428&idx=2&sn=65e2429761e1b766d2420477f81fb06e&chksm=8857a700bf202e168190eb26515ff0dd35938143b57cedf24500c12ea1f16891c30c716bd6c3&scene=4		3240	1月10日，备受瞩目的2019年中国六大考古新发现在中国社会科学院考古学论坛上揭晓，湖北随州枣树林春秋曾国贵族墓地入选。 1月10日，2019年中国六大考古新发现在京揭晓 该墓地发现三组侯级墓葬，填补了曾国考古不见春秋中期曾侯的空白，与近年我省不断发现的曾国高等级墓地一起，共同为名不见经传的曾国写就一部“曾世家”。 M168（曾侯宝）礼乐器组合（湖北省文物考古研究所供图） 枣树林春秋曾国贵族墓地考古发掘项目领队郭长江介绍，2018年3月至2019年11月，经国家文物局批准，湖北省文物考古研究所、北京大学考古文博学院、随州博物馆和曾都区考古队组成联合考古队，对墓地已勘探发现的86座春秋曾国墓葬及4座马坑、5座车坑进行考古发掘，取得系列重大收获。 其中，三组大墓墓主人分别为曾公求及其夫人渔、曾侯宝及其夫人芈加、曾侯得，身份均有成组的青铜器铭文可以确认。这三组侯级墓葬，是经科学考古发掘、棺椁结…	460	3	0	0	0	0	0	0	http://mmbiz.qpic.cn/mmbiz_jpg/sHQ8YCQ0QibAyjpB4Behv5Z3RBnRYnQPiapbejesg7XOBCYhtO62CFficwTNmX3bWJezFYKFhbaiaetv5NQ7vgn08Q/0?wx_fmt=jpeg						2020-10-02 22:42:13	2	6.3426	8
215	共产党员	gcdyweixin		0	0	2020-01-10 17:29:03	1.10	0	0	中共中央国务院隆重举行国家科学技术奖励大会 习近平出席大会并为最高奖获得者等颁奖	http://mp.weixin.qq.com/s?__biz=MzA4ODUzNjAxOA==&mid=2671091820&idx=1&sn=54adc9f67f2e4cf7421a68dd6b20dea8&chksm=8ae9a6d1bd9e2fc71e5cececb40249931a144d24591dbf014b08054ea86fc658f8f8355d810e&scene=4		2030	中共中央国务院隆重举行国家科学技术奖励大会 习近平出席大会并为最高奖获得者等颁奖 李克强讲话 王沪宁出席 韩正主持 中共中央、国务院10日上午在北京隆重举行国家科学技术奖励大会。习近平、李克强、王沪宁、韩正等党和国家领导人出席大会并为获奖代表颁奖。李克强代表党中央、国务院在大会上讲话。韩正主持大会。 上午10时30分，大会在雄壮的国歌声中开始。在热烈的掌声中，中共中央总书记、国家主席、中央军委主席习近平首先向获得2019年度国家最高科学技术奖的原中国船舶重工集团公司第七一九研究所黄旭华院士和中国科学院大气物理研究所曾庆存院士颁发奖章、证书，同他们热情握手表示祝贺，并请他们到主席台就座。随后，习近平等党和国家领导人同两位最高奖获得者一道，为获得国家自然科学奖、国家技术发明奖、国家科学技术进步奖和中华人民共和国国际科学技术合作奖的代表颁发证书。 中共中央政治局常委、国务院总理李克强在讲话中代…	80239	705	0	0	54	2051	0	0	http://mmbiz.qpic.cn/mmbiz_jpg/DhKPeHFI5HgRrWSzU68xrA9palcJibXq8F2KsEhzdB8TMicSmDIdNsC2wXNZSibdicuL9KMBddCQstvORtX3FOe6IQ/0?wx_fmt=jpeg						2020-10-02 22:35:13	2	8.8929	39
216	北京发布	beijingfabu	识政君	0	0	2020-01-10 17:52:54	1.10	0	0	一图读懂市政协常委会工作报告	http://mp.weixin.qq.com/s?__biz=MzA4NTIyMjMyMw==&mid=2652851134&idx=1&sn=3195258f35fdb7b85cf79d41c77e5d2c&chksm=8430dd62b3475474ed6fc558987c882474a10bd2baaf2142af8d17fc495723ed736d3775b206&scene=4		1047	1月10日下午3时，政协北京市第十三届委员会第三次会议在北京会议中心隆重开幕。 会议听取了市政协常委会工作报告和提案工作报告。 一起来看看报告亮点 ↓↓↓ 「权威解读」 市政协亮出2020年履职任务书 市政协常委会工作报告和提案工作报告全面总结了2019年各项工作和特点，明确了2020年履职任务书。 市政协将围绕完善“吹哨报到”“接诉即办”工作机制、促进营商环境持续优化、加大老旧小区改造力度等热点难点议题建言资政。其中，社会各界普遍关注的生活垃圾管理条例实施情况将纳入重点协商议题，市政协将对其开展民主监督。 2020年是全面建成小康社会和“十三五”规划圆满收官之年，市政协将进一步提高政治协商、民主监督、参政议政水平，广泛凝聚共识，围绕“北京市国民经济和社会发展‘十四五’规划纲要编制”“进一步加大服务业开放力度，促进营商环境持续优化”“提升金融服务科技创新能力，助推全国科技创新中心建设”“…	554	2	0	0	0	0	0	0	http://mmbiz.qpic.cn/mmbiz_jpg/SnxiaXwNLvELkpglqF5icAFJKkbwBVc5RlTDl12VTcicVfUgusjibyUjY1Zd788Itu0AcOo1RQLKB99qPiaIfGgooBA/0?wx_fmt=jpeg						2020-10-02 23:00:14	2	12.5461	24
217	北京发布	beijingfabu	全国科技创新中心	1	0	2020-01-10 17:52:54	1.10	0	0	北京地区71项成果获国家科技奖，全国科技创新中心影响力实现新提升	http://mp.weixin.qq.com/s?__biz=MzA4NTIyMjMyMw==&mid=2652851134&idx=2&sn=d48e1458f53f3f4efb04b27f8d00dca7&chksm=8430dd62b34754749354547291cf42f4ccc555e6d588ad6b1c322eb967a1cfc2ce37c3197f83&scene=4		4060	1月10日，2019年度国家科学技术奖励大会在京召开， 北京地区单位主持完成的71项成果荣获国家科学技术奖，其中特等奖1项、一等奖4项，二等奖66项，占全国通用项目获奖总数的29.7% 。 党的十八大以来，创新成为引领发展的第一动力，我国科技发展再次提速，开启了建设世界科技强国的新征程。作为全国科技创新中心， 北京创新发展实现了瞩目的成就，在基础研究、关键核心技术等领域取得了累累硕果，支撑了创新型国家和世界科技强国建设 。 北京再添一位“最高奖”：气象界泰斗——曾庆存院士 2019 年度国家最高科学技术奖分别授予中国科学院大气物理研究所曾庆存院士和中船重工集团七一九所黄旭华院士。 曾庆存院士 是国际著名大气科学家，国际数值天气预报奠基人之一，为现代大气科学和气象事业的两大标志——数值天气预报和气象卫星遥感作出了开创性贡献。他在国际上首次提出的“半隐式差分法”，至今仍是数值天气预报的核心技…	367	1	0	0	0	0	0	0	http://mmbiz.qpic.cn/mmbiz_jpg/SnxiaXwNLvELkpglqF5icAFJKkbwBVc5Rlu4Le93kAsAr5ImsYNmlhKZoB04y83FjiaEVoveNbA17b6AdIibXQstfA/0?wx_fmt=jpeg						2020-10-02 23:00:14	2	8.4675	32
218	中国政府网	zhengfu		0	0	2020-01-10 18:08:16	1.10	1	0	国务院关于2019年度国家科学技术奖励的决定	http://mp.weixin.qq.com/s?__biz=MzA4MDA0MzcwMA==&mid=2652536314&idx=1&sn=a4ff1d9405c10df344e3d8d2b4e3c115&chksm=84449621b3331f372e4a4ab86dc6e6691bca46997c7f66d04217ba92e1a5148a8700f8d62d1b&scene=4		958	国务院关于2019年度国家科学技术奖励的决定 国发〔2020〕2号 各省、自治区、直辖市人民政府，国务院各部委、各直属机构： 为深入贯彻落实习近平新时代中国特色社会主义思想，全面贯彻党的十九大和十九届二中、三中、四中全会精神，坚定实施科教兴国战略、人才强国战略和创新驱动发展战略，国务院决定，对为我国科学技术进步、经济社会发展、国防现代化建设作出突出贡献的科学技术人员和组织给予奖励。 根据《国家科学技术奖励条例》的规定，经国家科学技术奖励评审委员会评审、国家科学技术奖励委员会审定和科技部审核，国务院批准并报请国家主席习近平签署，授予黄旭华院士、曾庆存院士国家最高科学技术奖；国务院批准，授予“高效手性螺环催化剂的发现”国家自然科学奖一等奖，授予“电化学表面增强拉曼光谱学研究”等45项成果国家自然科学奖二等奖，授予“复杂机场高精度飞行校验技术及装备”等3项成果国家技术发明奖一等奖，授予“农产品…	98301	1001	0	0	0	0	0	0	http://mmbiz.qpic.cn/mmbiz_jpg/k5d4lfEvkEwVEVfFNDABSQ1F5o8KfbEJlhd7icAORK5XS2ohED1QWmxe4eC3A5SGWUbibGsiavR1lSOCFQYpYojEg/0?wx_fmt=jpeg						2020-10-02 22:19:11	1	6.4379	53
219	共青团中央	gqtzy2014		2	1	2020-01-10 18:38:53	1.10	0	0	网友刷屏：“谢谢这份坚定的守护！”	http://mp.weixin.qq.com/s?__biz=MzA3NTE5MzQzMA==&mid=2655093627&idx=3&sn=b1d42463563e8132a2f8a07a26200929&chksm=84c16e42b3b6e754677738c7fafa4ec787f159f9cad9d730a65ff69c309cddf7d3175059de08&scene=4		5579	共青团中央 有态度 有温度 全网青年都在关注 来源：微信公众号“共青团中央”（ID：gqtzy2014）综合整理自新华网（ 新华社记者 李铮、蔡拥军、包昱涵 ）、微博@新华视点、@人民网 网友评论 一边指挥车辆避让 一边猫腰领着学生过马路 这是大连交警杨传峻护学时的标准动作 20米的路口，他每天走数百遍 33年的守护，他从未因病缺岗 “只要想到这些年 没有一个学生因为事故受伤， 我就觉得这大半辈子，值了。” 一场车祸，让一个25岁的交警下定决心：坚守在20米宽的马路上，为学生站岗。这一站，就是33年。 2日清晨6点50分，2020年第一个上学日。58岁的杨传峻准时出现在大连旅顺口区迎春小学门口，这是他第33年的护学岗。 很多学校都有护学岗，但像杨传峻这样猫腰护学的不多。他一边指挥车辆慢行、暂停避让，一边猫着腰领着陆续抵达的小学生过马路。这一趟是两个孩子，他一手一个拉着过；下一趟聚集了四五…	28838	468	0	0	17	1100	0	0	http://mmbiz.qpic.cn/mmbiz_jpg/7hxJRjsnhfl8wYguT3ykg0pYg8a09icsSQILhicp7oO8tWnF5xZpMUvP9h3gG2fQOLNwicI3ia1Veubvg6qz2jTXQg/0?wx_fmt=jpeg		https://mp.weixin.qq.com/mp/readtemplate?t=pages/video_player_tmpl&action=mpvideo&auto=0&vid=wxv_1158205309337403393				2020-10-02 22:30:12	0	2.6925	8
220	共青团中央	gqtzy2014		0	0	2020-01-10 18:38:53	1.10	0	0	中央第三巡视组向共青团中央反馈巡视情况	http://mp.weixin.qq.com/s?__biz=MzA3NTE5MzQzMA==&mid=2655093627&idx=1&sn=94d2ce24b8fdf2a6cf61da57538f5761&chksm=84c16e42b3b6e754175f40b1bb6b957e31fdcab76fd1f2f5026f7b4c3bfb4f06f8db5ec98b71&scene=4		6323	共青团中央 有态度 有温度 全网青年都在关注 来源：中央纪委国家监委网站 近日，中央第三巡视组向共青团中央反馈巡视情况。中央组织部副部长吴玉良主持召开向团中央书记处第一书记贺军科的反馈会议，出席向团中央领导班子反馈会议，对巡视整改提出要求。会议向团中央主要负责人传达了习近平总书记关于巡视工作的重要讲话精神，中央第三巡视组组长龚堂华代表中央巡视组分别向团中央主要负责人和领导班子反馈了巡视情况。贺军科主持向领导班子反馈会议并就做好巡视整改工作讲话。 根据党中央统一部署，2019年9月至11月，中央第三巡视组对团中央进行了常规巡视。巡视组坚持以习近平新时代中国特色社会主义思想为指导，全面贯彻巡视工作方针，坚守政治巡视定位，把“两个维护”作为根本任务，围绕中心、服务大局，紧扣职责使命强化政治监督，重点检查落实党的路线方针政策和党中央重大决策部署、全面从严治党战略部署、新时代党的组织路线以及巡视整…	100001	446	0	0	8	731	0	0	http://mmbiz.qpic.cn/mmbiz_jpg/7hxJRjsnhfl8wYguT3ykg0pYg8a09icsSa3FssOL8EcCYRPVHSvsSRH2cicxicLIh5fzicm5YmCNeMWwMV16lozvvw/0?wx_fmt=jpeg						2020-10-02 22:30:12	2	8.8851	25
221	共青团中央	gqtzy2014		1	0	2020-01-10 18:38:53	1.10	0	0	定了，今年两次征兵	http://mp.weixin.qq.com/s?__biz=MzA3NTE5MzQzMA==&mid=2655093627&idx=2&sn=70bb8309fadb1527c7921c91912b414c&chksm=84c16e42b3b6e754b6e401b276490bb6f9d853477b40dfe7b8f9324069e336e86d3298663ad3&scene=4		5430	共青团中央 有态度 有温度 全网青年都在关注 来源：微信公众号“环球时报” （ID：hqsbwx）整理自全国征兵网 导读 今天，全国征兵网2020年征兵报名通道正式开启，确定2020年两次征兵。 全国征兵（男兵） 2020年应征报名时间： 上半年：1月10日至2月15日 下半年：4月1日至8月15日 全国征兵（女兵） 2020年应征报名时间： 上半年：1月10日至2月15日18时 下半年：6月26日至8月15日18时 男兵应征报名对象： 高中（含中专、职高、技校）毕业及以上文化程度的青年（含高校在校生），年满18至22周岁（1998年1月1日——2002年12月31日出生）；大专及以上文化程度的高校毕业生，年满18至24周岁；初中毕业文化程度青年，年满18至20周岁。男兵报名前须完成兵役登记。 女兵应征报名对象： 上半年应征报名：普通全日制高校在校生及应届毕业生（含2019届毕业生），年…	100001	1472	1	0	23	7460	1	143	http://mmbiz.qpic.cn/mmbiz_jpg/wlCrBZoK8HEVYQRpIFjaKloecia2YFwRiaDzIxmqxAx3fY1a7jkfPwibV66Jq2XFwUUEan2PbryWfKwwzNBwFKaOg/0?wx_fmt=jpeg						2020-10-02 22:30:12	0	4.0741	6
222	上海发布	shanghaifabu		5	1	2020-01-10 18:59:10	1.10	0	0	【探索】虹口发布2020形象宣传片《相约虹口》，来看唯美画面→	http://mp.weixin.qq.com/s?__biz=MjM5NTA5NzYyMA==&mid=2654118667&idx=6&sn=9571906ac8cc0629edd534b0a84d153c&chksm=bd3bbe708a4c376625fc8e3e742aa0afa25f7b82b789c9481a093fc6ba7e9f88186a433d8bd9&scene=4		256	虹口，位于黄浦江和苏州河交汇处，拥有独特的人文底蕴和区位优势， 在更新中传承，并注入时代的新内涵，与未来遥相呼应。 虹口区新闻办今天发布2020形象宣传片《相约虹口》，让我们一起来感受它的厚积文化与发展革新，领略跨越百年的蓬勃生命力。 建议在WiFi环境下观看 虹口，约吗？ 2020，虹口再出发！ 在虹口，记录底蕴与厚重。 在虹口，感受速度与激情。 在虹口，找到归属与幸福。 在虹口，体验创新与发展。 拥抱变化，赢得未来。 让我们《相约虹口》！ 资料：虹口区新闻办 编辑：周宝平	12437	204	0	0	81	781	0	0	http://mmbiz.qpic.cn/mmbiz_jpg/qdWB7wH8tTpOjNHibJOMEopc3fXqXhZktBQHsFjQzhKXpEVT1yq30yFaziapo5TNBqCBN9yiaC3vHlrIxDYEgODSg/0?wx_fmt=jpeg		https://v.qq.com/iframe/preview.html?width=500&height=375&auto=0&vid=n3049wpip2d				2020-10-02 22:10:11	1	1.6591	22
223	上海发布	shanghaifabu		0	0	2020-01-10 18:59:10	1.10	0	0	上海市市管干部任职前公示！（1月10日发布）	http://mp.weixin.qq.com/s?__biz=MjM5NTA5NzYyMA==&mid=2654118667&idx=1&sn=ea6508dd3c7003374e64a612124ec75b&chksm=bd3bbe708a4c3766fc5e7a8b28a6040c3a38389a92b7b86103d66115d4c4a83398f64293cf91&scene=4		2345	市委组织部今天发布，为在干部选拔任用工作中进一步扩大民主，广泛听取群众意见，把干部选好、选准，根据《党政领导干部选拔任用工作条例》规定，经市委研究决定，对下列同志进行任职前公示。 吴召忠，男，1968年1月出生，汉族，籍贯上海，中央党校大学学历，1986年11月参加工作，1993年7月加入中国共产党。现任中共崇明区委常委、副区长。拟任上海市长兴岛开发建设管理委员会办公室党组书记、常务副主任。 单少军，男，1966年11月出生，汉族，籍贯江苏启东，中央党校研究生学历，工学学士学位，1990年7月参加工作，1985年6月加入中国共产党。现任中共浦东新区区委常委、中共浦东新区纪律检查委员会书记、浦东新区监察委员会主任，一级巡视员。拟任市管正局职干部。 董依雯，女，1973年2月出生，汉族，籍贯浙江宁波，大学学历，公共管理硕士学位，1995年7月参加工作，1994年12月加入中国共产党。现任中共…	100001	359	0	0	31	869	0	0	http://mmbiz.qpic.cn/mmbiz_jpg/qdWB7wH8tTpo7FFmpOATKgEVuUSYS8IicZ3KOcTeSJ6cia6HNJ0ibmI86r9WiaSN3vBrBscs3tN5by1ibMwDROOouwQ/0?wx_fmt=jpeg						2020-10-02 22:10:11	1	5.9891	2
224	上海发布	shanghaifabu		1	0	2020-01-10 18:59:10	1.10	0	0	【快讯】豫园灯会今晚起亮灯！米老鼠首次与豫园金鼠共迎新春	http://mp.weixin.qq.com/s?__biz=MjM5NTA5NzYyMA==&mid=2654118667&idx=2&sn=2634573752c400ff0e2fc1b70b40f23d&chksm=bd3bbe708a4c37664750ce272df1cdaf4a9ac663ce941835bbc5f517ae5bcc7a01acb922eb79&scene=4		4564	盼望着，盼望着，春节快来啦！今晚起，2020年豫园新春民俗艺术灯会正式亮灯，一直延续至2月11日（农历腊月十六至农历正月十八），为期33天。今年豫园灯会的主角无疑是“鼠”，除了“机灵鼠”“财神鼠”等几只豫园金鼠之外，“米老鼠”米奇也将首次亮相豫园。快看现场美图↓ 作为国家级非物质文化遗产项目，豫园新春民俗艺术灯会已举办至第25届，成为沪上最具影响力的迎新民俗文化活动。 2020年的豫园灯会将以“全面奔小康•焕彩中国年”为主题，活泼可爱的卡通鼠形象贯穿整个豫园灯会。其中，中心广场主灯组主题为“2020 鼠你最幸福”，一只“豫园金鼠”站在乘风破浪的巨型龙舟上，寓意在时代潮流中，中华民族不断进取奋斗的精神。 （中心广场前9米高的豫园金鼠乘风破浪而来） 三大广场分主题演绎沉浸式节日场景 在总主题下，豫园商城的三大广场，即：黄金广场、九曲桥广场和中心广场也将分主题呈现不同的灯彩设计，分别以“五福迎…	74960	283	0	0	29	423	0	0	http://mmbiz.qpic.cn/mmbiz_jpg/qdWB7wH8tTpOjNHibJOMEopc3fXqXhZktA8d8FghnGlia1MXTzxfTSlOwspFia46ecAsRZ47Vib7wVBTtibIxsNDdqw/0?wx_fmt=jpeg						2020-10-02 22:10:11	0	3.2416	24
225	上海发布	shanghaifabu		2	0	2020-01-10 18:59:10	1.10	0	0	【全文】上海市贯彻《长江三角洲区域一体化发展规划纲要》实施方案公布！	http://mp.weixin.qq.com/s?__biz=MjM5NTA5NzYyMA==&mid=2654118667&idx=3&sn=565a1e6ec9764bd8c755265f2c46cd79&chksm=bd3bbe708a4c3766ef0e2b194fc2a8c81fe8142b9553660aaaa3e816316ebf8879af36efbcfb&scene=4		19574	为深入实施中共中央、国务院印发的《长江三角洲区域一体化发展规划纲要》，进一步发挥上海核心城市功能和龙头带动作用，推动国家战略更好贯彻落实，今天本市印发《上海市贯彻<长江三角洲区域一体化发展规划纲要>实施方案 》，提出到2025年，上海“五个中心”核心功能和服务辐射能级显著增强，跨区域多领域深化合作达到较高水平，长三角一体化发展的体制机制全面建立，上海龙头带动作用更好发挥，努力形成长三角共性与个性相得益彰、合作与竞争相互促进、集聚与辐射相辅相成的高质量一体化发展格局。赶紧来看全文↓ 1 明确总体要求 （一）指导思想 以习近平新时代中国特色社会主义思想为指导，深入贯彻习近平总书记关于推进长三角一体化发展重要讲话和指示精神，坚持新发展理念，紧扣“一体化”和“高质量”两个关键，牢固树立“一体化”意识和“一盘棋”思想，充分发挥上海龙头带动作用，以供给侧结构性改革为主线，以长三角生态绿色一体化发展示…	46848	214	0	0	9	120	0	0	http://mmbiz.qpic.cn/mmbiz_jpg/qdWB7wH8tTpOjNHibJOMEopc3fXqXhZkt615tN6ecO2LkCdUqug8WKoSgiauVBaGfjX89mSV0AictTzwyx5zNo6aw/0?wx_fmt=jpeg						2020-10-02 22:10:11	2	10.5054	30
226	上海发布	shanghaifabu		3	0	2020-01-10 18:59:10	1.10	0	0	【聚焦】长三角一体化示范区这5个镇先行启动！图集先睹为快	http://mp.weixin.qq.com/s?__biz=MjM5NTA5NzYyMA==&mid=2654118667&idx=4&sn=1b12250afc7ac8a35463f121a8c6a9b6&chksm=bd3bbe708a4c3766d53074390a236ab37ff7f71192488b229175181f629bc32b5fa5a7425d41&scene=4		9512	长三角生态绿色一体化发展示范区已经启动建设，先行启动区为660平方公里，其中有坐拥华为研发中心的金泽，有水彩画、田山歌、阿婆茶的朱家角，有古朴生活气息的黎里，有体验慢生活的西塘，还有十里桃花、农民画的姚庄……详见新民晚报的相关报道↓ 金泽镇 作为长三角生态绿色一体化发展示范区先行启动区的五镇之一，金泽拥有示范区“水乡客厅”片区唯一完整的古镇，新的定位带来了新的发展机遇；环境保护先行的乡村发展有了新的方向；凭借环境优势等来的华为研发中心成为金泽未来发展的新起点。“化绿为金，聚业成泽”，金泽发展的新蓝图已徐徐展开。 金泽古镇的千年银杏古树 “水乡客厅”新定位 金泽古镇一派幽静的水乡小桥流水美景 午后的阳光洒在金泽塘上泛着金光，这条南接太浦河，北通淀山湖的河道，随着晨夕变换着流向。 “金泽镇有42座桥42座庙，桥桥有庙，庙庙通桥。金泽塘上四朝古桥一水牵，沿河可以看到建于宋、元、明、清的不同风格…	17154	71	0	0	5	44	0	0	http://mmbiz.qpic.cn/mmbiz_jpg/qdWB7wH8tTokPUzGhdc5fNEL0uXNheE3OaK15mZNmEXticPK4dKF8tEBMtbanxSdLvrWKKokwJlxic6uOfZYMIVA/0?wx_fmt=jpeg						2020-10-02 22:10:11	1	3.6285	15
227	上海发布	shanghaifabu		4	0	2020-01-10 18:59:10	1.10	0	0	【最新】上海市第七次全国人口普查正式启动！标准时点为11月1日零时	http://mp.weixin.qq.com/s?__biz=MjM5NTA5NzYyMA==&mid=2654118667&idx=5&sn=41ee1fa41b72ca490753ee2cad5684a8&chksm=bd3bbe708a4c376682fbc999147ce91a355850e436aa1f2944665ec374b9ac0e59bb56e4294d&scene=4		889	今天，市政府召开本市第七次全国人口普查领导小组工作会议，贯彻落实第七次全国人口普查领导小组工作会议精神，研究和推进人口普查工作。本市第七次全国人口普查工作正式启动。 据了解，国务院决定于2020年开展第七次全国人口普查，普查标准时点是2020年11月1日零时。 会议指出，要充分认识人口普查工作的重大意义，切实加强对本市人口普查工作的组织领导。人口普查是一个国家最基本也是最重要的国情国力调查。在我国全面建成小康社会和“十三五”收官的关键之年，在第一个百年奋斗目标即将实现、中国特色社会主义进入新时代的重要历史节点，开展人口普查，具有特殊意义。开展人口普查是我国法定的普查工作，将全面查清上海人口数量、结构、分布、城乡住房等情况，将为科学制定本市国民经济和社会发展中长期规划、城市管理以及各项民生等公共政策，为完善人口发展战略、推动经济高质量发展、促进人的全面发展，提供科学准确的统计信息支撑。 会…	13727	46	0	0	9	112	0	0	http://mmbiz.qpic.cn/mmbiz_jpg/qdWB7wH8tTpOjNHibJOMEopc3fXqXhZktUfvgpgtAgP82jzU9icQqqmOcRNqcg6dQ1AIhQLodDhE3yJeuOh9zAyw/0?wx_fmt=jpeg						2020-10-02 22:10:11	2	11.0518	17
228	上海发布	shanghaifabu		6	0	2020-01-10 18:59:10	1.10	0	0	【天气】今晚中雨、明天雨止转阴，下周二起雨水再来！	http://mp.weixin.qq.com/s?__biz=MjM5NTA5NzYyMA==&mid=2654118667&idx=7&sn=1156a60d7158ae9bed2a1998dfef6630&chksm=bd3bbe708a4c37663e2e3f09ec7096d040ca019469a6cccb0f66673c65e32314e7d8663c3f7c&scene=4		400	阴冷模式下的申城雨水不停，全天都是阴有雨，且午后雨势增大，累积雨量可达中雨程度，天雨路滑，外出注意道路交通安全。今天温度略微上升，市区徐家汇最高9.1度、最低6.8度，不过由于湿度较大，体感较冷。明天前期还有一些弱降水，随后雨水渐止，周日和下周一太阳短暂上岗，下周二起雨水“返场”，持续时间在3天左右，不过雨量不大，有洗晒需要的朋友们要把握好为数不多的晴好天气。近期气温基本保持稳定，最高温8-10度，最低温4-7度，防寒保暖可别松懈啦！ 明日天气 未来几日天气 1月12日 星期日：多云，5~9度 1月13日 星期一：多云到阴，4~10度 1月14日 星期二：阴有零星小雨转多云到阴，6~10度 1月15日 星期三：多云到阴转阴有时有小雨，6~10度 资料：市气象局 编辑：吴逸伦、林欣	68289	279	0	0	29	758	0	0	http://mmbiz.qpic.cn/mmbiz_jpg/qdWB7wH8tTpOjNHibJOMEopc3fXqXhZktaolKw57gbN27711MR3ibIsGHpMUbROwrLApcfdJRS4dy5pSUBtlCIhA/0?wx_fmt=jpeg						2020-10-02 22:10:11	2	0.1648	7
229	共产党员	gcdyweixin		0	1	2020-01-10 19:05:38	1.10	0	0	你的一生可以用哪个词来概括？申纪兰用了两个字	http://mp.weixin.qq.com/s?__biz=MzA4ODUzNjAxOA==&mid=2671091829&idx=1&sn=2895e13fa02ee4260951be96cb0e71bc&chksm=8ae9a6c8bd9e2fde09abefeb4972024908ca40fa4cb5bee66a7c4a63d81ef2a2ee9eb764e548&scene=4		1599	2019年9月29日，人民大会堂，一位90岁的农民被习近平总书记授予“共和国勋章”。她就是申纪兰，唯一一位连任十三届的全国人大代表。 从当年倡导推动“男女同工同酬”写入宪法，到如今年过九旬依然坚守在田间地头，申纪兰总说，“勿忘人民、勿忘劳动”。这句话也是对她人生最好的诠释。 山西省平顺县西沟村，地处太行山区，自古就是与河道抢耕地、与老天抢粮食的地方。“山是石头山，沟是乱石沟。没土光石头，谁干谁发愁。”面对严酷的环境，一个走进西沟的女子却立下志愿，一定要彻底改变这里的面貌。 1946年，17岁的申纪兰嫁到西沟村，没有缠过足的她走起路来脚下生风，一直是村里的劳动能手。 1951年，西沟村成立了初级农业生产合作社，申纪兰成了第一位女副社长。 那时，西沟要扩大打坝造地规模，社里劳动力短缺，社长李顺达鼓励申纪兰发动妇女下地劳动。可是，对于奉行“好男人走到县，好女子不出院”的山里人来说，要让妇女们走…	100001	1302	0	0	57	2540	0	0	http://mmbiz.qpic.cn/mmbiz_jpg/DhKPeHFI5HgRrWSzU68xrA9palcJibXq8OhmQJpD8fWUIkxpfS8ZUYTV9jVmGN0TAgmvibP9xpibrLiacfAcej5QZw/0?wx_fmt=jpeg		https://v.qq.com/iframe/preview.html?width=500&height=375&auto=0&vid=g3049l92yrw				2020-10-02 22:35:13	0	2.4718	11
230	共产党员	gcdyweixin		1	0	2020-01-10 19:05:38	1.10	0	0	穿越40年，一图了解国人年货“进化论”	http://mp.weixin.qq.com/s?__biz=MzA4ODUzNjAxOA==&mid=2671091829&idx=2&sn=c2cc45c893f3c7bb115f01e4c89d8a76&chksm=8ae9a6c8bd9e2fdedb11fd4f11c65e2a433e7622ed52224c76fad99d3fc298f702e90dfa702c&scene=4		398	点击查看大图↓↓↓ （资料来源：光明日报 光明网 经济日报） 往期精选 70年婚礼变迁，哪一段勾起了你的回忆？ 70年，舌尖上的变化这么大 “开放中国”｜一本护照：出境入境任逍遥 来源：新华网 编辑/设计：李倩 曹桢 责编：郝多 编审：陈卫平 张斌 喜欢就请点亮“ 在看 ”哟!	44070	322	0	0	14	186	0	0	http://mmbiz.qpic.cn/mmbiz_jpg/DhKPeHFI5HgRrWSzU68xrA9palcJibXq8oDlvwEEziauoatqIZ7VIVMd9IpnRnt3wzGvf50GumLyLtDTOpFN2BMw/0?wx_fmt=jpeg						2020-10-02 22:35:13	0	0.6591	7
231	共产党员	gcdyweixin		2	0	2020-01-10 19:05:38	1.10	0	0	鼠年真要多上一个月的班？专家：纯属瞎算计！	http://mp.weixin.qq.com/s?__biz=MzA4ODUzNjAxOA==&mid=2671091829&idx=3&sn=e93f0d70010db84060112cced309bcf2&chksm=8ae9a6c8bd9e2fded39e0eaaba02160735d8b5ee51276eb8c29e75735e5646c3a9277f8c3a76&scene=4		995	近日，微博话题 #鼠年要多上一个月的班# 登上微博热搜 “公历2020年为双闰年 农历庚子鼠年有个‘闰四月’ 全年共384天 鼠年还有两个立春 分别在2020年2月4日和2021年2月3日！” 此消息也引起了网友们热烈讨论 网友们的关注点主要在 工资、年龄两方面 不少网友问： 要多发一个月工资吗？ 有人马上理智回复： 上班发工资是按阳历的 针对“双闰年”的话题，专家解释： 公历2月有29天的年份为公历闰年，农历闰一个月的年份为农历闰年，这两个“闰年”一旦重合，就可以叫“双闰年”。 公历闰年的出现比较好理解： 地球绕日运行周期为365.5306天，即一回归年。阳历的正常年份只有365日，比回归年短约0.2422日，每四年累积约一天，因此就把这一天加于2月末，使当年天数变为366日，这一年就为闰年。 那么，农历闰年是怎么出现的？ 中国农历根据月相确定日期和月份，根据二十四节气确定年长。二十四…	17784	164	0	0	3	36	0	0	http://mmbiz.qpic.cn/mmbiz_jpg/DhKPeHFI5HgRrWSzU68xrA9palcJibXq8GmpibuXgy0iaibh54Opr6HicuKibHs8HPcetRRfKZDkfeqQjlhBlGoGnuicg/0?wx_fmt=jpeg						2020-10-02 22:35:13	1	0.8239	8
232	共产党员	gcdyweixin		3	0	2020-01-10 19:05:38	1.10	0	1	春运撞上流感，如何不带感冒回家	http://mp.weixin.qq.com/s?__biz=MzA4ODUzNjAxOA==&mid=2671091829&idx=4&sn=eb7f2f110842362cf1708e57d9bb015f&chksm=8ae9a6c8bd9e2fde008fabc5d8ad7cbd13b20747184f4bd77e7c839bec68755210eef8e4f5ce&scene=4		659	今天 春运拉开大幕 车如梭，人如潮 地铁、车站、机场…… 挤满了归心似箭的人 然而 近期关于流感疫情的报道 层出不穷 给回家的喜悦蒙上了一层忧虑 一旦遭遇流感 家中老小最容易“中招” 难得的春节假期 可能就要和自己说再见啦 今年流感疫情相较往年更为迅猛。据国家疾病预防控制局发布的《全国法定传染病疫情概况》数据显示，过去4年流感发病数总和为172.7万。而截至2019年11月，2019年流感发病数已超230万，远超过去四年总和。 如何防治肆虐流感？收好这份《流感防治手册》，不带感冒回家。 鼠年到，健康到 莫让流感阻碍了我们的好心情 收好《流感防治手册》 给自己更给家人朋友提个醒 不带感冒回家 过一个快乐的春节 往期精选 关于病毒性肺炎，你最关心的问题都在这 脸上有张“疾病地图”，哪里生病了，它会告诉你！ 紧急提醒！近期流感高发，千万别大意！ 来源：生命时报 责编：姚润萍 编审：陈卫平 张斌…	13917	173	0	0	9	92	0	0	http://mmbiz.qpic.cn/mmbiz_jpg/DhKPeHFI5HgRrWSzU68xrA9palcJibXq8k2YuthqwHzia11oE8iasx7Dwre1icfKw5libqibIH37LoHZ55ppaiaS6nB6Q/0?wx_fmt=jpeg						2020-10-02 22:35:13	0	1.4831	2
233	武汉发布	wuhanfabu		0	0	2020-01-10 20:00:00	1.10	0	0	省国家网安基地建设工作领导小组第一次全体会议召开	http://mp.weixin.qq.com/s?__biz=MzA3MzU2ODQzMQ==&mid=2651532313&idx=1&sn=11663f8a6cdcc7f9907d1ae13581bb48&chksm=84f295d9b3851ccf408b744b6bbb31c36541cad675290d4a3fbdc649af9bdba13825378bf71f&scene=4	1月9日，省委副书记、市委书记马国强主持召开省国家网安基地建设工作领导小组第一次全体会议，学习贯彻习近平总书	802	1月9日，省委副书记、市委书记马国强主持召开省国家网安基地建设工作领导小组第一次全体会议，学习贯彻习近平总书记关于网络安全工作的重要指示和省委工作要求，听取国家网安基地建设情况汇报，研究解决基地建设存在的突出问题，安排部署下一阶段工作任务。省委常委、宣传部部长王艳玲出席会议。 会议指出，建设国家网安基地，是以习近平同志为核心的党中央作出的重大战略决策，是中央重托、国家使命、全国唯一，是培育战略性新兴产业、加快新旧动能转换、推进湖北高质量发展的重大机遇。目前，国家网安基地已经有了良好开局，但距离世界一流的“网络安全学院+创新产业谷”，还有不小差距。各地各单位要把思想和行动统一到党中央决策部署和省委工作要求上来，切实增强责任感使命感紧迫感，以更大力度建项目、破难题、抓落实，加快推进国家网安基地建设。 会议要求，要加强与中央国家部委的对接，力争在网络安全领域项目立项落户、网安学院建设等方面争取…	1896	13	0	0	1	0	0	0	http://mmbiz.qpic.cn/mmbiz_jpg/pqOJMEhPDIk9CxJtEh88kMctEgTs6eRrjpVLgcEKDwTt5PtvrpEnF1RBSK6quJzwP2ZvcEiaBWcPF28jO3fh4Gw/0?wx_fmt=jpeg						2020-10-02 23:10:15	2	12.0631	29
234	武汉发布	wuhanfabu		1	0	2020-01-10 20:00:00	1.10	0	0	政务 | 周先旺与市“两会”民营企业家代表委员座谈交流	http://mp.weixin.qq.com/s?__biz=MzA3MzU2ODQzMQ==&mid=2651532313&idx=2&sn=2ab0c5f7972148245a96d8a94e6b976d&chksm=84f295d9b3851ccf88ab4bf4a5a8586db053edf505fce09d91ca531dec0c08c68e019952b057&scene=4	市“两会”期间，多位民营企业家委员提出，希望与市长加强面对面交流，这一建议得到及时回应。1月9日晚，武汉市委	593	市“两会”期间，多位民营企业家委员提出，希望与市长加强面对面交流，这一建议得到及时回应。1月9日晚，武汉市委副书记、市长周先旺与市“两会”民营企业家代表委员进行专题座谈，就落实中共中央、国务院《关于营造更好发展环境支持民营企业改革发展的意见》，推进武汉市高质量发展听取意见和建议。 座谈会现场气氛热烈，梁伟、付志琦、林小芳、赵勇、王琴、徐击水等17位市“两会”民营企业家代表委员结合自身企业发展，围绕发展新经济、优化营商环境、提高民营企业竞争力等主题，开门见山、踊跃发言。 周先旺认真倾听每位企业家的发言，仔细记录意见建议，并现场给予回应，衷心感谢大家为武汉经济社会发展作出的重要贡献。 周先旺表示，民营经济是推动武汉高质量发展的重要主体，在去年全市经济稳增长中作出了突出贡献，市委市政府将一如既往把民营经济发展放在重要位置，大力推动民营经济高质量发展。市政府将建立常态化政企对接机制，定期召开民营…	815	1	0	0	0	0	0	0	http://mmbiz.qpic.cn/mmbiz_jpg/pqOJMEhPDIk9CxJtEh88kMctEgTs6eRrqyBBIB8nfb8mjGNZ9XpSiayJTzIiadTbeeC1m1vkvcWC7QUcOJYAgFUg/0?wx_fmt=jpeg						2020-10-02 23:10:15	0	4.4492	28
235	武汉发布	wuhanfabu		2	0	2020-01-10 20:00:00	1.10	0	0	春运 | 春运十大热门铁路线，来武汉的占了两条	http://mp.weixin.qq.com/s?__biz=MzA3MzU2ODQzMQ==&mid=2651532313&idx=3&sn=f12dc92c92393a7b251c65294148395b&chksm=84f295d9b3851ccfbefadd6a64b2a03f4b148241249d56daf2302d65a057695a31132b309e0e&scene=4	2020年春运今日正式启动。去哪儿网统计出春运期间十大最热门火车线路，其中来汉的线路占了两条，分别为广州南—	1600	2020年春运今日正式启动。 去哪儿网统计出春运期间 十大最热门火车线路， 其中来汉的线路占了两条， 分别为广州南—武汉、 深圳北—武汉。 ▼ 来自交通部的数据显示， 今年春运预计全国旅客发送量 将达到约30亿人次， 其中铁路4.4亿人次，增长8%； 民航7900万人次，增长8.4%。 （图为2020年春运开始首日的汉口火车站 记者詹松 通讯员代能跃 摄） 由于今年春运启动时间早，学生回家、务工返乡、探亲客流将高度重叠。去哪儿网数据显示，春运出行客流最高峰将在1月22日到来。而今年春运期间最热门的火车线路，当数广州南—重庆西。同时，今年春运前十名的热门铁路线路中，有六条线路由广州南站出发，其中包括广州南—武汉。深圳北—武汉也进入热门线路前十。 民航出行方面，北京—三亚航线成为去哪儿网平台上最热门的春运航线。与2019年同期相比，该航线客流量增长19.6%。去哪儿网旅游专家表示，随着异地过…	835	0	0	0	0	0	0	0	http://mmbiz.qpic.cn/mmbiz_jpg/pqOJMEhPDIk9CxJtEh88kMctEgTs6eRrEW9gutmNazwd4Qyr7Fl5DdrndAlWBKJB9NJCJnvHjSlWG4GFnHvjicg/0?wx_fmt=jpeg						2020-10-02 23:10:15	1	5.6399	8
236	武汉发布	wuhanfabu		3	0	2020-01-10 20:00:00	1.10	0	0	服务 | 武汉市70个青少年寒假社区托管15日开班！	http://mp.weixin.qq.com/s?__biz=MzA3MzU2ODQzMQ==&mid=2651532313&idx=4&sn=180a30e6a6f8b81ad781aa70ffedfc70&chksm=84f295d9b3851ccfc68daf1f2a31313b94dec26beeed12f754de05f06ae0216f2d076cac1292&scene=4	昨日，记者从武汉团市委获悉，由武汉团市委主办的“武汉市青少年寒暑假社区托管项目”再次进入2020年武汉市政府	2600	昨日，记者从武汉团市委获悉，由武汉团市委主办的“武汉市青少年寒暑假社区托管项目”再次进入2020年武汉市政府工作报告，将在今年的寒暑假分阶段开展实施。寒假即将来临，全市70个青少年寒假社区托管室整装待开放。 据悉，服务对象以武汉市小学生青少年群体，重点以外来务工人员子女、假期农村留守儿童、双职工子女群体为主。免费寒假社区托管项目服务日从2020年1月15日至1月22日（1月18日休息）、2月3日至2月5日，共计10天。托管时间为工作日的8:30-11:30,14:30-17:30。同时，2020年2月6日—7日为青少年寒假社区托管项目公益冬令营活动日，将在全市参与托管的青少年中挑选140名表现优秀的代表参加公益冬令营活动。 根据各托管室的条件，每个托管室招生名额在40-100人。每个托管室安排1名负责人以及社区干部、大学生志愿者、安保人员、活动课程教师为青少年提供托管服务。市民可关注“青…	201	0	0	0	0	0	0	0	http://mmbiz.qpic.cn/mmbiz_jpg/pqOJMEhPDIk9CxJtEh88kMctEgTs6eRrZvicViawmgmBmtoiaiavHiaAIW8xvQmiclHYnyCfyzWTx0zo5ueu0dRia5G0g/0?wx_fmt=jpeg						2020-10-02 23:10:15	3	8.9663	6
237	上海发布	shanghaifabu		0	0	2020-01-10 20:21:59	1.10	0	0	新一批援疆、援三峡库区干部人才即将启程！李强、应勇会见，勉励他们跑好历史性一棒	http://mp.weixin.qq.com/s?__biz=MjM5NTA5NzYyMA==&mid=2654118673&idx=1&sn=5c682eb03fd9218573f18a826ba4e8fe&chksm=bd3bbe6a8a4c377c96d1cf8679eabb51fe323b414c3bdf781e53dc6ea63d48c715cd15d48e92&scene=4		1055	市委书记李强，市委副书记、市长应勇今天上午（1月10日）会见了即将奔赴新疆、三峡库区等对口支援帮扶地区的上海新一批援派干部人才代表。李强指出，今年是全面建成小康社会的收官之年，是脱贫攻坚决战决胜之年。要深入学习贯彻习近平总书记关于扶贫工作的重要论述，不辱使命、不负重托，勇于担当、积极作为，以更精准的举措、更有力的行动奋力跑好脱贫攻坚历史性的一棒，扎实筑牢民族团结的桥梁与纽带，把党和国家的亲切关怀、把上海人民的深情厚谊传递到对口地区群众心坎上。 结合当地实际，发挥上海优势，切实解决好“两不愁三保障”突出问题 李强代表市委、市政府向新一批援疆、援三峡库区干部人才致以敬意，向家属表示慰问和感谢。他说，2020年，我国将全面建成小康社会，全面完成脱贫攻坚任务。大家既是这一伟大历史时刻的见证者、亲历者，更要做参与者、奉献者。要坚决贯彻落实党中央决策部署，在当地党委、政府的领导下，奋力跑出脱贫攻坚的…	100001	338	0	0	47	1580	0	0	http://mmbiz.qpic.cn/mmbiz_jpg/qdWB7wH8tTpOjNHibJOMEopc3fXqXhZkt1p3HgU3ZOyBe5vvHFLQWicCqH3cbQOCUIoFuBs68icmI0a3tfsibBxRmA/0?wx_fmt=jpeg						2020-10-02 22:10:11	1	5.2731	37
238	共青团中央	gqtzy2014		1	1	2020-01-10 20:31:56	1.10	0	0	大学老师跨越890公里，为生病女学生送期末考卷	http://mp.weixin.qq.com/s?__biz=MzA3NTE5MzQzMA==&mid=2655093639&idx=2&sn=1bd4862167d5389c4363108b25098417&chksm=84c16ebeb3b6e7a8324d564b6363c27019fdd0a5263ee9f730e80e3b1e8a834d0011f87142b9&scene=4		5472	共青团中央 有态度 有温度 全网青年都在关注 来源：微信公众号“ 中青网教育”（ID：zqwjypd）综合整理自齐鲁晚报、梨视频 大四女生因病无法返校参加期末考试，一旦缺考将无法如期毕业。为了不让一个学生掉队，齐鲁工业大学(山东省科学院)外国语学院的辅导员和班主任怀揣着密封好的考卷，从济南奔赴到890公里之外的西安，在该门课程开考当天为学生安排了一场特殊的考试。 在西安的一家宾馆里，齐鲁工业大学(山东省科学院)外国语学院老师在为考生监考。(受访者供图) 跨越近两千里送考卷，让学生完成最后一门课 跨越千里送考卷，只为让大四女生小星（化名）顺利完成大学时代的最后一门考试。这件暖心事儿的源头，还要从2019年12月9日的一通电话说起。 当天，正在忙碌中的外国语学院团委书记孙立芹接到了学生小星的父亲邢先生打来的电话，因为孩子生病，想要办理缓考。在详细询问孩子病情后，孙立芹了解到，小星目前病情稳定…	100001	954	0	0	23	8998	0	0	http://mmbiz.qpic.cn/mmbiz_jpg/blibSaqibwQr7bvEjN6QROwaxwT9nnhicxzKegtM2N1rWgu6B9oZqibEmXPopHAU4TQ62mf1OpcgTyOg9LWFCpIfDQ/0?wx_fmt=jpeg		https://v.qq.com/iframe/preview.html?width=500&height=375&auto=0&vid=w1435gesc4c				2020-10-02 22:30:12	0	7.747	7
239	共青团中央	gqtzy2014		0	0	2020-01-10 20:31:56	1.10	1	0	青听 | 比起家长，孩子为什么更听老师的话？	http://mp.weixin.qq.com/s?__biz=MzA3NTE5MzQzMA==&mid=2655093639&idx=1&sn=6dd870440c9e97ac263128963c430b8b&chksm=84c16ebeb3b6e7a846e33cee59d5e3f51bb5c719b624c3a73bf555d2ffa06d49eaf97734f565&scene=4	每晚8:30 陪你青听	3538	二〇二〇年一月十日 青 · 听 今日配乐《岁月神偷》 欢迎到网易云音乐 关注@共青团中央 收听更多团团推荐的歌儿 孩子最听谁的话？ 爸爸妈妈？爷爷奶奶？外公外婆？ 不不不 这句话熟悉吗？ 我们老师说的对！ 我们老师说的对！ 夸张一点说，老师的话简直就是“圣旨”，孩子不仅会听，而且还会不折不扣地执行。 而父母说的话，尤其是命令，就像空气，孩子很少听。搞得很多父母都要这样吓唬孩子：你要是再不听话，我就告诉你们老师…… 为什么会出现这样鲜明的对比？ 老师们靠什么获得了孩子们的敬畏？ 背后真正的原因是什么？ 老师给孩子树立了明确的规则 准时入园 见到老师要问好 教室里不可以跑跳和大声吵闹 东西用完要放回原处 自己的事情自己做······ 类似的规则（在幼儿园称为常规）在孩子的一日活动中处处存在，并张贴在孩子能看见的地方。 这么多规矩，孩子不会觉得约束吗？ 不会。 相反，正因为这些规则，班级的一切…	100001	717	0	0	12	1411	0	0	http://mmbiz.qpic.cn/mmbiz_jpg/7hxJRjsnhfl8wYguT3ykg0pYg8a09icsSQFRzDVgF0IW2LUA3pU8ux4aFcZKY6zGDeEDMibGPLJtMdX8Goo1Sv2g/0?wx_fmt=jpeg				https://mp.weixin.qq.com//cgi-bin/readtemplate?t=tmpl/audio_tmpl&name=%E9%99%AA%E4%BD%A0%E9%9D%92%E5%90%AC%20%20%E5%BC%A0%E6%99%A8%E5%AE%9C&play_length=14:00		2020-10-02 22:30:12	0	0.9323	5
240	广东发布	gdfabu0710		0	1	2020-01-10 21:00:00	1.10	0	0	原来，广州这条路这么威水！出了那么多全国第一！	http://mp.weixin.qq.com/s?__biz=MzA3MTYyNTkxOA==&mid=2651555313&idx=1&sn=23677a7e9206eadd7b0ab07ca99213f9&chksm=84d59820b3a21136a3b30296ea76f5609128dd1fa53fdd832401e1868e3696fe0b6213bf1420&scene=4		3659	1月8日 广州市海珠区首部原创话剧 《工业大道》 在市少年宫剧场成功首演！ 这也是首部 反映广州工业化进程的现实题材话剧 《工业大道》首演花絮 轻灵的音乐响起，淡淡的回忆泛开 20世纪50年代撑起广州工业半边天 20世纪90年代轰鸣的机器变得寂静 曾经拥有无数威水史的广东“硅谷” 而今在大湾区书写数字经济的绚丽华章！ 工业大道几经变迁 依然屹立于中国南方 以举世瞩目的发展 成为中国改革开放伟大进程中的鲜明注脚 它的故事如同一场魔术 在近百年时间里 每一寸土地上 都曾汇集最前沿的技术 滴灌最滚烫的汗水 见证最火红的岁月 一直引领着中国产业的变迁 // 从“全国第一”到“创意新秀” // 话剧《工业大道》演出刚结束，剧场内掌声雷鸣。“在这部话剧中，我找回了曾经的自己，回味起和工友们同甘共苦、攻坚克难的情谊，一下子把时间拉回到了那个争创全国第一的峥嵘岁月。”广州重型机械厂退休职工陈叔饱含热泪发…	32129	106	0	0	12	78	0	0	http://mmbiz.qpic.cn/mmbiz_jpg/71vT6WeWUCUbGWwic0JDrDylkaO99Te3yqWiagzGNRdvicv7jjwicicaLMQLzPYnbyicS3VzGVbVnoBuSKKGyvUse7QA/0?wx_fmt=jpeg		https://mp.weixin.qq.com/mp/readtemplate?t=pages/video_player_tmpl&action=mpvideo&auto=0&vid=wxv_1157036342585556992				2020-10-02 22:54:14	1	4.962	26
241	上海发布	shanghaifabu		0	0	2020-01-10 22:00:22	1.10	0	0	培养时代新人、为基层减负、临港新片区……今天的市委常委会提到了这些关键词！	http://mp.weixin.qq.com/s?__biz=MjM5NTA5NzYyMA==&mid=2654118680&idx=1&sn=1adf7d84090a21a996946a52967555c5&chksm=bd3bbe638a4c37750ef6ec0b8f81f5184990ac6675bbe96d6ce2eb961c46c005e83d72911796&scene=4		1477	市委常委会今天下午（1月10日）举行会议，传达学习习近平总书记关于审计工作重要指示精神和全国宣传部长会议精神，听取贯彻执行中央八项规定精神和解决形式主义突出问题为基层减负情况、2019年市委市政府重点工作推进落实情况以及上海自贸试验区临港新片区工作进展情况的汇报，研究城乡融合发展、信访工作等事项。市委书记李强主持会议并讲话。 紧扣过“紧日子”要求，严肃财经纪律，严格预算约束 会议指出，要深入学习贯彻习近平总书记重要指示精神，不断提高审计工作能力水平，推动补齐工作短板，堵塞制度漏洞，促进经济高质量发展。紧扣过“紧日子”要求，严肃财经纪律，严格预算约束，促进财政资金提质增效，促进优化营商环境举措落地落实。 全力打响“上海文化”品牌，持续抓好文化事业发展和媒体融合改革 会议指出，要深入学习贯彻习近平总书记关于宣传思想工作的重要论述，按照王沪宁同志在全国宣传部长会议上的讲话要求，把学习宣传贯彻习…	31513	64	0	0	5	74	0	0	http://mmbiz.qpic.cn/mmbiz_jpg/qdWB7wH8tTpOjNHibJOMEopc3fXqXhZktK6bc5lKzaOVWThic5fWVRpaicZgbdnKpc13OyEv3upLeGKs5mq5ycobQ/0?wx_fmt=jpeg						2020-10-02 22:10:11	0	13.1827	29
242	上海发布	shanghaifabu		0	0	2020-01-10 22:22:34	1.10	0	0	投资总额超73亿美元！60个外资项目今天在沪集中签约	http://mp.weixin.qq.com/s?__biz=MjM5NTA5NzYyMA==&mid=2654118693&idx=1&sn=e284b0f7378c8edd43439c6327af2aff&chksm=bd3bbe5e8a4c3748057aeb0fdbaf614828ef2c47d9bf4ebc9f8fc87388e5f0d9a1a2fdc9da19&scene=4		1003	又有60个外资项目今天（10日）在上海集中签约，投资总额超过73亿美元。上海市市长应勇出席签约仪式，副市长许昆林致辞，英国葛兰素史克公司相关负责人作为签约项目代表发言。 努力让“特斯拉速度”成为常态，持续打造更具国际竞争力的营商环境和投资发展环境 这次签约的项目中，来源于世界500强企业的有9个，超过1亿美元的大项目有20个，涉及集成电路、人工智能、生物医药、汽车、金融、信息科技、文化娱乐和医疗健康等领域。 良好的营商环境是上海吸引外资的重要因素。上海已连续3年开年第一项工作抓优化营商环境。今年首个工作日，上海还推出营商环境改革3.0版方案和加强投资促进32条举措，努力让“特斯拉速度”成为常态，持续打造更具国际竞争力的营商环境和投资发展环境。 上海新设外资项目、合同外资、实到外资继续保持“三升”态势 据统计，2019年，上海新设外资项目6800个，同比增长21.5%；合同外资502.53…	77376	185	0	0	21	727	0	0	http://mmbiz.qpic.cn/mmbiz_jpg/qdWB7wH8tTpOjNHibJOMEopc3fXqXhZktT6ichInRHia74E3iah9x3BpPFDq2ffbmUPT6oIZhib1I1rDvK4Pxp90JJQ/0?wx_fmt=jpeg						2020-10-02 22:10:11	0	3.9548	9
243	上海发布	shanghaifabu	上海交通	1	0	2020-01-10 22:22:34	1.10	0	0	【交通】沪今起开设27条春运专线、8条临时专线！	http://mp.weixin.qq.com/s?__biz=MjM5NTA5NzYyMA==&mid=2654118693&idx=2&sn=d7b0733d5ca0a9b9001f628806445aa7&chksm=bd3bbe5e8a4c37481ebad0eaf94affaf2ef004efa085bcf19c7bc562340b3fb59292823c51e1&scene=4		1619	春节有出行计划的小伙伴注意啦！市道路运输局说，2020年春运期间开辟27条春运专线、8条临时专线，覆盖上海火车站、上海南站、上海西站、虹桥枢纽、浦东机场、石洞口码头等重要枢纽站点，其中，春运4线、春运13线、春运19线，根据客流特征营运截至2月9日，其余线路营运截至2月18日。 针对虹桥枢纽春运期间返程客流密度高的特征，1月29日至2月2日（初五至初九），2月7日至2月9日（正月十四至正月十六）将另外增设8条春运临时专线，保障虹桥枢纽区域返程大客流的疏运工作。详见↓ 春运专线及运营安排 1．上海火车站 上海火车站南广场 春运1线：上海火车站南广场～虹桥东交通中心（941路） 春运2线：上海火车站南广场～川沙汽车站（申川线） 春运3线：上海火车站南广场～南汇汽车站（南新线）末班车次日凌晨2:00 春运4线：上海火车站南广场～闵行（徐闵线） 春运5线：上海火车站南广场～上海南站北广场（301…	33931	63	0	0	13	337	0	0	http://mmbiz.qpic.cn/mmbiz_jpg/qdWB7wH8tTpOjNHibJOMEopc3fXqXhZktyYWUVy7yXxzFdBAkzH2Kiau9vx3NxBYRkDe3xw9egWdBM1PtTALgZAQ/0?wx_fmt=jpeg						2020-10-02 22:10:11	1	6.6497	3
244	上海发布	shanghaifabu		2	0	2020-01-10 22:22:34	1.10	0	0	【健康】全国健康城市评价结果出炉！上海这3个区入选→	http://mp.weixin.qq.com/s?__biz=MjM5NTA5NzYyMA==&mid=2654118693&idx=3&sn=d6f90fd0be33e8b06481cf62f989ab7e&chksm=bd3bbe5e8a4c374826fd1a7ae146c99f5578139d7ba5b476b2f1bc01c5eccbfc99f9e745c1e1&scene=4		1115	全国爱卫办近日印发《关于全国健康城市评价结果的通报》，对2018年度全国健康城市建设示范市、各省份排名第一位城市及进步最快城市予以表扬。上海的金山区、虹口区、黄浦区入选健康城市建设示范市名单。详见↓ 点击图片，放大观看 《关于全国健康城市评价结果的通报》解读 健康城市评价是如何开展的？ 全国爱卫办委托中国健康教育中心作为全国健康城市评价工作办公室，会同复旦大学、中国社会科学院研究制定了《全国健康城市评价指标体系（2018版）》，并根据此指标体系对38个健康城市试点市开展了评价工作，在此基础上完善了评价指标的权重、数据分析评价方法和填报要求，为开展全国健康城市评价奠定了良好基础。 2019年1月，中国健康教育中心组织对各省爱卫办人员进行了评价工作培训，组织收集各地2017年度和2018年度数据。 截至2019年8月底，共收集314个城市报送的数据，经过对大量数据认真整理，并反复与相关省、城…	19967	58	0	0	3	79	0	0	http://mmbiz.qpic.cn/mmbiz_jpg/qdWB7wH8tTpOjNHibJOMEopc3fXqXhZkt3JMczAFnpxWnW7wspLG7mT0ru9WicCeGpUhYlAqfD5yDPrPsMrCvZicg/0?wx_fmt=jpeg						2020-10-02 22:10:11	4	19.1714	36
245	上海发布	shanghaifabu	上海杨浦	3	0	2020-01-10 22:22:34	1.10	0	0	【探索】走起！杨浦这栋百年风貌保护建筑成功平移、迁入新址	http://mp.weixin.qq.com/s?__biz=MjM5NTA5NzYyMA==&mid=2654118693&idx=4&sn=9719c57fbad62bcf94794bf25bf752ff&chksm=bd3bbe5e8a4c374848059db3b56eda30278650ae18f54f61f3a9d4ba678096329e0b62d8d882&scene=4		751	杨浦区新闻办说，杨树浦路540号风貌保护建筑于近日平移到位，成功迁入新址。这栋建筑面积约为722平方米，原为瑞镕船厂，现为上海船舶修造厂（西厂）办公楼。平移工程从原址出发，向西平移30.4米，再向南平移13.48米到达新址，平移后建筑物经检查安全可靠。 根据规划，杨树浦路沿线保留下来的历史风貌建筑将通过修缮及功能再造，转变为“露天博物馆”，为杨浦滨江“生活秀带”再添新风景。 杨树浦路540号的“灵活”走位 从原址出发，向西平移30.4米，顺时针旋转11.84度，再向南平移13.48米到达新址。平移至原址的西南方向，平移后建筑物经检查安全可靠。 平移前 走位图 杨树浦路540号“简历” 房屋长17.7米、宽16.3米，建筑面积约为722平方米，原为瑞镕船厂，现为上海船舶修造厂（西厂）办公楼。1900年德国瑞记洋行在此开办瑞镕船厂，专造浅水船、拖船、驳船和游览船，1918年成为英资船厂，19…	23266	81	0	0	7	211	0	0	http://mmbiz.qpic.cn/mmbiz_jpg/qdWB7wH8tTpOjNHibJOMEopc3fXqXhZktL5E1j62RtWKBW02W0DxCdibvbkJql7eAoUGequzXic11iayqHwabD3kKg/0?wx_fmt=jpeg						2020-10-02 22:10:11	0	1.3183	6
246	上海发布	shanghaifabu		4	0	2020-01-10 22:22:34	1.10	0	0	【提示】2020上海重大赛事月历发布！你想去看哪一场？	http://mp.weixin.qq.com/s?__biz=MjM5NTA5NzYyMA==&mid=2654118693&idx=5&sn=f95e656e987f46726d6d07d4f0a5c663&chksm=bd3bbe5e8a4c374887511b5cfa92be8873eb6234452683fcf0cd8d61cd86972c2c378fdae90b&scene=4		219	2020年，上海将举办多项国际国内重大赛事，除了F1中国大奖赛、环球马术冠军赛、ATP1000大师赛等传统品牌赛事外，领航上海﹒赛艇公开赛将在苏州河起航，国际雪联城市越野滑雪中国巡回赛将首次来到上海，世界摩托车越野锦标赛也将再次与你相约奉贤海湾。 市体育局整理了22项重大赛事的时间，汇成了一份月历，你最想去看哪一场？ << 滑动查看下一张图片 >> 注：具体比赛日期、地点以赛事组委会公告为准。 资料：市体育局 编辑：曹岱云	13781	39	0	0	9	45	0	0	http://mmbiz.qpic.cn/mmbiz_jpg/qdWB7wH8tTpOjNHibJOMEopc3fXqXhZkt12dzFXiaACOyib7hkpoeCeX7gbKBTibVjSKNBZOdXW4RloBLfncJvd3RA/0?wx_fmt=jpeg						2020-10-02 22:10:11	3	3.3183	0
247	上海发布	shanghaifabu		5	0	2020-01-10 22:22:34	1.10	0	0	【教育】上师大2019年就业质量报告：近半数选择教育行业	http://mp.weixin.qq.com/s?__biz=MjM5NTA5NzYyMA==&mid=2654118693&idx=6&sn=6da726068c8c9c237e1144f0622b14ac&chksm=bd3bbe5e8a4c3748abdbcd1009e75c3e2fa5b424670d49b748a72215214bdd0ccc0b8999448b&scene=4		171	上海师范大学发布2019年毕业生就业质量报告：2019届毕业生总人数为7213人，男女生比例接近1:3。毕业生初次就业率95.90%，与2018届基本持平，就业地域集中在华东地区，其中有85.69%的毕业生选择留沪。就业行业分布与该校专业设置契合度较高，49.15%的直接就业毕业生选择投身教育行业。详见↓ 资料：上海师范大学 编辑：曹岱云	13811	43	0	0	3	28	0	0	http://mmbiz.qpic.cn/mmbiz_jpg/qdWB7wH8tTpOjNHibJOMEopc3fXqXhZktPia4zXkToeg0nA30L40VfOqyjic3uYLKVO4sgicdhkpz4o8lZ40ZZsKEg/0?wx_fmt=jpeg						2020-10-02 22:10:11	2	1.4944	8
248	湖北疾控	hbjkjy		1	3	2020-01-10 22:42:36	1.10	1	0	老年人冬季如何晨练？	http://mp.weixin.qq.com/s?__biz=MjM5ODE1Nzc5MA==&mid=2650082840&idx=2&sn=1cab8c3264c378117a92cd63b5101779&chksm=becea2a989b92bbf9a411ee540a6be792ee25b97c37f19282b44496b03e57b6377f76adce499&scene=4		3535	《问健康》第152期新鲜出炉，精彩内容抢先看：老年人冬季如何晨练？什么是健康？湖北：做好医疗保障扶贫 坚决打赢脱贫攻坚战；宜都：全民参与健身 拥有健康骨骼。 乐博士说 老年人冬季如何晨练？ 1 可以空腹进行晨练吗？ 最好不要空腹进行晨练，一定要吃点早餐，但是又不能吃得太饱，我们建议吃一些馒头，面包，糕点之类比较温和的食物，还有喝一点小米粥，热牛奶、热豆浆这些的，因为如果你真的一点都不吃，你在晨练还是需要消耗一定体能的，你有可能出现一些心慌、头晕等低血糖的现象。 2 打太极这种很慢的、缓和的运动，会不会让老年朋友受凉吗？ 太极这种低强度的运动，特别适合我们的老年人，天气比较寒冷，尤其是早晨气温比较低，我们血管受冷，容易（引起）痉挛和收缩； 尤其是我们老年朋友，都有不同程度的动脉硬化，对寒冷刺激的适应能力比较差，而且经过一晚上的睡眠，由于血（液）的黏稠度又比较高，血流比较缓慢，所以他们发生心…	1548	3	0	0	0	0	0	0	http://mmbiz.qpic.cn/mmbiz_jpg/efjgQr5uLKDJvwHZz72csSibicIOHz6RhHUxF0eBhpb9NGPUax5HYtkOQAf9NOicvibVicqy4PZmpzmQqQibggAbdYjQ/0?wx_fmt=jpeg		https://v.qq.com/iframe/preview.html?width=500&height=375&auto=0&vid=q3048xler6e$#$https://v.qq.com/iframe/preview.html?width=500&height=375&auto=0&vid=p3048y834xj$#$https://v.qq.com/iframe/preview.html?width=500&height=375&auto=0&vid=y3048zs71ym				2020-10-02 22:22:11	0	8.7557	16
249	湖北疾控	hbjkjy		0	0	2020-01-10 22:42:36	1.10	1	0	寒潮来袭！一定要“捂”紧这4个娇气的部位！	http://mp.weixin.qq.com/s?__biz=MjM5ODE1Nzc5MA==&mid=2650082840&idx=1&sn=f209934d50e7274f685082b3367002e3&chksm=becea2a989b92bbf8a479a26bfe4542ccb5b0272a37e33d9776cc9aca59d12e36022aad587ad&scene=4		1306	寒潮来了，相信很多小伙伴都已经感受到了刺骨的寒冷，在这大冷天里，很多小伙伴都会身不由己的“哆嗦”，好冷啊。 这种不自主的“抖”，在医学上称为战栗性产热，是身体感受到寒冷之后引起骨骼肌收缩，是让人体产生热能、缓解寒冷的动作。 严寒天气里，身体还会有什么变化，哪些器官更怕冷呢？ 鼻子遇冷易流涕 冷空气进入鼻腔，毛细血管收缩，纤毛运动减弱，容易出现流清鼻涕或鼻孔黏液现象。这是鼻子对冷空气敏感的一种自我保护性反射。 护住鼻粘膜 冷天出门戴口罩，可以减少冷空气进入鼻腔的机会；每天用凉水洗一次脸，能增强对寒冷的适应能力。 流鼻涕时可用温盐水冲洗鼻子，同时按摩鼻翼。 如果稍有冷空气就不断流鼻涕，且持续时间很长，到室内也不好转，建议到医院就诊。 肺部遇冷易咳嗽 顶着寒风行走，有时会喘不上气、不停咳嗽、恶心想吐。这是因为寒冷干燥的空气会让鼻子发干，刺激咽喉部位，还会使小气管收缩，以致出现呼吸道应激反应。 …	5829	41	0	0	0	0	0	0	http://mmbiz.qpic.cn/mmbiz_jpg/efjgQr5uLKDJvwHZz72csSibicIOHz6RhHYibhibGxueWxGlbtsBQAiaZxic93cyMcIHO41uH1xPgrPyiaBFfPNa2k5Xw/0?wx_fmt=jpeg						2020-10-02 22:22:11	0	0.9887	1
250	武汉发布	wuhanfabu		0	1	2020-01-11 05:30:00	1.11	0	0	武汉市第十四届人民代表大会第五次会议闭幕	http://mp.weixin.qq.com/s?__biz=MzA3MzU2ODQzMQ==&mid=2651532322&idx=1&sn=48f1620062290863594b4dc01c462885&chksm=84f295e2b3851cf49555559d949010efbbbca7add4b12a2ddb724697eff6eb7b32469bd6a92d&scene=4	聚焦两会今天下午，武汉市第十四届人民代表大会第五次会议闭幕。大会主席团常务主席、大会执行主席马国强主持大会。	1961	聚焦两会 今天下午，武汉市第十四届人民代表大会第五次会议闭幕。 大会主席团常务主席、大会执行主席马国强主持大会。主席团常务主席胡立山、何艳、胡树华、丁雨、但长春、朱库成在主席台前排就座。 14时30分，马国强宣布大会开始。 本次大会应到代表551人，实到515人，符合法定人数。 大会表决通过监票人、总监票人名单，宣读正式候选人名单，宣读大会的各项决议（草案）。 15时，代表们开始无记名投票。 投票结束后，主席团召开第五次会议，听取选举和表决结果报告。 马国强在大会宣布选举和表决结果： 胡立山当选武汉市第十四届人民代表大会常务委员会主任，朱库成当选武汉市第十四届人民代表大会常务委员会副主任，许甫林当选武汉市第十四届人民代表大会常务委员会秘书长，李璞、吴济鹏、张军、张卓立、陈红辉、曹竹当选武汉市第十四届人民代表大会常务委员会委员。 新当选的市人大常委会组成人员走上台前与代表见面。 马国强主持…	1151	2	0	0	1	0	0	0	http://mmbiz.qpic.cn/mmbiz_jpg/pqOJMEhPDIk9CxJtEh88kMctEgTs6eRr7VkuZJcW5cjRH72DoKGeeyAiaC0uF7cMmHAeqypa38icWWZft2OBoicdg/0?wx_fmt=jpeg		https://mp.weixin.qq.com/mp/readtemplate?t=pages/video_player_tmpl&action=mpvideo&auto=0&vid=wxv_1158730251782979586				2020-10-02 23:10:15	2	11.8664	6
251	武汉发布	wuhanfabu		1	0	2020-01-11 05:30:00	1.11	0	0	科技 | 入列全国首批5G试点城市，武汉力争率先4G升级至5G	http://mp.weixin.qq.com/s?__biz=MzA3MzU2ODQzMQ==&mid=2651532322&idx=2&sn=3b5eb2366abb1c89a5af1f7c06137e8d&chksm=84f295e2b3851cf479f41e6d038710777f2573f1347346dbbedb9a49e66d6598646f740837b6&scene=4	政协武汉市第十三届委员会第四次会议提出三件建议案，送市政府办理。“抢抓5G新技术机遇，打造新型智慧城市”，是	3206	政协武汉市第十三届委员会第四次会议提出三件建议案，送市政府办理。“抢抓5G新技术机遇，打造新型智慧城市”，是其中之一。 记者了解到，这一建议案由来自科技界别和致公党的市政协委员提出。 5G网络是物联网、工业互联网、车联网等智慧城市的通信基础，是实现经济社会数字化转型的关键基础设施。这一智慧城市发展的新引擎，推动着城市治理现代化与数字产业快速发展。而武汉是工信部首批5G规模试验网五大试点城市之一。 军运会举办前夕，武汉建成近1万座5G基站；举办期间，5G远程救护、5G+VR游戏、5G安防产品等，得到广泛发展和应用。截至目前，武汉实现了密集城区、高校区域、重要交通枢纽的5G覆盖，提供了一批新型服务。2020年，武汉还将建成5G基站2万座，实现5G市域全覆盖。 “抢抓5G新技术带来的机遇，武汉有基础、有能力、有实力。”部分接受采访的市政协委员表示。如何在武汉进一步推动5G技术全面发展？他们提出…	1213	6	0	0	0	0	0	0	http://mmbiz.qpic.cn/mmbiz_jpg/pqOJMEhPDIk9CxJtEh88kMctEgTs6eRryFLMFkcUQNdTttiakwIt9TITEEpL0jSJHI4jj6okF8JvnmMpDqx42nQ/0?wx_fmt=jpeg						2020-10-02 23:10:15	2	12.8236	17
252	武汉发布	wuhanfabu		2	0	2020-01-11 05:30:00	1.11	0	0	春运 | 春运首日迎来学生出行高峰，武汉三大火车站发送旅客27万人次	http://mp.weixin.qq.com/s?__biz=MzA3MzU2ODQzMQ==&mid=2651532322&idx=3&sn=6b9c8bad1fe6c5f3e7c3ef14bbee8e4d&chksm=84f295e2b3851cf4820dbd20895d808cb142c466f417c14c6a931bdb1a7ff4d45bca89337a97&scene=4	1月10日春运第一天，武铁管内各站旅客集中出行，当天各站共发送旅客55万人次，其中武昌、汉口、武汉三大车站共	971	1月10日春运第一天， 武铁管内各站旅客集中出行， 当天各站共发送旅客55万人次， 其中武昌、汉口、武汉三大车站 共发送旅客27万人次， 同比增长4.6%。 ▼ （图为汉口站旅客 通讯员孟立 供图） 据了解，今年铁路春运启动与各大院校假期开始时间高度重叠，近日，武汉地区各大院校近百万大学生纷纷出行。这两天，武铁管内各站每天将发送学生旅客10万人次左右，迎来学生客流出行最高峰。 11日，武铁将加开101列始发客车提升运力。其中将加开长途客车33列，分别是至北京、天津等地5列，至上海、合肥、杭州、温州等地7列，至郑州等地2列，从武汉、襄阳等地“空车去、载客回”开出至广州地区19列；加开武铁管内各站间开行的中短途列车68列。同时将至广州、成渝、宜昌等方向的24列动车重联开行进一步提升运能。 （图为武昌站送春联 通讯员陈俊 供图） 为方便学生旅客，武汉站增开窗口办理电子客票核验，安排志愿者为学生…	468	2	0	0	0	0	0	0	http://mmbiz.qpic.cn/mmbiz_jpg/pqOJMEhPDIk9CxJtEh88kMctEgTs6eRr4yTrYVCnq4Mt7HzdIWDRVMUibicO6LRGlU0jAd5v1yZSfibZNwapoNicUA/0?wx_fmt=jpeg						2020-10-02 23:10:15	1	8.097	2
253	武汉发布	wuhanfabu		3	0	2020-01-11 05:30:00	1.11	0	0	城建 | 好消息！武汉地铁3号线二期有望在今年启动建设	http://mp.weixin.qq.com/s?__biz=MzA3MzU2ODQzMQ==&mid=2651532322&idx=4&sn=7ff3b0d781ab064c37f2dbd2293dee37&chksm=84f295e2b3851cf483e3bdecd7db970d5acaade40d6f38e544769d04010ab1f333359d49daac&scene=4	“去年蔡甸线通车，我们蔡甸老百姓步入地铁时代，幸福感和获得感极大增强。如果能尽快把3号线延长到文岭站与4号线	460	“去年蔡甸线通车，我们蔡甸老百姓步入地铁时代，幸福感和获得感极大增强。如果能尽快把3号线延长到文岭站与4号线对接，一定会更加方便武汉市民出行。”蔡甸区长郝胜勇在武汉两会上接受媒体采访时表示，蔡甸区已经提议地铁集团和铁四院做好规划设计，地铁3号线二期有望在今年启动建设。 除了带来这一好消息，郝胜勇还在采访中带货蔡甸特产，主动邀请市民到蔡甸旅游。“坐4号线，大家可以来我们蔡甸吃正宗新农牛肉面，购买蔡甸的热销产品。”“蔡甸山好水好人更好，生态环境也非常好，更是武汉的西部后花园。让武汉市民到蔡甸观光旅游、休闲度假，我们一直在努力。” 郝胜勇介绍，嵩阳大道已于去年全线通车，以嵩阳大道为主轴，蔡甸区着力打造花博汇综合体、后官湖生态农业板块、九真山休闲农业板块和索河特色农业板块四大板块，建设93平方千米的乡村振兴示范带。“嵩阳大道串起的是一座座美丽村湾，欢迎更多的游客到花博汇、到嵩阳大道来旅游。”（楚…	1637	4	0	0	0	0	0	0	http://mmbiz.qpic.cn/mmbiz_jpg/pqOJMEhPDIk9CxJtEh88kMctEgTs6eRrDV5M4DabctSvQpp8eicG5RdLtzvYgyMvnYXiaS6bprRVeuicF0Im1tH6Q/0?wx_fmt=jpeg						2020-10-02 23:10:15	1	4.1422	18
254	共青团中央	gqtzy2014	中国共青团杂志	0	3	2020-01-11 06:36:05	1.11	0	0	昨天的《新闻联播》温暖春运回家路，“暖冬行动”感动很多人……	http://mp.weixin.qq.com/s?__biz=MzA3NTE5MzQzMA==&mid=2655093652&idx=1&sn=e3e7470770e8060287c801ba3fefe973&chksm=84c16eadb3b6e7bbdf98853e183fb2860e08be186d074fa9fe5d106cc6dbe45dca9b94ad0fa1&scene=4	​青春志愿行，温暖回家路。	6420	共青团中央 有态度 有温度 全网青年都在关注 来源：微信公众号“中国青年志愿者”（ID：zgqnzyz125） 今年是共青团中央联合国家发展改革委、公安部、交通运输部、中国民用航空局、中国国家铁路集团有限公司等6部门共同实施中国青年志愿者服务春运“暖冬行动”的第6年。 中央广播电视总台新闻联播报道中国青年志愿者服务春运“暖冬行动” 1月10日是春运首日，全国各地的青年志愿者陆续上岗服务，在火车站、机场、道路客运站、港口码头、地铁等地，为春运旅客热情提供引导咨询、重点帮扶、应急救援等方面的志愿服务，共同营造平安出行、温暖出行的良好春运氛围。 全国各地团组织和青年志愿者协会在相关部门的支持下，精准确定服务单位和服务需求，深化“结对+接力”常态化服务机制，提高春运志愿服务的项目化、专业化水平。广泛动员招募青年志愿者，围绕春运特定服务内容开展“暖冬行动”培训。不断健全志愿者工作保障机制，保障“暖…	100001	688	0	0	52	1973	0	0	http://mmbiz.qpic.cn/mmbiz_jpg/7hxJRjsnhfl8wYguT3ykg0pYg8a09icsSNvIqYZjachUSbgGYauffW7FMt7nhdBicFI0uD70Qp3ryjw9skcia0oPw/0?wx_fmt=jpeg		https://mp.weixin.qq.com/mp/readtemplate?t=pages/video_player_tmpl&action=mpvideo&auto=0&vid=wxv_1158779820302598144$#$https://mp.weixin.qq.com/mp/readtemplate?t=pages/video_player_tmpl&action=mpvideo&auto=0&vid=wxv_1158541584858742786$#$https://mp.weixin.qq.com/mp/readtemplate?t=pages/video_player_tmpl&action=mpvideo&auto=0&vid=wxv_1155215245212844033				2020-10-02 22:30:12	0	10.4862	11
255	共青团中央	gqtzy2014	新华社记者	1	0	2020-01-11 06:36:05	1.11	0	0	这个国家的人超爱下雪！原因却太扎心了……	http://mp.weixin.qq.com/s?__biz=MzA3NTE5MzQzMA==&mid=2655093652&idx=2&sn=43b3edec15629f8e541511a91396cc2d&chksm=84c16eadb3b6e7bb43b7ea90c29563ade24ac5b48398c47b13faafa6eed17e6e324be73fdfb7&scene=4		5430	共青团中央 有态度 有温度 全网青年都在关注 来源：微信公众号“新华国际头条”（ID：interxinhua）；记者：陈鑫、邹德路 前些日子，北京迎来了2020年的第一场雪。雪后京城银装素裹，一派北国景象。网友们兴奋不已，纷纷开启了“晒雪”模式。 在万里之遥的阿富汗，人们对下雪也充满了喜爱。 在阿富汗喀布尔，人们在雪中漫步。新华社发（拉赫马图拉摄） 新年以来，首都喀布尔接连下了好几场雪。大雪为这座城市增添了别样的景色。 城市周边的山丘犹如换上冬装，田野像是铺上一层白色地毯。 郊外的卡尔加湖，水面结了冰，岸边挤满前来观雪、游玩的人们。孩子们有的在堆雪人，有的打雪仗，好不热闹。 在阿富汗喀布尔，一名男子牵着孩子在雪中散步。新华社发（拉赫马图拉摄） 有一句谚语总是挂在当地人嘴边： “喀布尔可以没有黄金，但不能没有雪。” 的确，对于这个常常遭遇旱灾的国家来说，降雪实在是太宝贵了。 阿富汗可能没有…	100001	768	0	0	27	2632	0	0	http://mmbiz.qpic.cn/mmbiz_jpg/azXQmS1HA7kibEibchKVDVIISW1Mpv38uKricnIsoCXw6B9dTneuxrrARZ6qpMV0FzHria6H7J14M0HQQEsoyBvx9Q/0?wx_fmt=jpeg						2020-10-02 22:30:12	1	4.7705	4
256	共青团中央	gqtzy2014	毕导	2	0	2020-01-11 06:36:05	1.11	0	0	“如何提高论文的影响因子，顺利到毕业？”	http://mp.weixin.qq.com/s?__biz=MzA3NTE5MzQzMA==&mid=2655093652&idx=3&sn=aba2ec0b08596326e87e86ac5b8b57e3&chksm=84c16eadb3b6e7bbbdbf377c3095f0a58af9357ef64e954f4264096e56acea6b023b078b7515&scene=4		7995	共青团中央 有态度 有温度 全网青年都在关注 来源：本文授权自公众号毕导（ID： bxt_thu）谢绝二次转载，如需授权请联系原作者 ；作者： 毕导 处女座的理工男，用科学的眼光专注一本正经地胡说八道 当你跟一个硕士生或博士生相亲，只要问TA：诶，你影响因子多少啊？如果没有当场闹掰，你就能瞬间把对方底子摸得明明白白。比如你要是和我相亲，问我这问题，我肯定当场掀桌子然后落荒而逃。 在学术界，影响因子都是大家赖以生存的精神食粮。 这么好的东西，它到底是个啥？它是个什么因子？又究竟在影响着什么？ 今天，我就把这些年的心得传授给大家，带领各位走进影响因子的台前幕后！ 到底啥是影响因子 这个问题首先要从搞科研的流程讲起。 在这个世界上，大部分杂志都是收读者一点小钱，给作者一点稿费，靠广告赚钱。 但学术期刊最厉害的地方就在于，我为了在期刊上发表论文，我要给期刊交版面费；我为了在期刊上看论文，我还要给…	39879	630	0	0	8	1283	0	0	http://mmbiz.qpic.cn/mmbiz_jpg/7hxJRjsnhfl8wYguT3ykg0pYg8a09icsSFuxjicOEeYClXLjSFhXsRaECjMJZMKCXM3MoZkiasSpnREyX0QEQSU9g/0?wx_fmt=jpeg						2020-10-02 22:30:12	0	4.4015	7
257	武汉发布	wuhanfabu		0	0	2020-01-11 07:52:13	1.11	0	1	武汉市卫生健康委关于不明原因的病毒性肺炎情况通报	http://mp.weixin.qq.com/s?__biz=MzA3MzU2ODQzMQ==&mid=2651532328&idx=1&sn=98e13c406e6ffef0ef7204fc4e806157&chksm=84f295e8b3851cfe89453f0afb240547b4ef41ca939d6670aa50b176f9798e98a91b692b299c&scene=4	自2020年1月3日以来未发现新发病例。目前，未发现医务人员感染，未发现明确的人传人证据。	751	在“不明原因的病毒性肺炎”病原体初步判定为新型冠状病毒之后，国家、省市专家组立即对不明原因的病毒性肺炎诊疗、监测等方案进行修订完善。武汉市卫生健康委组织对现有患者标本进行了检测，截至2020年1月10日24时，已完成病原核酸检测。国家、省市专家组对收入医院观察、治疗的患者临床表现、流行病学史、实验室检测结果等进行综合研判，初步诊断有新型冠状病毒感染的肺炎病例41例，其中已出院2例、重症7例、死亡1例，其余患者病情稳定。所有密切接触者739人，其中医务人员419人，均已接受医学观察，没有发现相关病例。 疫情发生以来，武汉市在国家和湖北省的支持下，各相关部门通力协作，防治工作有序进行：一是全力救治患者。制定诊疗工作方案，切实做到早发现、早诊断、早隔离、早治疗，集中专家和资源全力救治。二是深入开展流行病学调查。调查发现患者主要为武汉市华南海鲜批发市场经营、采购人员，2020年1月1日已对华南海…	8563	51	0	0	0	0	0	0	http://mmbiz.qpic.cn/mmbiz_jpg/pqOJMEhPDIk9CxJtEh88kMctEgTs6eRr5O8eyLx50cuIbFKTBqicfohCteh1UibYXibQj6iaRluvOEIHSNruNABKvA/0?wx_fmt=jpeg						2020-10-02 23:10:15	3	16.5235	9
258	共产党员	gcdyweixin		0	1	2020-01-11 08:05:40	1.11	0	0	这首歌，听了第一句就想跟着唱！	http://mp.weixin.qq.com/s?__biz=MzA4ODUzNjAxOA==&mid=2671091830&idx=1&sn=d39fd2515b9bfcc0ddc3412d463b7530&chksm=8ae9a6cbbd9e2fdd1b06f20f5906778eb4df47ba0a9b01576471177060a607addb1c6836a11a&scene=4		2184	新中国成立以来，产生了很多部经典的战争题材影片，其中有许多脍炙人口的电影歌曲，充满爱国主义情怀，弘扬革命英雄主义，感染、教育了几代人，并传唱至今。 志愿军战士在上甘岭英雄阵地欢庆胜利。 《上甘岭》是长春电影制片厂1956年拍摄的战争故事片，由沙蒙、林杉执导，高保成、张亮、徐林格、刘玉茹等演员主演。当年12月1日上映。影片改编自电影文学剧本《二十四天》，讲述了上甘岭战役中，志愿军某部八连在连长张忠发的率领下坚守阵地，与敌人浴血奋战，最终取得胜利的故事。影片中通信员舍身炸敌人暗堡，原型是志愿军特级战斗英雄黄继光。 高宝成饰八连连长，张亮饰通信员。 电影《上甘岭》中那位在坑道里为重伤员深情歌唱的女卫生员——王兰，原型人物就是当年上甘岭战斗英雄、二等功臣，原空降兵部队卫生处副处长——王清珍。在上甘岭战役中，年仅17岁的女卫生员王清珍负责护理坑道中的20多名重伤员，她除了给伤员喂水、喂药、喂饭，还…	100001	1765	0	0	89	3948	1	30	http://mmbiz.qpic.cn/mmbiz_jpg/DhKPeHFI5HgRrWSzU68xrA9palcJibXq8RntTaZUZaeSlBNs476RQj1lgJxApNh0QLxA1Liaic19VLlVjpzfiaCc0w/0?wx_fmt=jpeg		https://v.qq.com/iframe/preview.html?width=500&height=375&auto=0&vid=d091218p4s4				2020-10-02 22:35:13	0	1.2785	19
259	共产党员	gcdyweixin	汪小欢	2	0	2020-01-11 08:05:40	1.11	0	0	气气气气气气气死了！万万没想到，这些病都是被气出来的…	http://mp.weixin.qq.com/s?__biz=MzA4ODUzNjAxOA==&mid=2671091830&idx=3&sn=8e30f896693114734b3f12480659ab5b&chksm=8ae9a6cbbd9e2fdda6017ac09b1af6ef7b5f994139a620f02e0475dc6bcf6a06ecfd7163701d&scene=4		1772	常常听有人抱怨说：生活就是起起落落落落落落落…… 假如生活欺骗了你，有的人可能就会像秋天的菊花——想开了，而很大一部分人就会陷在自己的情绪里生闷气。 生气不利于家庭幸福、关系和睦和工作的开展，也对健康有很大危害。 老话说“气大伤身”，很多疾病都与生气有关。不信就来看看。 为什么你动不动会生气或愤怒？ “生气/愤怒”一词是比较通俗的说法，而医学上更多用“情绪波动”来形容。 生气在日常生活中是非常普遍的，出生几个月的婴儿就能开始感受到愤怒了，比如在他们无法得到想要的东西时，就会抗议地哭泣。 人为什么会有生气这种情绪呢？ 愤怒作为一种情绪存在，其实是大有用处的，因为它为我们的祖先提供了一个进化优势。 就像“害怕”这种情绪会让你对危险保持警惕一样，愤怒让你对不公正的情况保持警惕，它能够激发你去对抗这种不公正。 为了应对残酷的环境，人体进化出了一种逃跑或战斗反应系统——交感神经系统。 当你愤怒时，…	61123	547	0	0	26	324	1	10	http://mmbiz.qpic.cn/mmbiz_jpg/DhKPeHFI5HgRrWSzU68xrA9palcJibXq8Gbgt0ZpCLwzH6iaLhzkeXxUUYZtibO96WyhPYuAtsibwpjsumef983eibw/0?wx_fmt=jpeg						2020-10-02 22:35:13	0	2.511	1
260	共产党员	gcdyweixin		1	0	2020-01-11 08:05:40	1.11	0	0	虽入三九，却很暖！	http://mp.weixin.qq.com/s?__biz=MzA4ODUzNjAxOA==&mid=2671091830&idx=2&sn=b79b3dfa8e305ffd3b9d9fcf5bf415ee&chksm=8ae9a6cbbd9e2fdd441b01a0a22afb1679a890117bfbe56009a8d7b173afbc00b35fb486ec86&scene=4		1193	数九寒天 冷在三九 寒冬里 愿这些瞬间给您温暖！ 谁画的？ 这么暖！大雪过后，一辆警车的挡风玻璃和车窗玻璃上出现了一个笑脸和两句话：“您辛苦了！”“爱心传万家。”民警：“在这个寒冷的雪夜，这一瞬间真的被暖到了。”（2019年2月15日新华视点微博 发） 公交车成救护车！公交车上乘客肾结石病发作，司机征得车上其他乘客同意后将车直接开到医院，背起170斤重的患者进了急诊室。事后，患者感动落泪。（2019年11月17日新华视点微博 发） 父爱的别样表达！双11的夜晚，一名仍在工作的快递小哥借着路灯的光与女儿视频，并对着镜头跳起了舞。“这支舞是女儿教我的，最近包裹多，每天回家都很晚，女儿很想我。”（2019年11月18日新华网微博 发） 进门一幕暖哭了！丈夫骑摩托车回家，怕烤鸭凉了特地揣在怀里。打开家门，妻子已做好饭，孩子奶声奶气地喊“爸爸”，他笑着掏出怀里的烤鸭，脸上满是幸福。（2019年12…	76514	693	0	0	37	632	1	20	http://mmbiz.qpic.cn/mmbiz_jpg/DhKPeHFI5HgRrWSzU68xrA9palcJibXq8YePdDfsic2kUIuxUQoiaqo8ddcx8J7gx8OpRZRFbXCibB2ULunyhICDqg/0?wx_fmt=jpeg						2020-10-02 22:35:13	0	1.6478	16
261	共产党员	gcdyweixin		3	0	2020-01-11 08:05:40	1.11	0	0	贺龙的人才经	http://mp.weixin.qq.com/s?__biz=MzA4ODUzNjAxOA==&mid=2671091830&idx=4&sn=a7b30cbc355643f979b5f28dfe1d6085&chksm=8ae9a6cbbd9e2fdda2aaafbdbbce138090ff96223f3847dc32bac0b56af59498f7bf4c059464&scene=4		2178	“听说你原来的名字不叫蒋医民？” “我看不惯国民党当官的，开诊所后，就把名字改成蒋医民，要为民治病。” “共产党、解放军的官和国民党的官不一样，他们都是群众的一员呢！” 一番动员后，曾在南京国民党中央医院担任眼科主任的蒋医民最终来到第七军医大学（现陆军军医大学，以下简称“七军医大”）工作。动员他的正是大名鼎鼎的共和国元帅贺龙。 贺龙为成渝铁路全线通车剪彩 派人登门拜访，为七军医大聚人才 时间回溯到1950年秋，在剿匪作战、进军西藏和修建成渝铁路的过程中，由于不适应高原气候，加上后勤供应困难，部队中的伤病员大量增加。在此情况下，贺龙等西南军政委员会领导在财政非常困难的情况下决定创建第七军医大学，即陆军军医大学的前身。 创建军医大学，不仅要有校舍，还得有一批高水平的医学专业人才。因此，在校舍兴建的同时，时任西南军政委员会副主席的贺龙指示西南军区卫生部部长周长庚等人，要他们带人在全军和重庆、成…	20677	274	0	0	22	322	0	0	http://mmbiz.qpic.cn/mmbiz_jpg/DhKPeHFI5HgRrWSzU68xrA9palcJibXq8UTenpTCicjopz7FleDoicz9iajW3hrRVmsd3m0gmJ0VHjJLPQRKDAyI7w/0?wx_fmt=jpeg						2020-10-02 22:35:13	0	4.4749	15
262	中国政府网	zhengfu		0	0	2020-01-11 08:14:53	1.11	0	0	中共中央国务院隆重举行国家科技奖励大会 习近平出席大会并为最高奖获得者等颁奖	http://mp.weixin.qq.com/s?__biz=MzA4MDA0MzcwMA==&mid=2652536354&idx=1&sn=b2ce16c8bbb3cb2a40661fd94b514f73&chksm=844495f9b3331cef0c398f66ed68653161a01806d39a9ae8e938a632eb833230b18328198c6f&scene=4	李克强讲话 王沪宁出席 韩正主持	3028	丨来源：新华社 中共中央国务院隆重举行国家科学技术奖励大会 习近平出席大会并为最高奖获得者等颁奖 李克强讲话 王沪宁出席 韩正主持 中共中央、国务院10日上午在北京隆重举行国家科学技术奖励大会。习近平、李克强、王沪宁、韩正等党和国家领导人出席大会并为获奖代表颁奖。李克强代表党中央、国务院在大会上讲话。韩正主持大会。 1月10日，2019年度国家科学技术奖励大会在北京人民大会堂隆重举行。会前，党和国家领导人习近平、李克强、王沪宁、韩正等会见获奖代表并同大家合影留念。新华社记者 谢环驰 摄 1月10日，2019年度国家科学技术奖励大会在北京人民大会堂隆重举行。会前，党和国家领导人习近平、李克强、王沪宁、韩正等会见获奖代表。新华社记者 李学仁 摄 上午10时30分，大会在雄壮的国歌声中开始。在热烈的掌声中，中共中央总书记、国家主席、中央军委主席习近平首先向获得2019年度国家最高科学技术奖的原…	100001	1438	3	0	0	0	0	0	http://mmbiz.qpic.cn/mmbiz_jpg/k5d4lfEvkEwVEVfFNDABSQ1F5o8KfbEJ2AeK25b6oWTUFoKszO5OdQCEwWR08cmicLJibXLESdEDf2c8elyCKWrw/0?wx_fmt=jpeg						2020-10-02 22:19:11	2	9.5866	37
263	上海发布	shanghaifabu		2	1	2020-01-11 08:40:02	1.11	0	0	【滋味】这道美食学会了做给家人吃！寓意“团团圆圆”	http://mp.weixin.qq.com/s?__biz=MjM5NTA5NzYyMA==&mid=2654118696&idx=3&sn=8019cbf19b2b52472ad5d71b8bf1505a&chksm=bd3bbe538a4c374529c367659ed7ec2c9aac65894ff91793999edaab103de76a793d5c8a3ef1&scene=4		694	你是否对糯米做成的事物情有独钟？那今天的这道美食可别错过啦！ 崇明圆子因其圆圆的外表寓意着团团圆圆，一直是崇明人逢年过节餐桌上必不可少的一道“彩蛋”。刚出锅的圆子热气腾腾，咬上一口，糯米韧性弹牙，芯子香甜美味，又香又糯又好吃。马上就要过年了，学会了给家人做吧！ 崇明圆子 建议在WiFi环境下观看 - 材料 - 糯米粉，馅料（豆沙、芝麻等），笋叶 - 做法 - 1.将烧开三遍的“三滚水”与糯米粉混合，揉成光滑的面团，揪一小团用手掌搓圆，再用大拇指从中间慢慢剜开一个洞，将准备好的芯子放进去。 2.放入芯子后，将开口处揉捏包裹住内馅，搓圆。 3.用提前泡好的笋叶垫在圆子下面，一来是防止在蒸煮的时候圆子黏在一起，二来也可以为圆子添加一丝香味。 4.最后上蒸格，放入大灶内蒸煮即可。 圆子的内馅一般分为甜芯和咸芯，由于煮熟后人们不易分清楚里面究竟包裹的是什么芯，为了能够一眼辨别清，崇明人便在制作时创…	18906	107	0	0	20	231	0	0	http://mmbiz.qpic.cn/mmbiz_jpg/qdWB7wH8tTokPUzGhdc5fNEL0uXNheE3R9L4h4OOAicVwCelTIWWhhgX3X7P8yibia9BEJRibLqfKibiaMT9jlADZpOw/0?wx_fmt=jpeg		https://v.qq.com/iframe/preview.html?width=500&height=375&auto=0&vid=o3030bwpoo6				2020-10-02 22:10:11	0	0.1648	10
264	上海发布	shanghaifabu		0	0	2020-01-11 08:40:02	1.11	0	0	快讯！今年沪牌首拍下周六举行，警示价公布！	http://mp.weixin.qq.com/s?__biz=MjM5NTA5NzYyMA==&mid=2654118696&idx=1&sn=5d13756782fbaef72dcaccafecac8e14&chksm=bd3bbe538a4c37450854b7d5e763fb8deebdcbf981868c8c0e97dc3c8687719828e6bd1493a3&scene=4		1125	拍 牌 1月沪牌拍卖公告 上海国拍公司今早发布，新年第一次车牌拍卖在1月18日（10:30-11:30）举行，个人额度8612辆，比上月增加701辆。警示价为89300元，拍卖系统网址：https://paimai.alltobid.com PS：去年12月车牌最低成交价89600元，平均成交价为89663元，中标率5.7%。预祝参拍的小伙伴们好运！ 1月拍牌额度 近期拍牌情况统计 ★2019年： 1月：个人额度12832辆，168614人竞拍，最低成交价89500元，均价89565元，中标率7.6% 2月：个人额度8998辆，163571人竞拍，最低成交价89400元，均价89485元，中标率5.5% 3月：个人额度9020辆，150523人竞拍，最低成交价89300元，均价89348元，中标率6% 4月：个人额度9445辆，169377人竞拍，最低成交价89700元，均价89797元…	100001	109	0	0	46	1253	1	152	http://mmbiz.qpic.cn/mmbiz_jpg/qdWB7wH8tTpOjNHibJOMEopc3fXqXhZktdiaBf0lWibw3Z1Z2WceZz6MFlZ7nj2icO3iblkgHmN9X5Aia1c7QDvPKnhQ/0?wx_fmt=jpeg						2020-10-02 22:10:11	1	0.8239	1
265	上海发布	shanghaifabu		1	0	2020-01-11 08:40:02	1.11	0	0	【记忆】徐镇路老街、江北大世界.....徐家汇这些曾经的记忆，你了解吗？	http://mp.weixin.qq.com/s?__biz=MjM5NTA5NzYyMA==&mid=2654118696&idx=2&sn=c3cd58f584d47bdd5ed2b675527b87a3&chksm=bd3bbe538a4c3745c08f329ebbad070ab011d9962960e2cd6cae3bee4b869ec827d1811789a8&scene=4		2847	说起徐家汇，大家一般都知道有土山湾画院、徐家汇藏书楼、徐汇公（中）学、南洋公学（今上海交通大学）等。随着时代变迁、社会发展，其中有些依然保存当初的模样，有的则发生了不少变化。今天就一起回到徐家汇的往昔岁月，看看那些已经消失的记忆，你还了解多少吧？ 上世纪30年代徐家汇全景图 （徐汇区档案馆藏） 上世纪80年代徐家汇 徐镇路老街 徐镇路老街一带在明朝中期尚是一片荒芜，人烟稀少。后来徐光启的高祖徐广文携家迁居上海，至徐光启的孙辈，徐氏宗族开枝散叶，生活在上海及附近各县。 徐光启子孙躬耕勤业的缘故，这里就渐渐形成了以徐家为主的村落，起初叫徐家厍（shè），后来人口兴旺、商贩聚集，慢慢成了集镇，19世纪上半叶改称徐镇。又因为这里原先是蒲汇塘、肇嘉浜和李漎泾三条河流的汇合处，因此人们又将此地称为徐家汇。 徐光启纪念馆 约在1851至1861年，四面八方的商贾聚集徐镇，贸易蒸蒸日上。路两旁开设了米行…	46181	420	3	0	11	388	0	0	http://mmbiz.qpic.cn/mmbiz_jpg/qdWB7wH8tTokPUzGhdc5fNEL0uXNheE3MGAUiayZ7aWUDBAJicYIQ5xXp6LSs5CCBkrib3cj2VHmoPZaZczVeszicA/0?wx_fmt=jpeg						2020-10-02 22:10:11	0	1.8213	7
266	湖北发布	hubeifabu		0	0	2020-01-11 09:19:14	1.11	0	0	蒋超良强调压实管党治党政治责任 全面提升基层党建质量	http://mp.weixin.qq.com/s?__biz=MzA5MzY2MDkzOQ==&mid=2650371433&idx=1&sn=fea4368574a1a72888cc7853916035bf&chksm=8857a70dbf202e1be95dfa01cf7ea95cd070452f9505d08ed758998684211d453103b36cba19&scene=4	蒋超良在党委(党组)书记抓基层党建工作述职评议会议上强调压实管党治党政治责任 全面提升基层党建质量1月10日	1695	蒋超良在党委(党组)书记抓基层党建工作述职评议会议上强调 压实管党治党政治责任 全面提升基层党建质量 1月10日，2019年度市（州）和部分单位党委（党组）书记抓基层党建工作述职评议会议在汉召开，省委书记蒋超良主持会议并讲话，强调要深入学习贯彻习近平总书记关于基层党建工作的重要论述，进一步强化管党治党政治责任，把“不忘初心、牢记使命”作为加强党的建设的永恒课题，推动我省基层党组织全面进步、全面过硬，把党的组织优势转化为发展和治理效能，为新时代湖北高质量发展提供坚强组织保证。 省委副书记、省长王晓东，省领导黄楚平、王瑞连、王艳玲、梁伟年、王立山、周霁、李乐成、刘雪荣、张维国出席会议。中央组织部有关同志到会指导。 会上，部分市（州）和单位党委（党组）书记分别述职，蒋超良逐一作点评。 蒋超良指出 过去一年，全省各级党组织坚持以习近平新时代中国特色社会主义思想为指导，深入贯彻落实习近平总书记视察…	392	3	0	0	0	0	0	0	http://mmbiz.qpic.cn/mmbiz_jpg/sHQ8YCQ0QibABhibxDiaCCibKc3WJicq4aGefr0Qh7LaoYRNjA8yRUeH89kh52UlLzJdmatmcsnm3t9HJIkh2B1dccA/0?wx_fmt=jpeg						2020-10-02 22:42:13	0	8.128	22
267	湖北发布	hubeifabu		1	0	2020-01-11 09:19:14	1.11	0	0	蒋超良强调坚定落实党管武装制度 全心全意支持部队建设	http://mp.weixin.qq.com/s?__biz=MzA5MzY2MDkzOQ==&mid=2650371433&idx=2&sn=66033c67b01c427b168f6383601decaa&chksm=8857a70dbf202e1bb1bdd4d6ef6ace44f84e0dff77f97eb522697f8e97d884e0262fe8c006e1&scene=4	蒋超良在省军区党委十二届五次全体（扩大）会议上强调坚定落实党管武装制度 全心全意支持部队建设1月10日，省委	1290	蒋超良在省军区党委十二届五次全体（扩大）会议上强调 坚定落实党管武装制度 全心全意支持部队建设 1月10日，省委书记、省军区党委第一书记蒋超良出席省军区党委十二届五次全体（扩大）会议并讲话，强调要深入贯彻落实习近平新时代中国特色社会主义思想和习近平强军思想，坚定不移贯彻落实党管武装制度，全心全意支持部队建设，把服务保障打赢的事做好，形成“部队练打仗，地方练支前”的生动格局。 省委常委、省军区司令员马涛主持会议。省领导周霁、李乐成、刘雪荣、张维国在主会场出席会议。会上，各军分区（警备区）党委第一书记进行党管武装工作述职。 蒋超良说 过去的一年，省军区和驻鄂部队牢记领袖嘱托，全面深入贯彻军委主席负责制，认真落实党中央和中央军委决策部署，坚持用习近平强军思想武装头脑、指导实践，聚焦聚力备战打仗，全力服务军运会筹办工作，深入落实全面停止军队有偿服务的战略决策，协调推进军民融合深度发展，大力支援地…	235	1	0	0	0	0	0	0	http://mmbiz.qpic.cn/mmbiz_jpg/sHQ8YCQ0QibABhibxDiaCCibKc3WJicq4aGefJrBtemU2oicjEAk017z1IwbtjIfZnc8v9t8jVgwzVs7lCMiclWxQmKibg/0?wx_fmt=jpeg						2020-10-02 22:42:13	1	10.7448	32
268	武汉发布	wuhanfabu		0	0	2020-01-11 10:00:44	1.11	0	1	专家解读不明原因的病毒性肺炎最新通报	http://mp.weixin.qq.com/s?__biz=MzA3MzU2ODQzMQ==&mid=2651532332&idx=1&sn=08bcea1d55cd0a8a4f5b26b2d97a9837&chksm=84f295ecb3851cfa2427ced84d60724d8ba482ba4c73f4e77c44ac13396d0c3dfa9be55d6b67&scene=4	专家解读不明原因的病毒性肺炎最新通报	733	问：本次疫情病例是怎样诊断的？ 答：根据患者临床表现、流行病学史和病原学检测结果综合研判。 问：本次疫情病例临床表现上有什么特点？ 答：临床表现为发热、乏力等全身症状，伴有干咳，住院患者呼吸困难较为常见。绝大多数患者入院时生命体征大致平稳。 问：目前出现一例死亡病例，具体是什么情况？ 答：患者为男性，61岁，因呼吸衰竭、重症肺炎入院，同时患有腹部肿瘤及慢性肝病。该患者常年在武汉市华南海鲜市场采购货物。入院后给予对症支持、抗感染、呼吸机辅助呼吸、持续ECMO体外生命支持等治疗后，症状无好转，于2020年1月9日晚心跳停止，经抢救无效死亡。病原学检测结果提示新型冠状病毒核酸阳性。死亡诊断为重症肺炎，急性呼吸窘迫综合征（重度），脓毒性休克，多器官功能衰竭，严重酸碱代谢紊乱，肝硬化。直接死亡原因为呼吸循环衰竭。 问：通报中说“自2020年1月3日以来未发现新发病例”，这意味着什么？ 答：根据国家…	6168	35	0	0	0	0	0	0	http://mmbiz.qpic.cn/mmbiz_jpg/pqOJMEhPDIlHqKPsmcDps6Tcgj6RtIa8UwP3Bfs9IosAyanCkdbUmovDnibh0vEagRDFGM0PbJRRAMxk1vBicunA/0?wx_fmt=jpeg	http://wjw.wuhan.gov.cn/front/web/showDetail/2020011109035					2020-10-02 23:10:15	3	9.2392	-4
269	上海发布	shanghaifabu		0	0	2020-01-11 10:05:35	1.11	0	0	注意！春节前后轨交2、9号线部分区段临时停运整修，来看出行指南→	http://mp.weixin.qq.com/s?__biz=MjM5NTA5NzYyMA==&mid=2654118711&idx=1&sn=daf53a57fc35add2afd0a9952fbd10e8&chksm=bd3bbe4c8a4c375a7a57709574a6cbbc8e40ca6d4836ad3c25ea4e4d9cb360de32f334c265f1&scene=4		4053	申通地铁集团说，为确保隧道结构安全，1月23日—2月2日（共11天），上海地铁2号线徐泾东站~淞虹路站区段将进行双向隧道临时停运整修施工，期间2号线徐泾东站~淞虹路站（不含）暂停运营；1月25日—1月29日（共5天），9号线松江南站站→松江新城站（上行：往市中心方向）单向隧道临时停运整修施工，期间9号线松江新城站~松江南站站（下行）采用单线双向方式运营。赶紧来看出行攻略！ 2020年春节前后 2、9号线相关区段临时停运整修 因受上海地铁运营年限及外部环境不断变化的影响，部分地铁隧道产生结构性改变。经排查，较突出的是2号线淞虹路站至虹桥2号航站楼站双向隧道和9号线松江南站站→醉白池站单向隧道。为确保地铁隧道结构的安全稳定，运营方须对上述区段内的隧道进行整修施工。 由于此次整修施工作业工程量大、持续时间长，启用大型施工机械设备并需要运送大量施工材料，因此，必须连续施工作业，不得不对2号线和9…	100001	265	0	0	43	1246	5	108	http://mmbiz.qpic.cn/mmbiz_jpg/qdWB7wH8tTqe2KdZyVZHmdRrWcsyOgbkW6GfpLZY219H0MtDWbA4vQmKQaBXy78G8s30jI5E3icQ0J1frNW87HA/0?wx_fmt=jpeg						2020-10-02 22:10:11	0	5.0664	7
270	上海发布	shanghaifabu		1	0	2020-01-11 10:05:35	1.11	0	0	【提示】沪44家超市年货礼盒大比价！最大价差124元	http://mp.weixin.qq.com/s?__biz=MjM5NTA5NzYyMA==&mid=2654118711&idx=2&sn=f693869ea1b0b1ec9daf403e10e7b754&chksm=bd3bbe4c8a4c375a790ef2fad8a2683ab215905e3257c01da25afbbff07ae16539a8624737be&scene=4		645	马上就要过年啦，你家准备年货了吗？ 市发改委公布了沪上44家超市部分年货礼盒价格，涉及坚果、饼干、糖果等，其中640g/盒包装的天然元全效乳清蛋白粉（原味），在华润万家超市大华店、松江店售价为399元，在大润发超市荣乐中路店售价为275元，差价最大，达124元。看看你想采购的年货去哪买更便宜？ 天然元全效乳清蛋白粉（原味）（640g/盒），在华润万家超市大华店、松江店售价为399元，在大润发超市荣乐中路店售价为275元，差价最大，达124元。 康富来洋参含片（0.6g*12*12/盒），在家乐福超市曲阳店、卜蜂莲花超市牡丹江店等售价为195元，在大润发超市春申店、欧尚超市南汇店售价为97.9元，差价为97.1元。 天喔银标礼盒（1.355kg/盒），在沃尔玛超市五角场店、世纪联华超市青浦店等售价为258元，在农工商超市23店、115店等售价为179元，差价为79元。 详细采价图表如下 （…	76676	145	0	0	14	355	0	0	http://mmbiz.qpic.cn/mmbiz_jpg/qdWB7wH8tTpOjNHibJOMEopc3fXqXhZktfHlrIqajJ67bcPKx0d3cuicibGpaOUJrU6TiaI0eomkS0OEibYbjQRJWNg/0?wx_fmt=jpeg						2020-10-02 22:10:11	1	0.4944	6
271	上海发布	shanghaifabu		2	0	2020-01-11 10:05:35	1.11	0	0	【轨交】14、18号线建设迎来新进展！节点任务均顺利完成	http://mp.weixin.qq.com/s?__biz=MjM5NTA5NzYyMA==&mid=2654118711&idx=3&sn=3a04ceaec101a395eb7bfb9c360a83d5&chksm=bd3bbe4c8a4c375a50008c5a9290731b0a19bb8899a489936c39b3aaf20cfe9d55aed860cb3d&scene=4		535	申通地铁集团说，14号线唯一一座穿杨浦大桥引桥的歇浦路车站中坑，历经82天，于1月6日凌晨完成了中坑最后一块底板混凝土浇筑。此外，1月8日上午，随着泡沫混凝土注浆孔封堵结束，18号线国权路站冻结加固及暗挖支护工程也顺利完工。详↓ 14号线歇浦路站桥下穿越段底板封底 14号线歇浦路站车站主体在杨浦大桥浦东段主引桥下方穿越，大桥下限高33m，基坑距承台最近3.88m。歇浦路站中坑施工面临周边环境复杂、杨浦大桥保护要求高等特点，施工任务十分艰巨。历经82天的艰苦奋战，歇浦路站中坑顺利封底，圆满地实现了2020年春节前封底的既定目标。 18号线国权路站冻结加固及暗挖支护工程顺利完工 该工程作为全国首例软土地层中超长距离水平冻结加固开挖工程，具有距离远（单向钻孔42m）、体量大（开挖冻土体量达3800方）、工期长（冻结时长达21个月）等难点。 通过参建各方的精细化管理，自2018年8月开工以来，共…	30333	106	0	0	22	848	0	0	http://mmbiz.qpic.cn/mmbiz_jpg/qdWB7wH8tTqe2KdZyVZHmdRrWcsyOgbkz8fnKhulvYNynephC9wjPhgg61f56nyDzkicia0BuWz3ubfntiaHXgRuQ/0?wx_fmt=jpeg						2020-10-02 22:10:11	0	2.3183	9
272	上海发布	shanghaifabu		3	0	2020-01-11 10:05:35	1.11	0	0	【教育】教育部前沿科学中心立项建设名单：交大、华理入选	http://mp.weixin.qq.com/s?__biz=MjM5NTA5NzYyMA==&mid=2654118711&idx=4&sn=88894d74ffeb9d4db1390ad1c77a1c04&chksm=bd3bbe4c8a4c375a222eea60f953eb77d129c045de73f4c605a4ea62c908deea0c9a36814fc3&scene=4		610	教育部发布2019年度前沿科学中心立项建设名单，全国七所高校入选，上海有两所，包括上海交通大学变革性分子前沿科学中心、华东理工大学材料生物学与动态化学前沿科学中心。前沿科学中心旨在进行前瞻性基础研究、引领性原创成果的重大突破，将在关键领域自主创新中发挥前沿引领作用。 2019年度前沿科学中心立项建设名单 序号 中心名称 依托高校 1 移动信息通信与安全前沿科学中心 东南大学 2 超循环气动热力前沿科学中心 北京航空航天大学 3 变革性分子前沿科学中心 上海交通大学 4 材料生物学与动态化学前沿科中心 华东理工大学 5 高能量物质前沿科学中心 北京理工大学 6 深海圈层与地球系统前沿科学中心 中国海洋大学 7 免疫与代谢前沿科学中心 武汉大学 资料：教育部 编辑：顾依依	17750	115	0	0	24	1635	0	0	http://mmbiz.qpic.cn/mmbiz_jpg/qdWB7wH8tTqe2KdZyVZHmdRrWcsyOgbkIOXRLDy4AP6y00uCiaolRwhdQBOY6BPxLkpbVYFpRDcRs65cWqibdrZw/0?wx_fmt=jpeg						2020-10-02 22:10:11	0	5.2957	12
273	中国政府网	zhengfu		0	0	2020-01-11 10:15:57	1.11	1	0	李克强在国家科学技术奖励大会上的讲话	http://mp.weixin.qq.com/s?__biz=MzA4MDA0MzcwMA==&mid=2652536355&idx=1&sn=4142d841f838d1a605f0e3857e74fe50&chksm=844495f8b3331cee4656b4350edff8d9c0dfdc86b0fe3165e6967237549fd54f3d992cc40ce4&scene=4		3681	在国家科学技术奖励大会上的讲话 李克强 （2020年1月10日） 同志们，朋友们： 今天，我们隆重召开国家科学技术奖励大会，表彰为我国科技事业发展和现代化建设作出突出贡献的科技工作者。刚才，习近平总书记等党和国家领导同志，向获得国家最高科学技术奖的黄旭华院士、曾庆存院士和其他获奖代表颁了奖。在此，我代表党中央、国务院，向全体获奖人员表示热烈祝贺！向全国广大科技工作者致以崇高敬意！向参与和支持中国科技事业的外国专家表示衷心感谢！ 科技兴则国家兴，创新强则民族强。新中国成立70年来，我国科技发展波澜壮阔、成就辉煌，一代又一代科技工作者怀爱国情、秉报国志，艰苦奋斗、潜心探索、无私奉献，取得一项又一项重大发现发明创造。刚刚过去的一年，我国科技事业再创佳绩，涌现出一批具有国际领先水平的成果，新一代信息技术与实体经济加速融合，大众创业万众创新迈向深入，新动能持续快速成长。我国科技创新深入推进，有力促…	89616	833	1	0	0	0	0	0	http://mmbiz.qpic.cn/mmbiz_jpg/k5d4lfEvkEwVEVfFNDABSQ1F5o8KfbEJbcMEWHkZ7XUhpaKDWrDcCYBjpBy8WgzG9opsicgJCIoKTUmBVm2cpxQ/0?wx_fmt=jpeg						2020-10-02 22:19:11	2	7.4507	48
274	武汉发布	wuhanfabu		0	0	2020-01-11 11:00:00	1.11	0	1	专家称武汉不明原因的病毒性肺炎可防可控	http://mp.weixin.qq.com/s?__biz=MzA3MzU2ODQzMQ==&mid=2651532336&idx=1&sn=ac0776ee271635c10712d36477f37a40&chksm=84f295f0b3851ce68426e0fcaa24402b3c8fca75cd718fa71cf56badf958744de778393c7647&scene=4	记者专访了国家医疗专家组专家、北京大学第一医院呼吸和危重症医学科主任医师、教授王广发。	669	10日晚，针对武汉不明原因的病毒性肺炎，记者专访了国家医疗专家组专家、北京大学第一医院呼吸和危重症医学科主任医师、教授王广发。 王广发说，目前病人的病情和整体疫情处于可控状态，大部分患者病情属于轻到中度。 确诊的病例中，重症所占比与普通肺炎重症所占比差别不大，目前也没有出现参与救治的医护人员感染情况。 经治疗，有部分患者已经治愈出院，其他患者还在积极治疗过程中。 王广发说，确定病原对于疾病防治来说是个里程碑式的进展，初步认定了病原体，不仅可以用于临床甄别，设计PCR检测试剂盒，而且对后续的治疗方案和疫情防控都很重要。 和一般性的细菌性肺炎相比，目前该病患者除了发烧、咳嗽之外，痰不多、白细胞不太多，有些病人出现淋巴细胞减少情况，胸部影像中双肺呈现散在的毛玻璃斑片状阴影，具有一定的特征。 王广发说，目前对于治疗方面，还是采取临床上常规治疗手段，进行对症治疗。 通过积极治疗并发症，防止器官功能…	6073	28	0	0	0	0	0	0	http://mmbiz.qpic.cn/mmbiz_jpg/pqOJMEhPDIlHqKPsmcDps6Tcgj6RtIa8UwP3Bfs9IosAyanCkdbUmovDnibh0vEagRDFGM0PbJRRAMxk1vBicunA/0?wx_fmt=jpeg						2020-10-02 23:10:15	3	8.9209	9
275	北京发布	beijingfabu	识政君	0	0	2020-01-11 11:02:56	1.11	0	0	蔡奇在主题教育总结大会上要求：让初心使命扎根思想深处，开创首都工作新局面	http://mp.weixin.qq.com/s?__biz=MzA4NTIyMjMyMw==&mid=2652851140&idx=1&sn=2b3ec6fa8ab99be8743a4fc2759e8be8&chksm=8430dd18b347540e8541f9e05c380dbedc920992fdc139b91e010f8a1a9b4766300fb6d9a6e2&scene=4		2832	昨天上午，全市“不忘初心、牢记使命”主题教育总结大会召开。市委书记、市委“不忘初心、牢记使命”主题教育领导小组组长蔡奇强调，要深入学习贯彻习近平总书记在“不忘初心、牢记使命”主题教育总结大会上的重要讲话精神，巩固拓展主题教育成果，把全面从严治党引向深入，让初心使命扎根全市广大党员干部内心深处，转变为敢于担当、锐意进取、埋头苦干的实际行动，不断开创首都工作新局面，为夺取全面建成小康社会伟大胜利作出应有贡献。中央“不忘初心、牢记使命”主题教育第二巡回督导组组长陈际瓦讲话。市委副书记、市长、市委“不忘初心、牢记使命”主题教育领导小组副组长陈吉宁，市人大常委会主任李伟，市政协主席吉林出席。 蔡奇指出，习近平总书记的重要讲话，从新时代党和国家事业发展的全局和战略高度，充分肯定了主题教育取得的主要成效，深刻总结了主题教育的成功经验，对巩固拓展主题教育成果、不断深化党的自我革命、持续推动全党不忘初心和…	1101	3	0	0	0	0	0	0	http://mmbiz.qpic.cn/mmbiz_jpg/SnxiaXwNLvEIBvJRBkLSD9RyXMNvsbeOEWbB3zDlPHIQDoDXgb0h3flIUMlMmSVrEjAHAFsfhzXC5sibKfyk1GPw/0?wx_fmt=jpeg						2020-10-02 23:00:14	1	5.9543	29
276	北京发布	beijingfabu		1	0	2020-01-11 11:02:56	1.11	0	0	全市宣传部长会议召开	http://mp.weixin.qq.com/s?__biz=MzA4NTIyMjMyMw==&mid=2652851140&idx=2&sn=9cf36801b6ab651cd35df60abea699d0&chksm=8430dd18b347540ef81271eb08afe3b4e880692d4b6aeef612573896cfdcb5de2c2229320a43&scene=4		575	2020年1月9日至10日，北京全市宣传部长会议召开，传达贯彻全国宣传部长会议精神和市委对宣传思想文化工作的要求，总结2019年工作，分析当前形势，安排部署2020年任务。北京市委常委、宣传部部长杜飞进出席并讲话。 会议指出，2019年，全市宣传思想文化战线坚持以新中国成立70周年庆祝活动为纲，新思想学习宣传实现新进步，办大事打硬仗能力获得新提升，意识形态防线得到新巩固，新闻舆论工作形成新格局，培育践行核心价值观彰显新成效，全国文化中心建设取得新突破，对外宣传工作打开新局面，机构改革释放新效能，在守正创新中书写了奋斗新时代的崭新篇章。 会议指出，2020年是全面建成小康社会和“十三五”规划收官之年。要着眼铸魂立心，推动习近平新时代中国特色社会主义思想学习宣传贯彻走深走实、求新求效。要着眼增强信心，大力唱响全面建成小康社会的昂扬旋律。要着眼构筑同心，把社会主义核心价值观全面融入更加有效的首…	980	5	0	0	0	0	0	0	http://mmbiz.qpic.cn/mmbiz_jpg/SnxiaXwNLvEIBvJRBkLSD9RyXMNvsbeOE51VichHVI5FFPkrdhducZCmnQRXRUPKDppEF9ickPZDWuyTLMcxnDCow/0?wx_fmt=jpeg	https://article.xuexi.cn/articles/index.html?art_id=12677322050551852083&source=share&study_style_id=feeds_default&share_to=wx_feed&study_comment_disable=1&ptype=0&from=timeline&isappinstalled=0					2020-10-02 23:00:14	1	6.2731	42
277	北京发布	beijingfabu		2	0	2020-01-11 11:02:56	1.11	0	0	北京2019年交通建设成绩“超硬核”	http://mp.weixin.qq.com/s?__biz=MzA4NTIyMjMyMw==&mid=2652851140&idx=3&sn=1b2416b3f07164e0a6747aada4f973df&chksm=8430dd18b347540ec3ef7640ccae398e4d5925b01f0186e815fb8558179809bcd8f4dd6d9e7c&scene=4		2371	北京大兴国际机场凤凰展翅，“百年京张”铺就逐梦之路，市郊铁路建设不断提速，城市轨道交通总里程不断攀升……2019年交通基础设施建设成果丰硕。 2019年成绩篇 北京大兴国际机场建成通航 2019年，北京进入航空“双枢纽”发展时代。 凤凰展翅，不仅是机场本身，配套建设的大兴国际机场高速、大兴国际机场北线高速（京开高速—京台高速段）、轨道交通新机场线等外围骨干交通项目也同步投入使用，形成了集航空、铁路、地铁、高速等多种运输方式为一体的互联互通交通网络。 区域铁路网建设不断提速 2019年12月30日，京张高铁正式开通运营，北京至张家口两地间的“轨道交通时间”从3小时变为50分钟左右，停运三年的北京北站也恢复运营。 高铁改变生活，9月开通的京雄城际（北京段），旅客搭乘列车从北京西站到达北京大兴国际机场，只用20多分钟。 与此同时，京沈客专（北京段）、京唐城际（北京段）、城际铁路联络线一期也在加…	414	3	0	0	0	0	0	0	http://mmbiz.qpic.cn/mmbiz_jpg/SnxiaXwNLvEIBvJRBkLSD9RyXMNvsbeOEaGib9nxKPUibmUibfFic1gvtOtPYVGY6t53toGiaG00VGWK23CNSWib1Ym7g/0?wx_fmt=jpeg						2020-10-02 23:00:14	2	9.3152	22
278	共青团中央	gqtzy2014		0	3	2020-01-11 11:07:01	1.11	0	0	四百万分之一，她却成了父母最独特的“礼物”	http://mp.weixin.qq.com/s?__biz=MzA3NTE5MzQzMA==&mid=2655093669&idx=1&sn=8dadece02186128a8f321c79dac5b903&chksm=84c16e9cb3b6e78a3445f06cab2004410a9dcf8bfadc56509c4c8a5304e0221658ce71dd69f8&scene=4		6284	共青团中央 有态度 有温度 全网青年都在关注 来源：微信公众号“央视新闻”（ID：cctvnewscenter 记者 唐巍 李姜楠 陈杨 孙昢） 导读 在四川外国语大学，有一位特殊的大一新生。她2岁便查出脊肌萎缩症，医生当时断言她活不过4岁。可这样的她，走遍了世界近二十个国家，还在今年以607分的高分考入四川外国语大学，把无数的不可能变成了可能…… “四百分之一的幸运” 在四川外国语大学的泰语课堂上，徐瑞阳坐在自己特制的轮椅里学习。 在别人看来简单得不能再简单的举手、翻书、写字，对她而言，都是一场场巨大的考验。 徐瑞阳： 要把手放到桌面上，因为手臂没有力气，就要用牙齿咬住它，通过头部的晃动把它甩上桌面。 两岁左右，徐瑞阳被诊断为脊肌萎缩症，肌肉将不可逆地萎缩，骨头会严重变形，这种病一般活不过4岁。 为了给徐瑞阳治病，她的父母想尽了各种办法。然而无论怎么治疗，她的病情都不见好转，父母开始接…	100001	4691	0	0	50	21692	0	0	http://mmbiz.qpic.cn/mmbiz_jpg/7hxJRjsnhflUm3tftN35u99uPzv5L1kfAV6zBkNLsBXAXBtBks4UUFPrckyrDUB2IMrNzhMelACicIfuSnatyUA/0?wx_fmt=jpeg		https://v.qq.com/iframe/preview.html?width=500&height=375&auto=0&vid=y304206zvz3$#$https://v.qq.com/iframe/preview.html?width=500&height=375&auto=0&vid=y30425vqeeg$#$https://v.qq.com/iframe/preview.html?width=500&height=375&auto=0&vid=i3042web9h5				2020-10-02 22:30:12	0	3.0464	6
279	共青团中央	gqtzy2014	王钟的	1	1	2020-01-11 11:07:01	1.11	0	0	“霸座”被曝光，男子起诉央视被驳回，判决重申了新闻常识	http://mp.weixin.qq.com/s?__biz=MzA3NTE5MzQzMA==&mid=2655093669&idx=2&sn=09b6b16ac6297c3d088c275b28d4fc0f&chksm=84c16e9cb3b6e78a8ce01bfe5dee83da00325f94d1200c5a514bea1f7da6ea773893050e908f&scene=4		5456	共青团中央 有态度 有温度 全网青年都在关注 来源： 微信公众号“中青评论”（ID： cydplb 撰文 王钟的）、网友评论 导读 司法与媒体共同维护社会公平正义、促进法治进步，人民法院与新闻媒体有着共同的责任担当和价值追求。 2018年12月8日，乘客罗某因越站乘车并拒绝补票与列车乘务员发生争执。当年12月11日，央视中文国际频道“中国新闻”栏目、财经频道“第一时间”栏目分别以《男子嚣张“霸铺”拒补票 扰乱秩序被行拘》《“霸座”“霸铺”再现 两人均被拘》为题报道了该事件。近日，因认为名誉权被侵犯，罗某将央视诉至法院。2020年1月8日，北京市海淀区人民法院一审公开宣判了此案，判决驳回罗某的全部诉讼请求。 明明已经越站乘车，不补票还霸占铺位，当事人显然违反了旅客乘坐列车的相关规定。当他的行为被央视作为案例曝光后，竟以名誉权被侵犯为由起诉媒体，可见其不仅对错误缺乏深刻反思，也对新闻媒体开展…	100001	1236	0	0	50	19184	0	0	http://mmbiz.qpic.cn/mmbiz_jpg/7hxJRjsnhflUm3tftN35u99uPzv5L1kfzfHhuD6SZicVbXmv7RHSkmkRE2Dqucibj5ic6BEI5z706FokCW3olG7SQ/0?wx_fmt=jpeg		https://v.qq.com/iframe/preview.html?width=500&height=375&auto=0&vid=l3048m6hwl7				2020-10-02 22:30:12	1	5.6165	0
280	共青团中央	gqtzy2014		2	0	2020-01-11 11:07:01	1.11	0	0	泪目！归国志愿军烈士遗物首次对外展出	http://mp.weixin.qq.com/s?__biz=MzA3NTE5MzQzMA==&mid=2655093669&idx=3&sn=38abd9c19ee11e1784548f60123d236d&chksm=84c16e9cb3b6e78a5b6be77865c64f1f60ac80b2c2bad638b8f5193d0db56e4be49f274bf970&scene=4		4924	共青团中央 有态度 有温度 全网青年都在关注 来源：新华社（记者 潘昱龙）、“中国军网”（ID：zgjw_81） 展出的归国志愿军烈士遗物（1月9日摄）。新华社记者潘昱龙 摄 近日，沈阳抗美援朝烈士纪念馆首次展出了归国志愿军烈士的遗物，总计372件。据了解，2014年以来，韩国陆续向中国移交志愿军战士遗骸，至今已经有6批599人回到祖国，安葬在沈阳抗美援朝烈士陵园。本次展出的遗物，主要来自24名发现了清晰可辨名章的烈士。 1月9日，参观者在沈阳抗美援朝烈士纪念馆内参观。新华社记者潘昱龙 摄 1月9日，参观者在沈阳抗美援朝烈士纪念馆内参观。新华社记者潘昱龙 摄 展出的归国志愿军烈士遗物（1月9日摄）。新华社记者潘昱龙 摄 展出的归国志愿军烈士遗物（1月9日摄）。新华社记者潘昱龙 摄 展出的归国志愿军烈士遗物（1月9日摄）。新华社记者潘昱龙 摄 展出的归国志愿军烈士遗物（1月9日摄）。新华社…	58809	609	0	0	33	4718	0	0	http://mmbiz.qpic.cn/mmbiz_jpg/PNNiaPGmoiaOgIaC4p7ciaUqibaiaI00Dq7rsxQO3SfpKNNHYibkiajPqvvEdnesLsjddu8cOJ3pqib64yogIBTmqp4DSw/0?wx_fmt=jpeg						2020-10-02 22:30:12	0	3.2957	5
281	广东发布	gdfabu0710	33	0	0	2020-01-11 11:52:21	1.11	0	0	春运期间广东有5次冷空气，最快的今天到货！这次是真的！	http://mp.weixin.qq.com/s?__biz=MzA3MTYyNTkxOA==&mid=2651555325&idx=1&sn=ffed8a92d456a682ea0f87468f5fed79&chksm=84d5982cb3a2113a50b0922d11a43e7747477c3f232d9ae6616e731a4d070082c57671141445&scene=4		2373	最近很多人都在 坐等春节放假 然而 比这更早的是 比小学生还让人担心的是 前两天的冷（liang）空气太难带了 冷空气都学会玩商家的套路了！ what are you 弄啥捏？ 降的没有升的多 怎么降都是热 昨天是春运第一天 全省多地气温继续上升 下午2时 全国高温前十榜单中 广东4个地市上榜 仅次于海南 穿着短袖，吃着雪糕 晃悠悠走在街上 这就是大广东的冬天？ 有人忍不住吐槽： “这是夏天要回来的节奏吗？” “我真的要热死在广东的‘冬天’里了” “在广东，开空调是对1月份的冬天最大的尊重” “冬天在哪里啊？冬天在哪里啊？” 莫慌！ 冷空气它真的来了 带着雨水向我们走来了 冷空气进程 ↓↓↓ 10日夜间抵达粤北，11日白天自北向南影响广东，午后到广州，12日早晨到沿海。 北风+小雨，11日午后至12日广东自北向南转阴冷，13日阴雨渐退，部分时间有阳光，早晚仍觉寒冷。 中南部的亲 不要追着…	82307	100	0	0	49	643	0	0	http://mmbiz.qpic.cn/mmbiz_jpg/71vT6WeWUCXUhjaibxicxaNYrZowIK71m8mYeJUelRicBmZSQueEmIJyhw75Fa7VxyAd3LJEfanq6qfuMVoibL8BGA/0?wx_fmt=jpeg						2020-10-02 22:54:14	1	1.6198	2
282	共青团中央	gqtzy2014		0	0	2020-01-11 12:59:15	1.11	0	0	这面不标准的“五星红旗”，背后隐藏着最深沉的悲壮……	http://mp.weixin.qq.com/s?__biz=MzA3NTE5MzQzMA==&mid=2655093678&idx=1&sn=99747e507a5d7f383f52d05f9660a46f&chksm=84c16e97b3b6e781b3a63434741dff88f956748e6228323eb17d638a3132baf6561383dfb5f4&scene=4		9973	共青团中央 有态度 有温度 全网青年都在关注 来源：知乎 作者：32114部队47分队常辰哲 导读 知乎平台，“人类文明中有哪些无比悲壮的场面？”这个问题下面，有一个回答获得了4.2万的高赞，成为这个问题最高赞的答案，打动了无数网友。文章中很多内容，以往我们或许听说过，却未必了解其中的细节和背后的故事。 我们跟作者联系，获得了这篇文章的授权，与大家分享。 一面款式极其特殊的五星红旗。 这红旗的排列方式很特别，中间一颗大星，四角是四颗小星。和现行的标准款式完全不同。 但这面五星红旗并非出现在国旗征集方案上的待选作品，而是 制作者仅凭“五星红旗”四个字自己想象出来的。 因为制作者没有见过五星红旗，他们在渣滓洞。 被称为渣滓的一群人。最黑暗的地方关押着最光明的一群人，也是当时中国最宝贵的人才。 看照片便知，不乏高级知识分子和海归，那个年代的女博士是什么概念？以他们的学历经历，完全可以在国民政府…	100001	9267	2	0	100	30858	0	0	http://mmbiz.qpic.cn/mmbiz_jpg/7hxJRjsnhfn3KWvgm2nKAPWarnA8tZQZO7xDm6TKSlSvoc8KDc9K6vMjiabQ1SdHOVBkODI28FCPbCRE4icfN1PQ/0?wx_fmt=jpeg						2020-10-02 22:30:12	0	1.7824	6
283	共青团中央	gqtzy2014		1	0	2020-01-11 12:59:15	1.11	0	0	突发！伊朗军方承认击落乌克兰客机	http://mp.weixin.qq.com/s?__biz=MzA3NTE5MzQzMA==&mid=2655093678&idx=2&sn=48e44d7fcc994ff2fe44ac08990bc256&chksm=84c16e97b3b6e78108e59740ae40cf92bc4b9b07a311ff867ccc8762d7db87f390423d65d7a1&scene=4		4098	共青团中央 有态度 有温度 全网青年都在关注 来源：微信公众号“中国青年报”（ID：zqbcyol 编辑 张小松） 、“环球时报”（ID：hqsbwx）综合整理自央视新闻 央视新闻1月11日消息，据伊朗国家电视台消息， 伊朗军方承认击落乌克兰客机，称这是“人为错误”。 1月8日，一架乌克兰客机在德黑兰坠毁， 机上载有167名乘客和9名机组成员，全部遇难。 图片来源：央视新闻 1月8日，在伊朗德黑兰霍梅尼国际机场附近，救援人员在坠机现场工作。新华社 图 痛惜176个无辜生命！ 扫描图片上的二维码 定制标准版团旗、团徽，下载团歌 校审 | 肖 健 编辑 | 蔡 妍（咪咕文化科技有限公司团委） 团团有话说第79期 相信每个人过年时，都有自己期待吃到的一道菜，那道菜或许是“曾经的记忆”，或许是对“美好生活”的向往，不管怎样，那道菜对于你而言，都是最最最最“珍贵”的一道菜了。把你最期待的一道菜的故…	100001	884	0	0	25	10567	0	0	http://mmbiz.qpic.cn/mmbiz_jpg/7hxJRjsnhflUm3tftN35u99uPzv5L1kfjxx4v0DiccxxPGK2AYW9xtRGicJIvxGakkUM0moul90FjCrcJ1fRN3Ag/0?wx_fmt=jpeg						2020-10-02 22:30:12	0	2.4718	5
284	共青团中央	gqtzy2014		2	0	2020-01-11 12:59:15	1.11	0	0	教育部最新通知，这些大学生全部安排工作，有编有岗	http://mp.weixin.qq.com/s?__biz=MzA3NTE5MzQzMA==&mid=2655093678&idx=3&sn=f0da0939b38770347c86c131cdb762b0&chksm=84c16e97b3b6e7817af5f3d6752dc6978c514be5cbf0c54b9c999942eb33e651c99da586c80a&scene=4		5379	共青团中央 有态度 有温度 全网青年都在关注 来源：微信公众号“中国青年报”（ID：zqbcyol 整理：张小松）综合整理自教育部网站、中青报官微此前报道。 导读 日前，教育部办公厅印发关于做好2020届教育部直属师范大学公费师范毕业生就业工作的通知，要求保证2020届部属师范大学公费师范毕业生全部安排到中小学校任教。 《通知》明确， 各省级教育行政部门要通过优先利用空编接收等办法，保障符合就业条件的公费师范生有编有岗，严禁“有编不补”。 全部落实任教学校 通知要求，2020年5月底前，确保90%的公费师范生通过双向选择落实任教学校。2020年6月底仍未签约的公费师范生，其档案、户口等迁转至生源所在地省级教育行政部门，由各省级教育行政部门会同有关部门统筹安排到师资紧缺地区的中小学校任教，公费师范生离校前须全部落实任教学校。 严格履约管理 公费师范生因特殊原因不能履行协议的，须经生源所在地…	100001	321	0	0	25	2354	0	0	http://mmbiz.qpic.cn/mmbiz_jpg/7hxJRjsnhflUm3tftN35u99uPzv5L1kfukzGPp0xStBPsG36s49g7snTzZIBWeMMlick3hGiaNVYYKMTfDNJhapg/0?wx_fmt=jpeg						2020-10-02 22:30:12	3	7.3482	8
285	湖北发布	hubeifabu		0	0	2020-01-11 13:01:11	1.11	0	1	武汉确诊41例感染新型冠状病毒肺炎患者 死亡1例	http://mp.weixin.qq.com/s?__biz=MzA5MzY2MDkzOQ==&mid=2650371443&idx=1&sn=50926e34a122b946b68c119069f27b33&chksm=8857a717bf202e0156bb00ce5be8f00b1351fea81e035be6aa6b780ee928d0f0e3823f8491c6&scene=4	武汉市卫生健康委11日晨发布通报称，在“不明原因的病毒性肺炎”病原体初步判定为新型冠状病毒之后，武汉卫健委组	942	武汉市卫生健康委11日晨发布通报称，在“不明原因的病毒性肺炎”病原体初步判定为新型冠状病毒之后，武汉卫健委组织对现有患者标本进行检测，截至1月10日24时，初步诊断有新型冠状病毒感染的肺炎病例41例，其中重症7例、死亡1例，其余患者病情稳定。 去年12月底以来，武汉确诊的不明原因病毒性肺炎患者数持续增加。据武汉市卫生健康委1月5日晚通报，截至当日8时，全市共报告符合不明原因的病毒性肺炎诊断患者59例，其中重症患者7例。11日最新通报，在本次“不明原因的病毒性肺炎”病原体初步判定为新型冠状病毒后，国家、省市专家组立即对不明原因的病毒性肺炎诊疗、监测等方案进行修订完善。 据通报，目前初步诊断有新型冠状病毒感染的肺炎病例41例，其中2例已出院、重症7例、死亡1例。密切接触者739人，其中医务人员419人，均已接受医学观察，未发现相关病例。自2020年1月3日以来未发现新发病例。目前，未发现医务…	998	3	0	0	0	0	0	0	http://mmbiz.qpic.cn/mmbiz_jpg/sHQ8YCQ0QibABhibxDiaCCibKc3WJicq4aGefVpic6WahK3lc0Ps8Fwxbzbc1GmcbFJBJKOn35boHTyfmybn3WYDaoBw/0?wx_fmt=jpeg						2020-10-02 22:42:13	7	22.6544	7
286	湖北发布	hubeifabu		1	0	2020-01-11 13:01:11	1.11	0	1	专家解读不明原因的病毒性肺炎最新通报	http://mp.weixin.qq.com/s?__biz=MzA5MzY2MDkzOQ==&mid=2650371443&idx=2&sn=c88f919b6c81a8f2f75f55d31d5a58ea&chksm=8857a717bf202e013255d626f5ca770e2a82a6c7f2052069aa2a253b0f7df067d7be6141e0f5&scene=4	1月11日，武汉市卫健委发布了关于不明原因的病毒性肺炎最新通报。随后，武汉市卫健委发布了《专家解读不明原因的	857	1月11日，武汉市卫健委发布了关于不明原因的病毒性肺炎最新通报。 随后，武汉市卫健委发布了《专家解读不明原因的病毒性肺炎最新通报》。 问：本次疫情病例是怎样诊断的？ 答：根据患者临床表现、流行病学史和病原学检测结果综合研判。 问：本次疫情病例临床表现上有什么特点？ 答：临床表现为发热、乏力等全身症状，伴有干咳，住院患者呼吸困难较为常见。绝大多数患者入院时生命体征大致平稳。 问：目前出现一例死亡病例，具体是什么情况？ 答：患者为男性，61岁，因呼吸衰竭、重症肺炎入院，同时患有腹部肿瘤及慢性肝病。该患者常年在武汉市华南海鲜市场采购货物。入院后给予对症支持、抗感染、呼吸机辅助呼吸、持续ECMO体外生命支持等治疗后，症状无好转，于2020年1月9日晚心跳停止，经抢救无效死亡。病原学检测结果提示新型冠状病毒核酸阳性。死亡诊断为重症肺炎，急性呼吸窘迫综合征（重度），脓毒性休克，多器官功能衰竭，严重酸…	472	1	0	0	0	0	0	0	http://mmbiz.qpic.cn/mmbiz_jpg/sHQ8YCQ0QibABhibxDiaCCibKc3WJicq4aGefDp5CE7Aq7uCOGGfJDyqLp5KNXj4UMrpunINicIIFTIq1M4xvYX7hEPQ/0?wx_fmt=jpeg						2020-10-02 22:42:13	3	11.0518	-1
287	湖北发布	hubeifabu		2	0	2020-01-11 13:01:11	1.11	0	0	省政协发挥专门协商机构作用—— “专”出特色 “专”出质量	http://mp.weixin.qq.com/s?__biz=MzA5MzY2MDkzOQ==&mid=2650371443&idx=3&sn=604ec617e68550f20cd83c9c607e03d3&chksm=8857a717bf202e01a079f122ca9b9a0d4052974a29e5d17382f49b2ebe70a5c621bf4e6d506b&scene=4	刚刚过去的一年，省政协深入学习贯彻习近平总书记关于加强和改进人民政协工作的重要思想，紧紧扭住“发挥人民政协专	7651	刚刚过去的一年，省政协深入学习贯彻习近平总书记关于加强和改进人民政协工作的重要思想，紧紧扭住“发挥人民政协专门协商机构作用”这一重点工作任务，着力做好“加强和改进”这篇大文章，干出了新样子，取得了新成绩。 把思想政治引领摆在首位 元旦前，省政协教科卫体委、提案委分别举行习近平新时代中国特色社会主义思想学习座谈会，以这种特殊方式，喜迎新年到来。 思想引领、学习在先。学习座谈会成为省政协的一项经常性工作。 如今，省政协在召开会议、组织调研之前，首先要认真学习习近平总书记重要讲话、中央和省委部署要求，走访相关部门摸清情况，开展专业理论学习辅导，这已成为政协履职的前提和必修课。 加强思想政治引领、广泛凝聚共识是人民政协工作的中心环节。一年来，省政协持续深入学习习近平新时代中国特色社会主义思想、习近平总书记关于加强和改进人民政协工作的重要思想，认真学习贯彻中央政协工作会议精神和省委政协工作会议要求…	79	0	0	0	0	0	0	0	http://mmbiz.qpic.cn/mmbiz_jpg/sHQ8YCQ0QibABhibxDiaCCibKc3WJicq4aGefOxq50Jrze0RPgsicdMCkicfZOjBlnpibTutAIv1SEc78WVfYEGnjCjDXA/0?wx_fmt=jpeg						2020-10-02 22:42:13	0	9.5813	19
288	湖北发布	hubeifabu		3	0	2020-01-11 13:01:11	1.11	0	0	广泛汇聚团结奋斗的正能量 ——热烈祝贺省政协十二届三次会议开幕	http://mp.weixin.qq.com/s?__biz=MzA5MzY2MDkzOQ==&mid=2650371443&idx=4&sn=b07c1a8738728e162e1412e60ab7ae1b&chksm=8857a717bf202e01fb59327e8b00432d91f100ddf071a4154d09ed6bacaafad06d9de6f6d361&scene=4	时间的指针再次指向“两会时间”。今天，省政协十二届三次会议正式拉开大幕。我们对大会的召开表示热烈祝贺！201	1382	时间的指针再次指向“两会时间”。今天，省政协十二届三次会议正式拉开大幕。我们对大会的召开表示热烈祝贺！ 2019年是新中国成立70周年，是决胜全面建成小康社会第一个百年奋斗目标的关键之年。这一年，全省上下全面贯彻党的十九大和十九届二中、三中、四中全会精神，深入学习贯彻习近平总书记视察湖北重要讲话精神，办好了一些大事喜事，办成了一些好事实事，推进了一些要事难事，各项事业取得了新的成就。三大攻坚战扎实推进，经济运行保持在合理区间，发展活力持续增强，高质量发展取得新进展，人民群众获得感更加充实，“十三五”规划主要指标进度符合预期，为全面建成小康社会打下了决定性基础。 2019年是政协湖北省第十二届委员会推动政协工作提质增效、为谱写新时代湖北高质量发展新篇章作出了应有贡献的一年。就“发挥人民政协专门协商机构作用”“加强思想政治引领、广泛凝聚共识”等六个专题开展调研；就委员联系界别群众的机制、政协…	74	0	0	0	0	0	0	0	http://mmbiz.qpic.cn/mmbiz_jpg/sHQ8YCQ0QibABhibxDiaCCibKc3WJicq4aGefLoZ6LBQT70aibmSlsHsYSPBpqOVLFpbtXE7fvAvYKB3lfQG8EGMQkVw/0?wx_fmt=jpeg						2020-10-02 22:42:13	1	9.8194	42
289	武汉发布	wuhanfabu		0	0	2020-01-11 13:24:44	1.11	0	0	武汉公安110警营开放日，数万群众受邀“逛”警营	http://mp.weixin.qq.com/s?__biz=MzA3MzU2ODQzMQ==&mid=2651532380&idx=1&sn=614380a387baf4b7d5a81669be8139ae&chksm=84f2959cb3851c8a2956b7661dd7a2920419accdb7ef8bac04309ae5c8b278077a9ca7bbe8e9&scene=4	“这就是特警叔叔的车吗？我可以坐坐吗？”“叔叔的枪我可以摸摸吗？”1月10日，第34个110主题宣传日，包括	3635	“这就是特警叔叔的车吗？我可以坐坐吗？”“叔叔的枪我可以摸摸吗？”1月10日，第34个110主题宣传日，包括武汉黄陂的4岁萌娃小轩轩在内的3000名市民群众，应邀来到武汉人民警察实战训练基地，参加当天“2020聚焦汉警”警营开放日主会场的活动。 据悉，当日全市17个公安分局及其基层所队站共500多个警营同时向全市群众敞开，数万名市民群众走进警营参观。全市公安机关集中向人民群众报告2019年平安建设成效，警民共话平安城市建设。 数九寒天，风雨交加，寒冷的天气没有抵挡住各界群众热情的步伐。当天，武汉市人民警察实战训练基地陆续迎来约3000名市民朋友，他们有的是高校及中小学学生，有的是企业职工，有的是社区群干。 黄陂区天河街的小轩轩是武汉警方邀请的最小嘉宾。2019年2月20日，小轩轩的奶奶洗完澡意外地发现门锁坏了，被困洗手间出不来，正在客厅看电视的3岁小轩轩拨打了110报警，天河派出所民警赶…	1510	4	0	0	0	0	0	0	http://mmbiz.qpic.cn/mmbiz_jpg/pqOJMEhPDIlHqKPsmcDps6Tcgj6RtIa86R5h66OUlM8Vibm3nj8HRc2SOT6dQwaPTib6CzUjCxjCMT24FwgqVLaw/0?wx_fmt=jpeg						2020-10-02 23:10:15	1	9.3114	15
290	武汉发布	wuhanfabu		1	0	2020-01-11 13:24:44	1.11	0	0	创业 | 光谷青桐汇100期亮出双创成绩单，200余项目累计融资近40亿元	http://mp.weixin.qq.com/s?__biz=MzA3MzU2ODQzMQ==&mid=2651532380&idx=2&sn=08a51c6052ca392fd2dbdacfeb4c92ad&chksm=84f2959cb3851c8a366f92bca5c4adba3d3b7fe7fa7e8c8c51921ba0f8e3b394bf61c95addbe&scene=4	10日，2020年光谷青桐年汇暨光谷青桐汇100期在华中科技大学举行。会上透露：从2013年发端至第99期，	952	10日，2020年光谷青桐年汇暨光谷青桐汇100期在华中科技大学举行。会上透露：从2013年发端至第99期，该双创品牌活动观摩人数超7万人，据不完全统计，超200个项目累计融资近40亿元。 100期活动现场 本次年汇由东湖高新区管委会主办，武汉留学生创业园承办。活动吸引了100多家创业企业报名，筛选了15个创业项目上台路演；顺为资本、人福医药、湖北高投、武汉科投、信中利、招银国际、烽火创投、中科院创投、光谷成长创投等30余家国内外知名投资机构出席。经过激烈角逐，锐索思环境科技的污水污泥修复药剂“净水宝”项目，胜鹏智造科技面向周黑鸭等卤制品食品企业的智能制造解决方案项目脱颖而出，和前期评选出的18名光谷创业明星一起被授予“2019年度光谷创业明星”。 5分钟项目路演环节 同时，会上颁发了“优秀服务机构奖”“突出贡献奖”，对投身于创新创业领域的个人、投资机构和孵化平台在百期青桐汇所付出努力和…	577	2	0	0	0	0	0	0	http://mmbiz.qpic.cn/mmbiz_jpg/pqOJMEhPDIlHqKPsmcDps6Tcgj6RtIa8ky1BibTQjBysvxFdXgIEq0P6ibVWRbZkMx2VsDZicsIMGGqSlcQ5ggOlA/0?wx_fmt=jpeg						2020-10-02 23:10:15	1	6.1083	20
291	武汉发布	wuhanfabu		2	0	2020-01-11 13:24:44	1.11	0	0	民生 | “江水空调”将为这里集中供暖和制冷，冬季取暖费有望比天然气供暖减少一半	http://mp.weixin.qq.com/s?__biz=MzA3MzU2ODQzMQ==&mid=2651532380&idx=3&sn=be06c8946c0b47b40fa5921e17dd046a&chksm=84f2959cb3851c8a20ce483366ab2c689bb2945fe17145e671cc37df392582f8c8a6d012f3c3&scene=4	武汉又一片区可集中供暖了！采用的还是清洁环保的长江水做热泵系统。10日，汉口滨江国际商务区江水源可再生能源站	718	武汉又一片区可集中供暖了！采用的还是清洁环保的长江水做热泵系统。10日，汉口滨江国际商务区江水源可再生能源站示范项目启动，经2年建设后可为滨临长江的二七商务区提供冬季供暖和夏季制冷。 （图为能源站空调输配水管网分布图） 据了解，该项目是湖北首个江水源可再生能源项目。江水冬暖夏凉，与环境温度有着一定的温差，即存在热潜能。这一技术就是利用大自然规律，采用水源热泵技术进行能量转移实现供冷与供热，使得长江地表水成为二七商务区空调系统的冷热源，相当于一座“江水空调”。 （图为能源站供暖制冷流程图） 项目建设方武汉新星滨江新能源有限公司执行总经理肖海喜介绍，在夏季，一般环境温度为35℃时，长江水的温度为25℃左右，能源站提取长江水作为空调系统冷却水，再通过热泵把室内多余的热量“搬”到长江里冷却；冬季则反之，当室外温度为0℃左右时，长江水的温度为10℃左右，能源站通过输入少量的电能提取长江水中的热能，…	1370	8	0	0	0	0	0	0	http://mmbiz.qpic.cn/mmbiz_jpg/pqOJMEhPDIlHqKPsmcDps6Tcgj6RtIa8eXzvlEoDanKN38h7Y1HjG7Go2w44xcbhwcFUfgFM4Jc5CiaN5HfaKSQ/0?wx_fmt=jpeg						2020-10-02 23:10:15	1	3.6252	8
292	中国政府网	zhengfu		0	0	2020-01-11 15:06:46	1.11	1	0	春节临近，李克强开会部署做好保供稳价工作	http://mp.weixin.qq.com/s?__biz=MzA4MDA0MzcwMA==&mid=2652536371&idx=1&sn=3b9b6cec3a54493484a130abe7d56573&chksm=844495e8b3331cfe3574cdb623141704db32269b4b4bc142b40bb30d4c23a41ab106657cd6cc&scene=4		1523	图为2019年2月1日李克强在内蒙古乌兰察布市考察新体路惠民园农贸市场。 李克强总理1月8日主持召开国务院常务会议，部署春节期间市场保供稳价和基本民生保障工作。 李克强强调，各地各部门要多措并举，加强统筹协调，全力做好市场供应特别是猪肉保供稳价工作。 “现在临近春节了，各地各部门要密切加强市场价格监测预测，履行各自职能，该调剂的抓紧调剂，该调运的抓紧调运，运输该保障的要重点保障。”总理说。 李克强强调，稳定市场供应要更多注重运用市场化办法，不能再采取过去那种计划经济的老办法。 “要采取各种措施，保障好困难群众基本生活。”总理说，“无论如何要让他们春节期间买得起猪肉，包得上饺子，过个热气腾腾的年。让人民群众过一个欢乐、祥和、安宁的春节。” 这项工作直接事关政府公信力，李克强要求必须坚决有力一抓到底 国务院客户端小程序 更多服务等你来体验 （可直接点击下方列表进入小程序） 查放假安排 电子社…	100001	1045	0	0	0	0	0	0	http://mmbiz.qpic.cn/mmbiz_jpg/k5d4lfEvkEwVEVfFNDABSQ1F5o8KfbEJdkEOn2aAVpER7zHVqicAVgAo0MdMc1ia4XiagFFOSXQLibAvnAG1Uia1XOQ/0?wx_fmt=jpeg						2020-10-02 22:19:11	3	4.9661	27
293	广东发布	gdfabu0710		0	0	2020-01-11 15:11:53	1.11	0	0	张晓强任汕尾市委书记	http://mp.weixin.qq.com/s?__biz=MzA3MTYyNTkxOA==&mid=2651555339&idx=1&sn=7b3c639ffab64c8e1d0db8c8f778681e&chksm=84d59bdab3a212cc75fe44213b0b13cf90cd81c8de7e57852a3588613a294fb67ef477177401&scene=4		398	近日，省委决定： 张晓强同志任汕尾市委委员、常委、书记； 石奇珠同志不再担任汕尾市委书记、常委、委员职务，另有任用。 简历 张晓强，男，汉族，1975年11月生，浙江庆元人， 1996年6月加入中国共产党，1996年8月参加工作，大学学历。 曾任共青团浙江省庆元县委书记， 浙江省丽水市卫生局副局长、党组成员， 共青团浙江省丽水市委书记、党组书记， 浙江省景宁县委常委、常务副县长， 浙江省景宁县委副书记、常务副县长、政法委书记， 浙江省遂昌县委副书记、县长、县政府党组书记， 浙江省德清县委书记， 浙江省绍兴市委常委、诸暨市委书记， 浙江省绍兴市委常委、诸暨市委书记、诸暨市人大常委会主任， 浙江省台州市委副书记、代市长、浙江省台州市市长等职， 党的十九大代表。 推荐阅读 （点击图片即可阅读） 来源：南方+客户端、台州市政府官网	52353	109	0	0	22	851	0	0	http://mmbiz.qpic.cn/mmbiz_jpg/71vT6WeWUCXUhjaibxicxaNYrZowIK71m8ushhsPr9RIFjFPwU43SyeUBT7b7ib1oHQp4xjHfNpsynOC2icrMC1Z4w/0?wx_fmt=jpeg						2020-10-02 22:54:14	0	0.3296	0
294	北京发布	beijingfabu		0	1	2020-01-11 16:01:31	1.11	1	0	北京“两会”Vlog又来啦！	http://mp.weixin.qq.com/s?__biz=MzA4NTIyMjMyMw==&mid=2652851155&idx=1&sn=7d4588a7b40c5d6d7f8308e8b3bcf81b&chksm=8430dd0fb34754194355232272dd795fa7ee31eb5bc295f0956ec1e64864f4d4ced8345cfde8&scene=4		253	北京市政协十三届三次会议正在进行中，经过层层选拔，16岁的北京市八十中学学生李俊豪和他的小伙伴们作为北京青少年“模拟政协”的代表，走进会场，零距离观摩政协，少年们体验如何？这背后有怎样的故事？赶紧来看第二支Vlog吧！ 两会 Vlog 更多精彩内容 扫描二维码关注“北京发布” 第一支Vlog：16岁的他，模拟提案，观摩政协 点击阅读原文了解更多 青少年“模拟政协”的代表们的故事 ↓↓↓	1699	5	0	0	0	0	0	0	http://mmbiz.qpic.cn/mmbiz_jpg/SnxiaXwNLvEIBvJRBkLSD9RyXMNvsbeOEW3JUqpN82dEz8yzzTVgLEwT9ofib2pyZFTwvOiagibN4Kucd2FWzibL6LQ/0?wx_fmt=jpeg	https://ie.bjd.com.cn/bjd/Html/20200111/0/A1F8192FF520E365_Phone.html?newsid=A1F8192FF520E365	https://mp.weixin.qq.com/mp/readtemplate?t=pages/video_player_tmpl&action=mpvideo&auto=0&vid=wxv_1159828094178557953				2020-10-02 23:00:14	1	1.8239	8
295	北京发布	beijingfabu		1	0	2020-01-11 16:01:31	1.11	0	0	市政协亮出2020年履职任务书	http://mp.weixin.qq.com/s?__biz=MzA4NTIyMjMyMw==&mid=2652851155&idx=2&sn=65e5d3458d38adfceb7f59696ca31799&chksm=8430dd0fb3475419614ae8ccd826ab762421bfc5195f8e692f9df6df67ae36ce6335478a66ec&scene=4		5939	市政协十三届三次会议正在进行中，会上 常委会工作报告和提案工作报告全面总结了2019年各项工作和特点，明确了2020年履职任务书。 市政协将围绕完善“吹哨报到”“接诉即办”工作机制、促进营商环境持续优化、加大老旧小区改造力度等热点难点议题建言资政。 其中，社会各界普遍关注的生活垃圾管理条例实施情况将纳入重点协商议题，市政协将对其开展民主监督。 2020年是全面建成小康社会和“十三五”规划圆满收官之年，市政协将进一步提高政治协商、民主监督、参政议政水平，广泛凝聚共识，围绕“北京市国民经济和社会发展‘十四五’规划纲要编制”“进一步加大服务业开放力度，促进营商环境持续优化”“提升金融服务科技创新能力，助推全国科技创新中心建设”“健全和完善文化经济政策，推进文化产业发展引领区建设”“加大老旧小区改造力度，加强物业管理，不断改善提升市民生活环境”“提升国际交往服务保障能力，推进国际交往中心功能建设…	603	1	0	0	0	0	0	0	http://mmbiz.qpic.cn/mmbiz_jpg/SnxiaXwNLvEIBvJRBkLSD9RyXMNvsbeOEEuk3yZichicBRJibpDTDiaU4ib4yA3mrvk5mINYCDiaCKs9a16FhN0hL5aiaA/0?wx_fmt=jpeg						2020-10-02 23:00:14	0	10.6145	20
296	湖北发布	hubeifabu		0	0	2020-01-11 17:13:51	1.11	0	0	春节期间湖北省电力储备总体充足 局部地区供应偏紧 存在有序用电风险	http://mp.weixin.qq.com/s?__biz=MzA5MzY2MDkzOQ==&mid=2650371449&idx=1&sn=88fbff3a4190390683abff5d2ff2f59f&chksm=8857a71dbf202e0bc73fef035282dc7aeec217201eead4584afad8769c90186b916d7db55f45&scene=4		706	电力工人巡检 1月10日，记者从国网湖北省电力有限公司召开的迎峰度冬暨春节保电情况新闻通气会上获悉，我省春节期间电力资源储备总体满足用电需求，局部地区供应偏紧，可能卡口，存在有序用电风险。 近日，全省迎来了较大范围的雨雪天气，取暖用电随之上升。1月9日，全省冬季取暖负荷达1050万千瓦，占全网用电负荷30%以上，相当于约1400万台1匹空调同时启动。1月9日，湖北电网早峰负荷创冬季历史新高，达到3313万千瓦。 据预测，冬春之际，湖北用电水平将继续保持中速增长，预计湖北电网最大用电负荷3400万千瓦，同比增长3%。湖北电网冬季最大可供电力约为3450万千瓦，用电高峰时段全网电力供应偏紧，最大电力盈余仅有50万千瓦。十堰、恩施、咸宁-武昌南供区电力供需平衡偏紧。武汉、随州、黄冈、荆州局部电网可能用电卡口。 省电力相关负责人介绍，目前我省电力资源储备总体满足用电需求，同时将结合全网及分区供应…	224	1	0	0	0	0	0	0	http://mmbiz.qpic.cn/mmbiz_jpg/sHQ8YCQ0QibABhibxDiaCCibKc3WJicq4aGefAF0gaG4FgOiaKRIYoT9lXNYcZlkensoSrGE9V86Cd4cUYUKPCe94Wvg/0?wx_fmt=jpeg						2020-10-02 22:42:13	2	7.2844	9
297	湖北发布	hubeifabu		1	0	2020-01-11 17:13:51	1.11	0	0	荆州胡家草场西汉墓地出土4642枚简牍 创单座墓葬出土简牍数量之最	http://mp.weixin.qq.com/s?__biz=MzA5MzY2MDkzOQ==&mid=2650371449&idx=2&sn=71c8877673dc83eaa2314f9bb2ab8b40&chksm=8857a71dbf202e0bc3c3f39916cfcad5cb2290054bfd99e880e4a1d37eee91fa9c67cc7842a2&scene=4	木牍拷贝湖北荆州胡家草场西汉墓地M12墓出土简牍4642枚，创历年来我国单座墓葬出土简牍数量之最。1月10日	1458	木牍拷贝 湖北荆州胡家草场西汉墓地M12墓出土简牍4642枚，创历年来我国单座墓葬出土简牍数量之最。1月10日，这批简牍因种类丰富、意义重大，被列入“中国社会科学院考古学论坛·2019年中国考古新发现”入围项目。 胡家草场西汉墓地考古发掘项目负责人李志芳介绍，2018年10月至2019年3月，荆州博物馆在胡家草场发掘18座古墓葬，据出土器物特征和简牍文字资料判断，M12属西汉早期墓葬，出土简牍内容分为岁纪、历、日至、法律文献、日书、医方等，被认为是我国简牍考古史上一项重要成果。 出土“秦汉大事记” 可补充《史记》《汉书》 岁纪简，即记录历年国家大事的简，按照竹简形制分为两组。第一组记秦昭王元年至秦始皇时的大事，第二组记秦二世至汉文帝时的大事。 武汉大学简帛研究中心何有祖副教授参与本次出土简牍整体释文的修订。他介绍，岁纪中秦的部分，比亮相央视《国家宝藏》栏目的云梦睡虎地秦简内容更丰富，与《…	393	3	0	0	0	0	0	0	http://mmbiz.qpic.cn/mmbiz_jpg/sHQ8YCQ0QibABhibxDiaCCibKc3WJicq4aGefaqcialUVjAU1b5tcS55ekAickRod06eFicHrNqbicE9ct30vsd053RE7icw/0?wx_fmt=jpeg						2020-10-02 22:42:13	0	3.0788	14
298	湖北发布	hubeifabu		2	0	2020-01-11 17:13:51	1.11	0	0	她从雪域高原带回藏族孤儿：“我要给她真正的母爱！”	http://mp.weixin.qq.com/s?__biz=MzA5MzY2MDkzOQ==&mid=2650371449&idx=3&sn=2b14ad3607b690346e9385850cfc85f0&chksm=8857a71dbf202e0b06a4a32eb9d84aec8a973d8c78db2639cfb42a4be9ca42d1baf7443944ba&scene=4	原本，这对母女素不相识。2009年10月范红华把西藏孤儿尼玛拉姆从雪域高原带到武汉给了她一个温暖的家演绎了一	1939	原本，这对母女素不相识。 2009年10月 范红华把西藏孤儿尼玛拉姆 从雪域高原带到武汉 给了她一个温暖的家 演绎了一份跨越民族 超越血缘的母女深情…… 整了整刚换上的干净衣服，摸了摸稚嫩红润的脸庞，1月8日晚7时许，武汉体育舞蹈艺术学校门口，范红华目送尼玛拉姆雀跃着迈进校门。 10余年了，范红华坚持这样送女儿上学。 “我要给她真正的母爱！” 2009年国庆节，在西藏自治区原山南地区乃东县，参加捐建希望小学的武汉市青年企业家协会副会长、武汉鸿华服饰有限公司董事长范红华，见到了自己资助两年却未谋面的尼玛拉姆。 2009年10月3日，范红华和尼玛拉姆在西藏山南地区乃东县第一次见面。 看着孩子柔弱的样子，想到她父母双亡的不幸身世，范红华的心震颤了：“我要把她带到身边，给她真正的母爱！”赴汉途中，晕车严重的尼玛拉姆吐得厉害，范红华小心翼翼地给她擦拭、喂温水，浑然不顾呕吐物溅在自己身上。 2015…	156	2	0	0	0	0	0	0	http://mmbiz.qpic.cn/mmbiz_jpg/sHQ8YCQ0QibABhibxDiaCCibKc3WJicq4aGefYHgz8S9sIohxbLaS2eHsqic5rcOibyekENuVrqP1As4Z2ricYGKJ6d1lw/0?wx_fmt=jpeg						2020-10-02 22:42:13	0	3.2322	19
299	共青团中央	gqtzy2014		0	1	2020-01-11 18:26:51	1.11	0	0	腹泻不止，吃货阴影何时消？丨团团健康小课堂	http://mp.weixin.qq.com/s?__biz=MzA3NTE5MzQzMA==&mid=2655093692&idx=1&sn=0055e688b1017c221bc3e53b2f0218b0&chksm=84c16e85b3b6e7933a9779b456c29f91bfde6e9ae722e2a37bb2d6e99ade87dc81999a9d3b6d&scene=4		4401	共青团中央 有态度 有温度 全网青年都在关注 春节马上就要到了 这不仅是一个团圆的节日 还是一个可以“放纵”自己 大吃特吃的日子 俗话说得好 每逢佳节“胖三斤” 火锅、烤肉、炸鸡 …… 节前聚餐总是快乐的 奈何肚子不争气 经常吃多就腹泻 这该怎么办呢 到底为什么容易腹泻？ 中医认为 脾胃和大小肠 是腹泻的主要病位 它的致病原因有很多 主要有以下几个方面 饮食因素 生活中经常有病人 一旦吃多了 吃生冷、油腻或者不干净的食物 就很容易伤害肠胃 导致食伤泄泻 情绪因素 经常见到 脾气暴躁 的患者很容易发生腹泻 这是因为肝主疏泄 情绪激动容易伤及肝脏 肝气不能够得到疏发 反而干扰了脾胃 导致胃肠泄泻 感受外邪 六淫入侵 其中以 湿邪 最为多见 因脾有喜燥恶湿的特点 湿邪困脾 则影响脾胃正常运化 导致脾胃、大肠功能失调 脾胃虚弱 体虚者自身 脾胃气虚、阳虚 或肾阳不足无法助脾胃之力 均可导致 脾胃…	100001	519	0	0	22	1143	0	0	http://mmbiz.qpic.cn/mmbiz_jpg/3vcWteBIAcOkBJCrGGoA86AriaAcPexQkx4JCbDYKcOfWpscibVM1XAFNnq7wsCfJ5mTmqeooQkwcEI03AoicZp7A/0?wx_fmt=jpeg		https://v.qq.com/iframe/preview.html?width=500&height=375&auto=0&vid=c3040gg0vpf				2020-10-02 22:30:12	1	2.4624	1
300	共青团中央	gqtzy2014	勇博啊	1	0	2020-01-11 18:26:51	1.11	0	0	没有澳洲这场大火，我都不知道中国33年前这么厉害！	http://mp.weixin.qq.com/s?__biz=MzA3NTE5MzQzMA==&mid=2655093692&idx=2&sn=e77234e0ae5bdb3eeb9581376204228e&chksm=84c16e85b3b6e79347653aa5c2d7881a584a45bc42efa64b750b7e472a4747faab21e33c6c1c&scene=4		9091	共青团中央 有态度 有温度 全网青年都在关注 来源：微信公众号“青年大院”（ID：YouthAssemble 作者 勇博啊 他们是一群正能量的90后） 你看过灾难片的世界末日吗？ 山呼海啸、天崩地裂。那一刻，地球所有生命都归于平等。 人类在无法控制的自然灾害面前四处逃窜，所有物种都濒临死亡。 小时候，我自以为是地跟朋友说：“切，电影里都是假的。” 如今，看到那些影片中的画面，在我们同一个时空维度下，一幕幕真实地发生...... 电影里中有一句话： 最初，没有人在意这场灾难。这不过是一场大火，一次旱灾，一个物种的灭绝，一座城市的消失。直到这场灾难和每个人息息相关。 而这场没人在意的大火，此时此刻，正在澳大利亚每寸土地上熊熊燃烧。 如果不是亲眼看见这组图片，我大概一辈子都想象不到“人间炼狱”是什么样子： 火光遮天，血色密布。 如今澳大利亚的百姓们，就在这片浸满鲜血的天空下逃离家乡。 从201…	100001	45281	15	0	44	212116	0	0	http://mmbiz.qpic.cn/mmbiz_jpg/7hxJRjsnhflUm3tftN35u99uPzv5L1kf9O8RCgSpViavJTRdE9o1VGR6ZyJArZ0mc4jt3Ut65K3lxAu1xiavRoHw/0?wx_fmt=jpeg						2020-10-02 22:30:12	1	4.293	1
301	共青团中央	gqtzy2014		2	0	2020-01-11 18:26:51	1.11	0	0	回家的车票你抢到了吗？12306的“官方捡漏神器”，你居然还不知道	http://mp.weixin.qq.com/s?__biz=MzA3NTE5MzQzMA==&mid=2655093692&idx=3&sn=47e09358f2fd2a6b08fbaab4c4d6352f&chksm=84c16e85b3b6e793b6c73eb4a395f96dc6e7730babb75cc36fcb5d7a0b3f19e49088c7792651&scene=4		6077	共青团中央 有态度 有温度 全网青年都在关注 来源：光明日报（记者 金可）、微信公众号“光明网”（ID：gmw_001） 春运大幕已拉开，许多人抢到了回家的车票。据12306全路客票系统监控中心统计，截至1月9日，铁路全渠道共发售车票4.12亿张。最高日发售量出现在1月3日，发售2月1日正月初八的票，全渠道售出1639万张，其中网售1443万张，占比88%。 据12306全路客票系统监控中心统计，截至1月9日，铁路全渠道共发售车票4.12亿张。新华社 图 作为铁路售票主渠道的12306，如何在一天内售出1443万张票？昨天（1月10日），铁科院12306全路客票系统监控中心首次向媒体开放，记者探访了这个全球交易量最大票务系统的“最强大脑”。 两个小时售票近150万张 记者昨天来到12306全路客票系统监控中心，在这里运作的新一代12306客票系统是全球交易量最大的票务系统，平均一年售出3…	59010	179	0	0	13	1094	0	0	http://mmbiz.qpic.cn/mmbiz_jpg/wIFQMdkDoYHVJibsOQFbxfefsJo7mICLuk5XXpyR4DXvwycNu6hg5thgY5CIHgIps8BwaicW4uBL2ib6MuTKDucaA/0?wx_fmt=jpeg						2020-10-02 22:30:12	0	5.7613	2
302	共产党员	gcdyweixin		0	0	2020-01-11 18:30:35	1.11	1	0	图看天下	http://mp.weixin.qq.com/s?__biz=MzA4ODUzNjAxOA==&mid=2671091831&idx=1&sn=562be9d0b022335db60ae5a2636c302c&chksm=8ae9a6cabd9e2fdc2775403e4806e8fe78a0b899413cf9e1e64f2d7364d243a956e55c5525dd&scene=4		2452	1 春运启动 整装待发 1月10日凌晨，停靠在武汉动车段的动车组列车蓄势待发（无人机照片）。当日，2020年春运正式启动。新华社发（彭琦 摄） 2 点冰成“金” 在哈尔滨冰雪大世界园区中，主题各异的冰雕作品引人入胜（1月9日摄）。近日，第36届中国·哈尔滨国际冰雪节在哈尔滨冰雪大世界开幕，吸引国内外的游客前来观冰赏冰。在哈尔滨冰雪大世界园区中，晚霞给工艺精湛的冰雕作品“披”上鎏金“外套”，晶莹剔透的冰雕仿佛被落日点冰成“金”。新华社记者 王松 摄 3 觅食 在福州市西湖公园，一只叉尾太阳鸟在状如灯笼的悬铃花前悬停、采蜜（1月3日摄）。叉尾太阳鸟娇艳靓丽，悬铃花造型优美，花与鸟相映成趣，成为冬季榕城一道美丽的风景。叉尾太阳鸟又叫“亚洲蜂鸟”，是福州的“明星鸟”。新华社记者梅永存摄 4 雪后颐和园 1月6日拍摄的颐和园雪景。1月5日晚，北京迎来2020年首场降雪。雪后的颐和园景色迷人，宛若画…	65322	609	0	0	51	820	0	0	http://mmbiz.qpic.cn/mmbiz_jpg/DhKPeHFI5HgRrWSzU68xrA9palcJibXq8HOGIZDHBhvJI15XfiaiaSiaNl6Coll3hiaIgq54JiaiaF6TyiaOGvxa9fv1bw/0?wx_fmt=jpeg						2020-10-02 22:35:13	0	2.523	14
303	广东发布	gdfabu0710		0	0	2020-01-11 19:00:00	1.11	0	0	重磅首发！1.07亿广东人进入电子医保时代！教你激活使用	http://mp.weixin.qq.com/s?__biz=MzA3MTYyNTkxOA==&mid=2651555345&idx=1&sn=4232259d9803a6e215d93c8a74a0c4a8&chksm=84d59bc0b3a212d62fede482e29921832893f0b8debd5ab9089eb6b288e7cf8523131443a7bf&scene=4		2207	看病忘带医保卡？ 买药无法直接刷？ 只要激活 医保码 广东人以后不用再担心这些问题了！ 1月11日 广东省医保电子凭证上线启动仪式在广州举行 据悉，医保电子凭证已在 广州、深圳、珠海、梅州、东莞、 江门、茂名、潮州 等市试运行 即日起在全省范围内正式上线 预计 2020年6月 左右 全省 将全面实现 医保电子凭证 的扫码及 移动支付应用 据统计，使用医保电子凭证后 单人次门诊就医交费 重复排队次数可由4次降为0次 平均节省就医等待时间43.6分钟 目前 我省已有超过250万参保人 激活使用医保电子凭证 累计支付10余万笔 广东省医疗保障局党组书记、局长肖学 广东省医疗保障局党组书记、局长肖学介绍， 目前，已完成全省1.07亿参保人基础数据在系统内的部署， 可支持我省全部参保人激活医保电子凭证 。全省现已有1万多家两定机构支持医保电子凭证的应用，其中 定点药店8000多家，定点医院及基层医…	40524	147	0	0	6	153	0	0	http://mmbiz.qpic.cn/mmbiz_jpg/71vT6WeWUCXUhjaibxicxaNYrZowIK71m8sAJD4oJo1osaqewia1wBAyMsvMouAhK6ia2shXztwboFamORu9OtI7Vw/0?wx_fmt=jpeg						2020-10-02 22:54:14	1	5.4435	13
304	上海发布	shanghaifabu		0	0	2020-01-11 19:15:51	1.11	0	0	沪制订优化营商环境办法初稿！今起征求您的意见	http://mp.weixin.qq.com/s?__biz=MjM5NTA5NzYyMA==&mid=2654118750&idx=1&sn=bf0e6148c66226cc8a4ede798c251d18&chksm=bd3bbe258a4c37331f1b4b8a1f8fed3472f8d3f19193837c37e0b07fc3e8b1306fd7fbe59af2&scene=4		2413	《上海市优化营商环境办法（征求意见稿）》今起至2月10日向社会公开征求意见。《办法》共7章75条，围绕市场主体从新设到注销的全生命周期进行明确规定，行政审批告知承诺、“好差评”制度、惠企政策“一窗通办”等上海特色的改革措施均有体现。同时，还鼓励各部门、各区在优化营商环境方面大胆创新突破。详↓ 根据市委、市政府工作安排，由上海市发展和改革委员会会同市司法局、市政府办公厅、市经信委、市市场监管局等部门起草的《上海市优化营商环境办法（征求意见稿）》（以下简称“征求意见稿”）自今天（1月11日）起向社会公开征求意见。 据介绍，为贯彻党中央、国务院决策部署，打造贸易投资便利、行政效率高效、政府服务规范、法治体系完善的国际一流营商环境，激发各类市场主体活力，加快推进政府治理能力和治理体系现代化，市发展改革委会同有关部门成立工作专班，经过前期调研和广泛征求意见，形成了征求意见稿。 自即日起至2020年…	20935	73	0	0	15	194	0	0	http://mmbiz.qpic.cn/mmbiz_jpg/qdWB7wH8tTqe2KdZyVZHmdRrWcsyOgbkA8xicVvWIVdv5fwJBPn29m4k1SZSfrMRhxJFiaCg21US3BrCP8XQJaaw/0?wx_fmt=jpeg	http://www.shanghai.gov.cn/nw2/nw2314/nw2319/nw12344/u26aw63345.html					2020-10-02 22:10:11	0	6.5658	12
305	上海发布	shanghaifabu		1	0	2020-01-11 19:15:51	1.11	0	0	【提示】沪公立医疗机构病人满意度调查结果出炉！这些医院名列前茅	http://mp.weixin.qq.com/s?__biz=MjM5NTA5NzYyMA==&mid=2654118750&idx=2&sn=2111e459c6fbf2756aba0013d3d461af&chksm=bd3bbe258a4c373320ad68db179236fcdc53e4ee389b6bf534ea8a8f916983392f4b7b205ebb&scene=4		1135	市卫健委说，调查显示，2019年上海市公立医疗机构门诊和住院病人的总体满意度分别为4.60分和4.86分（满分为5分），总体满意率分别为90.75%和97.64%，均高于2018年。中山医院、龙华医院、瑞金医院、一妇婴、妇产科医院、市眼病防治中心等满意度较高。详见↓ 公立医疗机构门诊和住院病人的满意度和满意率 由上海医药卫生行风建设促进会和复旦大学公共卫生学院共同开展的独立第三方“2019年上海市公立医疗机构病人满意度调查”已完成，今天向社会发布调查结果。 调查显示，2019年上海市公立医疗机构门诊和住院病人的满意度和满意率总体保持较高水平，门诊和住院病人的总体满意度评分平均分分别为4.60分和4.86分（满分为5分），高于2018年（分别为4.57分和4.84分）和2017年（分别为4.52分和4.80分）；总体满意率分别为90.75%和97.64%，高于2018年（分别为90.06%…	53483	194	0	0	24	848	0	0	http://mmbiz.qpic.cn/mmbiz_jpg/qdWB7wH8tTqe2KdZyVZHmdRrWcsyOgbkzXYkJLaicCFtlKgboyjaWiaRSYDl82zXhanDANibctZ2r2Ac7YBc09BBw/0?wx_fmt=jpeg						2020-10-02 22:10:11	2	8.4153	1
306	上海发布	shanghaifabu		2	0	2020-01-11 19:15:51	1.11	0	0	【监管】假冒品牌水晶饰品涉案5000余万元！沪公安破获一起假冒注册商标案	http://mp.weixin.qq.com/s?__biz=MjM5NTA5NzYyMA==&mid=2654118750&idx=3&sn=e19aa287023936f0d6c22c9a8118c196&chksm=bd3bbe258a4c373385a3005a3701b9fad26d0556fa58d0e14aa305c832c466b79795535e6c73&scene=4		1078	市公安局说，去年下半年，上海徐汇警方破获一起假冒注册商标案，在广东捣毁制假团伙两个、售假团伙一个，抓获嫌疑人7名，收缴假冒知名品牌水晶饰品成品、半成品20余万件，成品涉案价值5000余万元。犯罪嫌疑人通过多个网络平台将假冒注册商标的饰品销往全国各地。警方提醒广大消费者，要通过官方渠道和正规经营场所购买商品，及时索取购物发票等凭证。一旦发现异常情况及时向相关部门举报。 2019年5月6日，徐汇公安分局经侦支队接到群众举报称，称其在网上购买了带有某知名品牌商标的饰品，但收到货品品质存疑。后发现该商铺未经授权，号称其销售商品出自澳门专柜，销量巨大。经该知名品牌公司检验，该网上商铺销售的饰品外观包装等方面均与公司所生产的正品不符，系假冒注册商标的商品。 在市公安局相关部门的支持下，徐汇公安分局成立专案组并逐步摸清了一个在广东以余某为首的销售团伙，以及以林某、傅某为主要负责人的两处生产加工窝点。犯…	16525	43	0	0	3	81	0	0	http://mmbiz.qpic.cn/mmbiz_jpg/qdWB7wH8tTqe2KdZyVZHmdRrWcsyOgbkdibWZY24pVBrDkay3eVztyGJP9YLU7hjjSwR2IbHbmkuDwl5nicFRJzg/0?wx_fmt=jpeg						2020-10-02 22:10:11	0	4.7787	-14
307	上海发布	shanghaifabu		3	0	2020-01-11 19:15:51	1.11	0	0	【天气】明天最低4度，下周二起雨水重回、周四再降温！	http://mp.weixin.qq.com/s?__biz=MjM5NTA5NzYyMA==&mid=2654118750&idx=4&sn=556bd198808dbc1245a3bb9adcc15499&chksm=bd3bbe258a4c373386518975a1135c07397defe49cee55d00e39b93dd3e2fb1c2dc589574a08&scene=4		276	绵绵细雨下了一整天，今天大家出门了嘛？明天多云，雨总算停了，最高温度9度，最低温度4度，外出活动赶紧安排起来吧！下周一至周三气温总体平稳，最高温度在10度左右，周四起小幅降温，最高温将跌至9度。下周二起至周四还将有小雨光顾，外出记得备好雨具哦~ 明日天气 未来几日天气 1月13日 星期一：多云到阴，3~10度 1月14日 星期二：小雨转多云，7~10度 1月15日 星期三：多云转小雨，5~10度 1月16日 星期四：小雨，7~9度 资料：市气象局 编辑：顾依依	73713	267	0	0	36	1148	0	0	http://mmbiz.qpic.cn/mmbiz_jpg/qdWB7wH8tTqe2KdZyVZHmdRrWcsyOgbkyGrk9umRmYiaxuZBIrNiaCPiaB8D4XCCWibIvicmB698uWtpf1o74yw2aBw/0?wx_fmt=jpeg						2020-10-02 22:10:11	2	0.3296	9
308	上海发布	shanghaifabu		0	0	2020-01-11 19:31:16	1.11	0	0	自觉对标看齐、锤炼初心使命、始终严于律己！市委常委会扩大会议今天传达学习这个重要讲话精神	http://mp.weixin.qq.com/s?__biz=MjM5NTA5NzYyMA==&mid=2654118751&idx=1&sn=aa0db22566a9158396b06af8b5d3bd2f&chksm=bd3bbe248a4c37327f2ef198c99292a856a280c1c73d87bf928cd8b100a8bd7834ed707db110&scene=4		1020	市委常委会今天下午（1月11日）举行扩大会议，传达学习习近平总书记在中央政治局“不忘初心、牢记使命”专题民主生活会上的重要讲话和中央有关通报精神。市委书记李强主持会议并讲话。 认真学习领会，自觉对标看齐，深入贯彻落实习近平总书记的重要讲话 会议指出，习近平总书记的重要讲话，是各级领导干部抓班子、带队伍、严自律的根本遵循，是抓好改革发展稳定和党的建设各项工作的行动指南。我们要认真学习领会，自觉对标看齐，深入贯彻落实。 把交给上海的任务高质量、高水平实施好，把对上海工作的要求不折不扣落实好 会议指出，维护习近平总书记党中央的核心、全党的核心地位，维护党中央权威和集中统一领导，是推动新时代中国特色社会主义不断发展前进的根本政治保证。要增强“四个意识”、坚定“四个自信”、坚决做到“两个维护”，自觉在思想上政治上行动上同以习近平同志为核心的党中央保持高度一致。要深入贯彻落实习近平总书记考察上海重要…	35599	100	0	0	20	277	0	0	http://mmbiz.qpic.cn/mmbiz_jpg/qdWB7wH8tTqe2KdZyVZHmdRrWcsyOgbkVGxTZ3mzfx61icz6olibyJTpWI8sJ3FP4uphFbficQ7uPOF8iaJycqQqFQ/0?wx_fmt=jpeg						2020-10-02 22:10:11	1	7.9209	31
309	武汉发布	wuhanfabu		0	0	2020-01-11 20:00:00	1.11	0	0	武汉市人民政府工作报告（全文）	http://mp.weixin.qq.com/s?__biz=MzA3MzU2ODQzMQ==&mid=2651532400&idx=1&sn=9a912e82451f8e28d23cce21f0528de0&chksm=84f295b0b3851ca636d3219ca0d2c2f737ab1fd46e04f3c31b9220e5c69792dfd9b59eecd5a0&scene=4	武汉市人民政府工作报告（全文）	16311	政府工作报告 ——2020年1月7日在武汉市第十四届人民代表大会第五次会议上 市长 周先旺 各位代表： 现在，我代表市人民政府，向大会报告工作，请予审议，并请市政协各位委员和列席人员提出意见。 一、2019年工作回顾 2019年是新中国成立70周年，也是武汉发展史上具有特殊意义的一年。第七届世界军人运动会在武汉举办，习近平总书记出席开幕式并宣布开幕，对军运会成功举办作出重要指示，极大地鼓舞了全市人民。一年来，我们坚持以习近平新时代中国特色社会主义思想为指导，深入学习贯彻习近平总书记视察湖北重要讲话精神，在省委、省政府和市委的坚强领导下，积极应对各种风险挑战，稳中求进、高位求进、克难奋进，较好完成了全年经济社会发展目标任务，现代化、国际化、生态化大武汉建设取得新进展，呈现新亮点。 ——第七届世界军人运动会圆满成功。109个国家9308名军体健儿同台竞技，赛事规模、竞技水平创历届之最，实现了…	11764	84	0	0	6	25	0	0	http://mmbiz.qpic.cn/mmbiz_jpg/pqOJMEhPDIlHqKPsmcDps6Tcgj6RtIa8XzhcElUnxklvA3W4UuoPt9JJChOaDRS7G6XbbUZBBSQk76MBTiax8wQ/0?wx_fmt=jpeg						2020-10-02 23:10:15	3	12.7769	30
310	武汉发布	wuhanfabu	长江融媒	1	0	2020-01-11 20:00:00	1.11	0	0	聚焦 | 湖北两会“委员通道”上，他们可盐可甜，谈经济谈创新，还不忘打广告	http://mp.weixin.qq.com/s?__biz=MzA3MzU2ODQzMQ==&mid=2651532400&idx=2&sn=b94abd4c4f61d977f3260d8a5279840f&chksm=84f295b0b3851ca67dd2ea796d24f4fa17901e7ff938a54d84c65969c2ba5f35a7106395ccca&scene=4	1月11日8点整，洪山礼堂一楼大厅右侧，人头攒动，来自省内外的媒体记者已早早聚集在此，纷纷架起“长枪短炮”，	2624	1月11日8点整，洪山礼堂一楼大厅右侧，人头攒动，来自省内外的媒体记者已早早聚集在此，纷纷架起“长枪短炮”，屏息等待着湖北省政协十二届三次会议首场“委员通道”的开启。8点10分左右，黄建宏、陈蓉等来自多个界别的6位省政协委员步履从容坚定，分成三组依次迈入大厅。 （图为汉江与长江交汇处的晴川桥 长江日报资料照片） 今年的省政协大会首次开启了“委员通道”，以“立足新方位、担当新使命、干出新样子”为主题，围绕民营经济、科技创新、生态环保、文化创作等话题，委员们现场回答接受媒体提问。现场，记者汪甦就汉江生态保护问题，向省政协委员、水利部长江勘测技术研究所所长、长江勘测规划设计研究院副总工程师蔡耀军发问。 （长江日报-长江网记者汪甦现场提问 记者何晓刚 摄） （省政协委员蔡耀军 记者何晓刚 摄） 汉江流域生态系统稳定性不断增强 记者汪甦：“去年底，汉江流域水污染防治条例时隔19年首次修订，对汉江的…	455	1	0	0	0	0	0	0	http://mmbiz.qpic.cn/mmbiz_jpg/pqOJMEhPDIlHqKPsmcDps6Tcgj6RtIa8Sp9zlhLFR0R5eOBN6YyE2LFr85mcXuic736dsHqibLibNpUjPmwb9Bq1g/0?wx_fmt=jpeg						2020-10-02 23:10:15	2	7.688	16
311	武汉发布	wuhanfabu		2	0	2020-01-11 20:00:00	1.11	0	0	关注 | 今年100场以上重点赛会节展将在汉举办，武汉国博中心配套加速完善	http://mp.weixin.qq.com/s?__biz=MzA3MzU2ODQzMQ==&mid=2651532400&idx=3&sn=0b1720e994af71e00ec07f4c18a6f860&chksm=84f295b0b3851ca63a726eaf30e5a60e5d972510f0786c84268c182da4952e5708432c06d581&scene=4	着力增强武汉中心城市功能，提高资源配置能力，武汉政府工作报告里透露，2020年将有第二届世界大健康博览会、全	1247	着力增强武汉中心城市功能，提高资源配置能力，武汉政府工作报告里透露，2020年将有第二届世界大健康博览会、全球供应商大会、国际性学术论坛等100场以上重点赛会节展活动在汉举办。1月9日，围绕如何“完善武汉国博中心功能配套”，代表们形成热议。 武汉国际博览中心自2011年10月首展至今，“月月有展会、周周有活动”，是武汉会展业发展的“领头雁”。“会展业是大城市竞争的主战场之一，前有强敌后有追兵，武汉要抓住黄金发展期”，市人大代表、黄鹤楼酒业党委书记、董事长许鹏说，国博中心的人气越来越旺，相应的功能配套还要加快完善，“对展商和参展人来说，交通上要来去方便，看完会展，附近就有吃住玩购‘一条龙’服务场所，会展业1:9的产业乘数效应才会极大释放”。 空中俯瞰武汉国际博览中心 市人大代表、福达坊粮油集团（湖北）有限公司董事长郭道雄每年都会为武汉会展业发展鼓与呼。他建议，武汉要突出国博中心核心地位，主…	979	5	1	0	0	0	0	0	http://mmbiz.qpic.cn/mmbiz_jpg/pqOJMEhPDIlHqKPsmcDps6Tcgj6RtIa8eXaNkFUbL4ynZ84icfp22fORamTicTaibKK6giao4XFb4qC1pO5ibL5ZbbQ/0?wx_fmt=jpeg						2020-10-02 23:10:15	3	13.932	18
312	共青团中央	gqtzy2014		0	0	2020-01-11 20:34:51	1.11	1	0	青听丨如何与朋友谈钱？	http://mp.weixin.qq.com/s?__biz=MzA3NTE5MzQzMA==&mid=2655093717&idx=1&sn=376203331db2b3d50546260366932f60&chksm=84c16eecb3b6e7fa10347b2d435cdb2c48fdcb4218a3925b9e1052493a737afa001e1be7ef42&scene=4	每晚8:30 陪你青听	3798	二〇二〇年一月 十一日 青 · 听 今日配乐《寻常岁月诗》 背景音乐欢迎到网易云音乐 关注@共青团中央 收听更多团团推荐的歌儿 林姑娘某天突然接到一个电话，是一个同学的老公打来的，同学本来就不熟，老公就更不熟了。他有份日文资料需要翻译，打听到林姑娘大学专业是日语，就找过来了。 那是一份无线电相关的资料，林姑娘说：“太专业了！我连中文都看不懂。”他说：“没关系，你先随便看看。” 第二天，快递就到了，厚厚一本册子。 电话又追来：“你就翻译个大概，跟我讲讲就行。”林姑娘说：“我日语太差，介绍个专业公司给你吧。”同学老公不高兴了，“那把资料给我寄回来吧”，就挂了电话。 “我记得当时翻了几页资料，尽是些回路、峰值一类的词，完全看不懂。”林姑娘说，类似的情况发生过很多次，都是希望林姑娘“随便看看就好”“回头请你吃饭”…… 林姑娘的烦恼是现实的——当“朋友”想利用你的专业和一技之长来解决问题，如何与他…	100001	980	0	0	19	3379	0	0	http://mmbiz.qpic.cn/mmbiz_jpg/7hxJRjsnhflUm3tftN35u99uPzv5L1kfhzaZ1rMBwz6U0iaYAQh2kjEeJJflHHzCJicDfnpwXF6LpiaSHPSu2IRhg/0?wx_fmt=jpeg				https://mp.weixin.qq.com//cgi-bin/readtemplate?t=tmpl/audio_tmpl&name=%E9%99%AA%E4%BD%A0%E9%9D%92%E5%90%AC%20%E5%AE%8B%E5%BD%A7&play_length=16:10		2020-10-02 22:30:12	0	2.0938	0
313	共青团中央	gqtzy2014	中国新闻网	1	0	2020-01-11 20:34:51	1.11	0	0	16地出台独生子女护理假，网友：盼望全国范围推广	http://mp.weixin.qq.com/s?__biz=MzA3NTE5MzQzMA==&mid=2655093717&idx=2&sn=5833e2baf19c99931900a3c0f2fe39b1&chksm=84c16eecb3b6e7fab8bb1a27c4af03ef94b1821953a13190b5a61908cb2e68674efd381376b0&scene=4		5772	共青团中央 有态度 有温度 全网青年都在关注 来源：微信公众号“中国新闻网”（作者 张尼） 日前，陕西省十三届人大常委会第十五次会议批准了《西安市养老服务促进条例》，这标志着“西安版”的子女护理假诞生。 至此，全国至少有16地出台了“独生子女护理假”相关的具体规定。 不少网友表示：盼望全国范围推广！ 各地护理假 制表：张尼 西安明确带薪护理假！全国至少有16地出台政策 此次通过的《西安市养老服务促进条例》将从5月1日起施行。 《条例》规定老年人患病住院治疗期间，其子女的用人单位应支持护理照料，给予独生子女每年累计二十天、非独生子女每年累计十天的护理时间，护理期间享受与正常工作期间相同的工资福利待遇。 据不完全统计，截至目前，已至少有福建、广西、海南、湖北、黑龙江、淮安、广州、重庆、四川、河北、山西、河南、宁夏、内蒙古、云南、西安在内的16地出台了“独生子女护理假”相关的具体规定。 各地的…	100001	654	0	0	12	2040	0	0	http://mmbiz.qpic.cn/mmbiz_jpg/uEICp46xOpsM0spcmxBkNlaO6vic7ibJaOA3JwibJzCnqPOCHF9AQ3l14icbbI36klk1RKBH86BgMbosTud2K8g04w/0?wx_fmt=jpeg						2020-10-02 22:30:12	1	9.4469	6
314	北京发布	beijingfabu	识政君	0	0	2020-01-11 22:12:12	1.11	0	0	“民生是聊不完的话题，也是各级党委政府的应尽职责”，蔡奇连续三年与政协委员面对面，听取建议！	http://mp.weixin.qq.com/s?__biz=MzA4NTIyMjMyMw==&mid=2652851201&idx=1&sn=c08dbf8774f7c948467542a3dba68c13&chksm=8430daddb34753cb4fa3bd44277b3fd5f8d5f1a8d8f21838d67d1b45aed74ffe6c21c10ba2d2&scene=4		1766	今天上午，中共北京市委书记蔡奇看望了参加市政协十三届三次会议的部分委员，并参加界别联组会，听取委员就“坚持民有所呼、我有所应，不断满足人民日益增长的美好生活需要”主题提出的意见建议。他指出，人民对美好生活的向往就是我们奋斗的目标，要始终坚持以人民为中心的发展思想，坚持民有所呼、我有所应，紧紧围绕“七有”“五性”需求保障和改善民生，切实增强人民群众的获得感、幸福感、安全感。市政协主席吉林主持。 参加联组会的委员来自民盟、农工党、共青团、工会、妇联、青联、农业、医药卫生、社会福利和社会保障等界别。会议气氛热烈，委员们踊跃发言。李凤芹委员抢到第一个发言机会，首先点赞接诉即办工作：“咱们老百姓的操心事烦心事揪心事一件件在解决，市委市政府与我们更亲更近了。”蔡奇说，接诉即办取得的成绩都是基层干部干出来的，群众的诉求每天都有，今后还要继续努力，既要接诉即办，更要主动治理、未诉先办。谌卫东委员直言老旧…	1123	25	0	0	0	0	0	0	http://mmbiz.qpic.cn/mmbiz_jpg/SnxiaXwNLvEIBvJRBkLSD9RyXMNvsbeOEePzm4otQJRhAL9RZYPTd0HqRiazrWd18xMo8hKYLpicfhwWWLOxTib9gA/0?wx_fmt=jpeg						2020-10-02 23:00:14	1	10.701	23
315	北京发布	beijingfabu	识政君	1	0	2020-01-11 22:12:12	1.11	0	0	市十五届人大三次会议召开预备会，确定大会议程，通过主席团78人名单！	http://mp.weixin.qq.com/s?__biz=MzA4NTIyMjMyMw==&mid=2652851201&idx=2&sn=1aaefee9a4d9ea70d532ad7bf3819d30&chksm=8430daddb34753cbecce1b53c0c912799812440fa98cda2fd34df91f885a6ab2643f62ab7125&scene=4		1914	1月11日下午，市十五届人大三次会议举行预备会议。 本次会议应到代表751名，628名代表出席预备会。 市人大常委会主任李伟主持预备会。他说，本次大会的指导思想是：高举中国特色社会主义伟大旗帜，坚持以习近平新时代中国特色社会主义思想为指导，在中共北京市委领导下，深入学习贯彻党的十九大和十九届二中、三中、四中全会精神，全面贯彻党中央决策部署，落实市委工作要求，坚持党的领导、人民当家作主、依法治国有机统一，认真履行宪法法律赋予的各项职责，动员和团结全市人民凝心聚力、攻坚克难、开拓进取，为构建更加有效的首都治理体系、建设国际一流的和谐宜居之都而努力奋斗。 代表们以按表决器的方式通过了市十五届人大三次会议议程： 一、听取和审议北京市人民政府工作报告； 二、审议北京市2019年国民经济和社会发展计划执行情况与2020年国民经济和社会发展计划草案的报告，审查和批准北京市2019年国民经济和社会发展计…	438	1	0	0	0	0	0	0	http://mmbiz.qpic.cn/mmbiz_jpg/SnxiaXwNLvEIBvJRBkLSD9RyXMNvsbeOEjpgysIqtL5P6TicKFn7BEqNtzHibibSBBjvS3oUAluEZT6IJWicz4OJ7Mw/0?wx_fmt=jpeg						2020-10-02 23:00:14	1	7.7411	3
316	北京发布	beijingfabu		2	0	2020-01-11 22:12:12	1.11	0	0	北京市十五届人大三次会议明日开幕，会风有啥新变化？	http://mp.weixin.qq.com/s?__biz=MzA4NTIyMjMyMw==&mid=2652851201&idx=3&sn=99e2245edb7233f894e65d6560b7b041&chksm=8430daddb34753cb4d7016f98b188421b1270fc1823cf8269c9d11ed608704d36919e73f0c6b&scene=4		945	人大代表陆续报到 北京市十五届人大三次会议明天开幕。1月11日一早，代表们陆续抵达位于北五环的北京会议中心报到。不到8点，就有代表陆续来到北京会议中心九号楼。来自朝阳团的刘峰代表，7点50分便来到了报到现场。 来自朝阳团的市人大代表张林秀接受媒体采访。 来自朝阳团的市人大代表吴晓蕾抵达住地报到。 来自丰台团的市人大代表刘颖接受媒体采访。 市人大代表刘峰（左）与市人大代表钟亚利一起接受记者采访。 市人大代表李昂自带的个人清洁用品。 市人大代表、市交管局中心区交通支队副支队长任素永骑共享单车来报到。 代表用分装瓶带洗发液上会 8点左右，市人大代表、垂杨柳中心小学校长钟亚利报到后，在房间里拿出了用分装瓶带来的洗发液、沐浴液等。 市人大代表、垂杨柳中心小学校长钟亚利报到。 与去年不同，北京会议中心9号楼一楼大厅没有各代表团“摆摊”给代表发放证件、材料，代表们直接到各代表团值班室所在楼层报到。 早…	207	1	0	0	1	0	0	0	http://mmbiz.qpic.cn/mmbiz_jpg/SnxiaXwNLvEIBvJRBkLSD9RyXMNvsbeOEwicNatvu7DUPVvyR6xWyiaU5scn1czmcTkUI36P6NnT6Z8eFFoD63kyA/0?wx_fmt=jpeg						2020-10-02 23:00:14	2	4.1309	6
317	北京发布	beijingfabu		3	0	2020-01-11 22:12:12	1.11	1	0	北京“两会”早知道| 直播预告	http://mp.weixin.qq.com/s?__biz=MzA4NTIyMjMyMw==&mid=2652851201&idx=4&sn=779bc112de7755ac90519549fa5b7890&chksm=8430daddb34753cb1f21a134100277e9db2c6f27ff55c4a1392cebbb0e5caf4b00d2db8d21a0&scene=4		131	北京市第十五届人民代表大会第三次会议 将于 明日（1月12日） 上午9时开幕 @北京发布 将进行现场直播 更多北京“两会”网络直播安排 敬请关注 “北京发布”微博及头条号 “北京发布”微博 “北京发布”头条号	250	0	0	0	0	0	0	0	http://mmbiz.qpic.cn/mmbiz_jpg/SnxiaXwNLvEIBvJRBkLSD9RyXMNvsbeOECKb8VLRwFBFzU1bdnA8WSA4IRWtaOylJDsMPPIictFMQj3qI8289ZMg/0?wx_fmt=jpeg						2020-10-02 23:00:14	1	2.6478	0
318	上海发布	shanghaifabu		0	0	2020-01-11 22:30:28	1.11	0	0	沪上73个机动车登记服务站均可办理新车上牌！来看全名单	http://mp.weixin.qq.com/s?__biz=MjM5NTA5NzYyMA==&mid=2654118752&idx=1&sn=bbc540519676c37ac75f06ef2517552f&chksm=bd3bbe1b8a4c370d6b95050ac6b581203586da47fb6054b1b0ef773860d64fa6dfc5c1bb27fb&scene=4		257	市公安局交警总队车管所近日迎来新车上牌业务高峰，不少市民喜提新车后纷纷前来上牌，排队等候时间延长。市公安局交警总队提醒：全市73个机动车登记服务站（即“上牌点”）也可办理新车注册登记。在服务站上牌时使用的号牌号码资源全市统一，资料手续也一致，车主可以就近办理。来看73个“上牌点”全名单↓ 需要提醒的是：请车主们根据爱车的产地（国产/进口）以及需要登记的使用性质、号牌号码种类（市区号牌/沪C号牌），对照各网点业务受理范围就近选择上牌地点，不要跑错了哦。 机动车登记服务站 资料：市公安局交警总队 编辑：顾依依	100001	115	0	0	16	705	0	0	http://mmbiz.qpic.cn/mmbiz_jpg/qdWB7wH8tTqe2KdZyVZHmdRrWcsyOgbkGV2X1pFgltEPTLhJjicKUvKUt5AZqSffg7vickLRWEXicRM2uIMfHFvMA/0?wx_fmt=jpeg						2020-10-02 22:10:11	0	0.4944	0
319	上海发布	shanghaifabu		1	0	2020-01-11 22:30:28	1.11	0	0	【监管】沪抽检26批次家用燃气灶具：8批次不合格！	http://mp.weixin.qq.com/s?__biz=MjM5NTA5NzYyMA==&mid=2654118752&idx=2&sn=fe43425138964d9eb589e06b952d4bd5&chksm=bd3bbe1b8a4c370d95ccddeb765d6ce405e272b92ca6f8568f2bb85a45386fc251e7ceebdade&scene=4		1645	近期，市市场监管局对本市销售的家用燃气灶具产品质量进行了监督抽查，共抽查了26批次产品。经检验，8批次不合格。不合格项目主要有干烟气中一氧化碳浓度超标、热负荷偏差、热效率不合格等。详见↓ 本次监督抽查依据相关标准，对下列项目进行了检验：气密性，热负荷偏差，主火实测折算热负荷，离焰、熄火、回火，干烟气中一氧化碳浓度，操作时手必须接触的部位温升，熄火保护装置闭阀时间，热效率，防触电保护，室温下的泄漏电流和电气强度，接地电阻，使用直流电源的灶具直流电源电压异常时，电点火装置结构要求，熄火保护装置结构要求，燃烧器应设熄火保护装置，非金属材料面板，使用交流电灶具结构要求，燃烧器火孔材料，铭牌、说明书，能效标识，能效限定值，能效等级。 点击图片查看大图↓ 本次抽查发现的不合格产品将移交企业所在地市场监管部门依法进行处理。 不合格产品 不合格项目解读 干烟气中一氧化碳浓度超标 CO是燃料燃烧后排放的一…	45390	101	0	0	6	269	0	0	http://mmbiz.qpic.cn/mmbiz_jpg/qdWB7wH8tTqe2KdZyVZHmdRrWcsyOgbkv5Qnr8h7R6I12fiaASCIhAAx5f0XMGmhicq8mT5RukGc42q0zdtgLhBQ/0?wx_fmt=jpeg						2020-10-02 22:10:11	0	2.2617	2
320	湖北疾控	hbjkjy		0	0	2020-01-11 23:38:47	1.11	0	0	想要控制好血糖，得做到这些	http://mp.weixin.qq.com/s?__biz=MjM5ODE1Nzc5MA==&mid=2650082844&idx=1&sn=139ce436fb54992a299d435454aa8216&chksm=becea2ad89b92bbb06b24938daa061d2e25ccf0d88723c07015401b22254d0d1503cfe75cdd6&scene=4	想要控制好血糖，首先得养成一个小习惯这个小习惯就是——测血糖可是测血糖还真不是件简单的事。不想成天跑医院，于	1223	想要控制好血糖，首先得养成一个小习惯 这个小习惯就是—— 测血糖 可是测血糖还真不是件简单的事。 不想成天跑医院，于是很多人买好仪器在家测，这个时候问题就来了：什么时候测血糖？应该怎么测血糖？血糖多少才正常？ 更重要的是，每天扎手指真的很疼啊啊啊啊…… 不怕，看下去就知道怎么办了。 其次，是饮食控制 这五种习惯改一改，能有效控制血糖。 改变进餐顺序 ①饭前先吃一点生黄瓜或西红柿； ②吃饭前先喝汤； ③喝完汤后再吃些用餐的菜(蔬菜食品)； ④最后吃主食和下饭菜(花荤菜）。 改变进餐方法 ①细嚼慢咽：喝汤不要端起碗喝，既不文明又不雅观，用小勺一勺一勺喝。吃饭一口一口吃，不要狼吞虎咽；这不仅与文明有关，更多是为了健康。 ②在餐桌上吃，不要端碗盛上菜到处走； ③专心专意地吃，不要边吃边干活； ④精神集中的吃，不要边看电视边吃； ⑤吃完碗中饭立即放下筷子，离开餐桌，不要养成吃完了还不愿下桌习惯； …	5380	39	1	0	0	0	0	0	http://mmbiz.qpic.cn/mmbiz_jpg/efjgQr5uLKA3YGXBh3SW4yhA238Vr37yvw12BFGXAYlBkfAvm3YB1VORfnvPrw6CqUGPy9iaRtcZJwfGF30m4fA/0?wx_fmt=jpeg						2020-10-02 22:22:11	0	0.4944	6
321	武汉发布	wuhanfabu		0	0	2020-01-12 05:30:00	1.12	0	0	2年多，总书记与黄旭华的3次握手每次都不寻常	http://mp.weixin.qq.com/s?__biz=MzA3MzU2ODQzMQ==&mid=2651532433&idx=1&sn=c93cb3d2ddc43a886432962489896c18&chksm=84f29551b3851c4783fb69b93d202f8ec6cd52be7522f5af67b65765c7748534fe1367dae0c5&scene=4	1月10日上午，北京人民大会堂“群星”璀璨，国家科学技术奖励大会隆重举行。在这里，习近平总书记向获得2019	2939	1月10日上午，北京人民大会堂“群星”璀璨，国家科学技术奖励大会隆重举行。在这里，习近平总书记向获得2019年度国家最高科学技术奖的黄旭华院士颁发了奖章、证书，并微笑着与他握手，请他到主席台就座。 记者发现，这至少已是他们之间的第三次“亲密接触”，前两次的地点同样是在人民大会堂。 2017年11月17日，人民大会堂金色大厅，习近平会见了600多名全国精神文明建设表彰大会代表。看到年逾90岁的黄旭华站在代表们中间，习近平握住他的手，请他坐到自己身旁。 3个多月前，也就是2019年9月29日国家勋章和国家荣誉称号颁授仪式上，习近平为黄旭华颁授共和国勋章，并同他亲切握手、表示祝贺。 两年多时间，三次“亲密接触”，每一次都不寻常。 总书记请他到主席台就座 “自主创新是我们攀登世界高峰的必由之路” 一年一度的国家科学技术奖励大会，是党和国家对科技工作者的最高褒奖。其中，国家最高科学技术奖是我国科技…	1937	5	0	0	1	3	0	0	http://mmbiz.qpic.cn/mmbiz_jpg/pqOJMEhPDIlHqKPsmcDps6Tcgj6RtIa8WrDoMVFr1icgQZI9qVPckgEhRGjny7RxaWsj9c4W249puQd66cMBa9w/0?wx_fmt=jpeg						2020-10-02 23:10:15	0	7.7217	35
322	武汉发布	wuhanfabu	长江融媒	1	0	2020-01-12 05:30:00	1.12	0	0	聚焦 | 高位求进，喜迎新年开门红！今天，116个重大项目开工，武汉首条环线地铁要来	http://mp.weixin.qq.com/s?__biz=MzA3MzU2ODQzMQ==&mid=2651532433&idx=2&sn=23caa5299ebe4946c9c6a65200619c9b&chksm=84f29551b3851c472d886ea8615629c0264f581e065fd52fd5483cd30d07471e274bd1d80dff&scene=4	2020年1月11日上午11:00全市“两会”刚刚结束武汉市委市政府举行了全市重大项目集中开工活动打响新年投	2284	2020年1月11日上午11:00 全市“两会”刚刚结束 武汉市委市政府举行了 全市重大项目集中开工活动 打响新年投资“第一枪” 开局即决战，起步就冲刺 全市集中开工亿元以上重大项目116个 总投资达到2712.5亿元 高位求进，“开门红”亮点纷呈 市发改委相关负责人介绍，今年“第一枪”重大项目亮点纷呈，重大项目在服务业、工业、社会事业、基础设施和农业等五大范畴全涵盖。其中100亿元及以上的项目达4个。 本次集中开工项目总体呈现质量高、结构优、活力强、惠民生的特点，这些重大项目的开工建设将在全面建成小康社会和“十三五”规划圆满收官中发挥重要的支撑和引领作用，将会有力的推动全市经济社会高质量发展。 各区高质量谋划重大项目建设 今年是“十三五”收官之年，各区高度重视重大项目建设，各区提前高质量谋划重大项目建设。 市发改委有关负责人告诉记者，今年全市总投资2712.5亿元中，这其中，总投资过1…	1399	6	0	0	0	0	0	0	http://mmbiz.qpic.cn/mmbiz_jpg/pqOJMEhPDIlHqKPsmcDps6Tcgj6RtIa8LMELUQqRgqvmqbeRtSNgiaFIhzvsX8jVrMtCpBhUIhfLOOGO31elV5Q/0?wx_fmt=jpeg						2020-10-02 23:10:15	2	5.748	16
323	武汉发布	wuhanfabu		2	0	2020-01-12 05:30:00	1.12	0	0	出行 | 春运第二天武汉三大站送客29万人，明天将加开122列始发客车	http://mp.weixin.qq.com/s?__biz=MzA3MzU2ODQzMQ==&mid=2651532433&idx=3&sn=85e8c7ba108114cb1d7c2efc0ee3e08f&chksm=84f29551b3851c47776f2d24d7a78d5a9b6def74de659c083ef0fc529cb45d970f8055169696&scene=4	1月11日是春运第二天，中国铁路武汉局集团有限公司管内各站共将发送旅客57万人次，同比增长27％，其中武昌、	713	1月11日是春运第二天，中国铁路武汉局集团有限公司管内各站共将发送旅客57万人次，同比增长27％，其中武昌、汉口、武汉三大车站共发送旅客29.2万人次，同比增长5%。 节前，武铁各站学生流、务工流和探亲流“三流叠加”并且出行方向相对集中，客流流向以武铁管内各站间和至成都、重庆方向为主。武铁当天共加开101列始发客车提升运力。元月12日，武铁将加开122列始发客车提升运力。其中将加开长途客车46列，分别是至北京、天津等地7列，至上海、合肥、杭州、温州等地11列，至郑州等地3列，从武汉、襄阳等地“空车去、载客回”开出至广州地区25列；加开武铁管内各站间开行的中短途列车76列。同时将至广州、成渝、宜昌等方向的31列动车重联开行进一步提升运能。（楚天都市报记者潘锡珩 通讯员孟立 胡滨 邱晟 陈俊 钟鸣 实习生朱义璋） 回家路上有你们，我们很安心 1月10日，2020年春运第一天，在武汉、汉口、武…	563	1	0	0	0	0	0	0	http://mmbiz.qpic.cn/mmbiz_jpg/pqOJMEhPDIlHqKPsmcDps6Tcgj6RtIa8c79JQhsqOvZl1aloyOdCnF2K3j3LTMpwRq0myDdW3dZAIzsVRR7micg/0?wx_fmt=jpeg						2020-10-02 23:10:15	2	4.9548	6
324	共青团中央	gqtzy2014		1	1	2020-01-12 08:06:24	1.12	0	0	他的背包里是最骄傲的年货	http://mp.weixin.qq.com/s?__biz=MzA3NTE5MzQzMA==&mid=2655093746&idx=2&sn=ab088ab9084bb3987be48f1166e39e8f&chksm=84c16ecbb3b6e7dd27ea45c62eed2ce47df6974d671e47ddeda31b296597bfb0ad649e4142ba&scene=4		4752	共青团中央 有态度 有温度 全网青年都在关注 来源：微信公众号“人民网”（ID：people_rmw ）综合整理自微信公众号“中央广电总台中国之声”（ID：zgzs001）、“雪城消防政工”（ID：mdjxfzg）、达州发布、梨视频等 近日，黑龙江穆棱市 29岁的消防员曹波 准备回四川达州老家看父母 曹波说由于工作原因 自己已经11年没有回家过年了 他的背包里 装着一份沉甸甸的特殊“年货” 那是 23个荣誉证书和立功奖章！ 2008年成为一名消防员以来 曹波先后参与处置了 1000多次任务 成功营救群众20余人 和许多消防员一样 逢年过节 曹波从来没有赶上回家过年 “因为一到过年放鞭炮多 火灾也比较多， 高发期就得执勤战备， 所以都不能回家过年。 这次回家看看父母 1月20日还得赶回来。” 曹波说， “我参加（灭火战斗）也有1000多起了， 虽然说很辛苦， 但是把人救出来的那一瞬间， 就…	100001	1606	0	0	40	5742	0	0	http://mmbiz.qpic.cn/mmbiz_jpg/ibQ2cXpBDzUO1of1q4O4Wp8Qyv739IT5UST2o0sTREhR1KEyFubFuvcSbIlLMaHlEBDUfCzHTHt9k06YGbAlpiag/0?wx_fmt=jpeg		https://v.qq.com/iframe/preview.html?width=500&height=375&auto=0&vid=t3049r5wyq9				2020-10-02 22:30:12	0	1.8126	11
325	共青团中央	gqtzy2014		0	0	2020-01-12 08:06:24	1.12	0	0	中国人最终凭借双手，把“神话”演绎成了现实！	http://mp.weixin.qq.com/s?__biz=MzA3NTE5MzQzMA==&mid=2655093746&idx=1&sn=174f0b0081f226186b22474e4738258f&chksm=84c16ecbb3b6e7dd4de714912552b6516953483e7a50d66e2e7ff3a076add2523c05accc8775&scene=4		5036	共青团中央 有态度 有温度 全网青年都在关注 来源：微信公众号“共青团中央”（ID：gqtzy2014）综合整理自微博@青春石大 、“科学网”（ID：sciencenet-cas）、“新华社”（ID：xinhuashefabu1）、“央视新闻”（ID：cctvnewscenter）、“隧道学社”（ID：SDXS321） 相信大家都听过“齐天大圣”、“龙宫探宝”、“精卫填海”、“鹊桥相会”、“天上仙宫“、嫦娥奔月”、“鹏程万里”、“愚公移山”…… 没想到21世纪的今天，再回望这些年中国制造的发展，不禁有一种感叹：中国人最终凭借双手，把神话演绎成了现实！ 下面这组图片，更是通过强烈的对比，让我们感受到了中国制造的力量！ 中国首颗X射线天文卫星 “慧眼”使我国在X射线空间观测方面具有国际先进的暗弱变源巡天能力。独特的多波段快速光观测能力等，推动我国高能天体物理研究进入世界先进行列。 蛟龙号 蛟…	100001	2921	0	0	37	6716	0	0	http://mmbiz.qpic.cn/mmbiz_jpg/7hxJRjsnhflUm3tftN35u99uPzv5L1kfHcyQJ3mLAcUDUu70WlRWN13x0mPODngpicZoq7npK5FuST28UTBib0eA/0?wx_fmt=jpeg						2020-10-02 22:30:12	1	4.703	20
326	共青团中央	gqtzy2014		2	0	2020-01-12 08:06:24	1.12	0	0	飞机的航线为什么不是直的，非得绕个大圈？	http://mp.weixin.qq.com/s?__biz=MzA3NTE5MzQzMA==&mid=2655093746&idx=3&sn=4cdf4f8748cf61fa7b596566844bb0f3&chksm=84c16ecbb3b6e7dd0522be696cd12f9bd9a0f56e8e1d9913ac4deac31d7744c5ca75637a9880&scene=4		5410	共青团中央 有态度 有温度 全网青年都在关注 来源：微信公众号“好奇实验室”（ID：haoqishiyanshi） 出远门 你会选择哪种交通方式？ 如果是在国内 大概很多人都会坐高铁 毕竟高铁速度快、坐起来舒服 还不像飞机那样会延误 但是 如此完善的高铁网络 现在大概也就是中国有 对于世界范围内的大部分人来说 不管是出差还是旅行 飞机依然是最重要的长途交通工具 但是你知道吗 飞机在飞行的时候 它的航线是怎么样的？ 它是怎么确定的？ 是不是在出发地和目的地之间 划一条直线就行了呢？ 两点之间，并非直线最短 我们都知道 航空公司也是公司 公司的主要目的还是赚钱 要想利润最大化 一是增加收入 二是减少支出 所以 在航线这方面 如果能选择一条最近的 飞行距离就能减少 燃料等各方面的成本会下降 那么两个地点之间 最短的距离是什么呢？ 很多人会想到直线 因为两点之间直线最短 比如要从中国飞到美国 大…	97938	712	0	0	23	2662	0	0	http://mmbiz.qpic.cn/mmbiz_jpg/jVsicXkgkbib7G1ic4HtjlEXJHu6icL8JCuA8WawmkO48j4bOZ4csicyjwItL2xV3XIAsYCpibBvegxZuviasLPHXp2ng/0?wx_fmt=jpeg						2020-10-02 22:30:12	0	2.3994	13
327	中国政府网	zhengfu		0	0	2020-01-12 08:18:28	1.12	1	0	《保障农民工工资支付条例》公布、第二批降价药要来了……本周民生大事件件重要！	http://mp.weixin.qq.com/s?__biz=MzA4MDA0MzcwMA==&mid=2652536382&idx=1&sn=6b7cf194a95403c4e3e75d0c8be763f6&chksm=844495e5b3331cf3997ed8a996453ba649713dc109e23af254c80b3f86c7e2107991f3a36869&scene=4		3120	本周关键词：农民工工资丨降价药丨5A级旅游景区丨返乡入乡创业 1 坚决有力！ 进一步做好清理政府部门和国有企业拖欠民营企业中小企业账款工作 国务院总理李克强1月8日主持召开国务院常务会议，部署进一步做好清理政府部门和国有企业拖欠民营企业中小企业账款工作，要求坚决有力一抓到底。确保2020年底前无分歧欠款应清尽清，存在分歧的也要通过调解、协商、司法等途径加快解决，决不允许增加新的拖欠。会议确定，一是各地各有关部门要对剩余的无分歧欠款分类、逐项制定清偿计划，新发现的瞒报、漏报等欠款纳入台账一并办理，对欠款额度较大的拖欠主体要挂牌督办。二是落实《保障农民工工资支付条例》，建立清欠与根治拖欠农民工工资的协调联动机制。以政府投资项目拖欠农民工工资为重点，清欠资金优先清偿拖欠的农民工工资。三是强化约束惩戒。对零清偿、进度慢的要通报和处罚。对瞒报漏报、恶意拖欠等要加大查处问责力度，情节恶劣的要公开曝光…	100001	920	1	0	0	0	0	0	http://mmbiz.qpic.cn/mmbiz_jpg/k5d4lfEvkExdiaLEx3RbnzOiaTGVY2Ar0KYWxOgGy2NP4G3v9yXL86qtPZ3AFrKyl0mGjTBBYGZJqw38tm5N3NPg/0?wx_fmt=jpeg						2020-10-02 22:19:11	3	7.7515	19
328	共产党员	gcdyweixin		0	0	2020-01-12 08:38:22	1.12	1	0	议起来	http://mp.weixin.qq.com/s?__biz=MzA4ODUzNjAxOA==&mid=2671091833&idx=1&sn=d3007c703a9d796bf68720cb68acacd5&chksm=8ae9a6c4bd9e2fd2b16ac2f8b8b53ab3c0fa2ec6deeb5e6e5f90689c7e01fadc489db75abb75&scene=4		2739	有文章的地方 就会有评论 有评论的地方 总是出“牛”人 不要小看评论区 它会带给你“惊喜” 不知从何时起 看内容先看评论已成网上阅读的一种习惯 先把热帖翻阅一遍 有意思的话再回头看一看正文 评论比内容更精彩 已成为很多人共识 观点碰撞 语言交锋 也常让人看得津津有味 畅所欲言展现的是智慧之光 默默潜水也能了解一个江湖 或似轻松戏谑 或似文采飞扬 每一个评论背后 都是生活的本身 都代表了我们在现实中无法表露的情感 2020年第一周 我们精选的“高能贴” 总有一句戳中你心 每当提起这个名字就感到很温暖很自豪 张蕾 十里长街送总理，无论何时心里念起都是怀念，是尊敬，是缅怀！ 海阔天空 当中华腾飞于世界时后人不忘呕心沥血的先人，我又一次为恩来总理流了泪！！！！！ 老转谢 你没有离去，你居住在太阳升起的地方，你永远活在亿万人民的心里，永远和我们在一起！ 勇敢的心 正是因为理想远大，所以人生精彩到了…	76341	650	1	0	66	1144	8	148	http://mmbiz.qpic.cn/mmbiz_jpg/DhKPeHFI5HgjSMZv4iathCibRMMLXtDMavfkTGnWGlrEeiaE1a5kAwS7QeibibYibf9FOn4qC4BQwjanbvRgdsKYfVbg/0?wx_fmt=jpeg						2020-10-02 22:35:13	0	2.5707	18
329	上海发布	shanghaifabu		1	1	2020-01-12 09:07:52	1.12	0	0	【记忆】思南路的这栋法式洋房，留下了许多历史性的印记！	http://mp.weixin.qq.com/s?__biz=MjM5NTA5NzYyMA==&mid=2654118757&idx=2&sn=444afda73e3116b9463a96b0978a1867&chksm=bd3bbe1e8a4c3708e7d1cdd4558a083abe1f6b3aaaf917a34b603dcabfd702f962148b118f8a&scene=4		1012	1946年6月，周总理曾住进思南路73号的一栋法式住宅，在这里开始了一段会见进步民主人士，开展爱国统一战线斗争的岁月。 今天让我们走进思南路上的“周公馆”，再次感受这栋建筑里的红色印记吧~ 请在WiFi环境下收看↓ 在上海有着这样一条幽静的小路，它比邻繁华的淮海路却没有半点喧嚣；它地处市中心，却犹如世外桃源般充斥着浪漫的情怀，这就是思南路，旧时又称马斯南路。 隔着沿街的栅栏，一幢幢老式花园洋房悄然隐逸其中。这其中有栋花木环抱藤萝掩映的法式花园洋房，便是赫赫有名的思南路73号——曾经的中共驻沪代表团驻地，又称“周公馆”。 这幢砖木结构的法式花园住宅建于上世纪20年代，由法国在华商人出资建造，建筑面积达625平方米，住宅为一底三楼，共四层。 它的外墙镶嵌有光滑的鹅卵石，楼前是一片草坪，设有喷水池，四周种植着冬青、雪松等花木，环境甚是优雅。虽然久经岁月的磨砺，小楼如今看来依旧风姿卓然。 单从建…	57328	268	0	0	15	305	1	21	http://mmbiz.qpic.cn/mmbiz_jpg/qdWB7wH8tToteSMI2TALOrYcfQy311VOmP5RpiaYwcu6kTzH8iaia7QFvRmEHficQ38wficiamHdk6TTSI5jia7vPEJ2Q/0?wx_fmt=jpeg		https://v.qq.com/iframe/preview.html?width=500&height=375&auto=0&vid=n3048axyhmg				2020-10-02 22:10:11	0	1.4831	18
330	上海发布	shanghaifabu		0	0	2020-01-12 09:07:52	1.12	0	0	上海话里这么多“头”和“脚”，你知道是啥意思吗？	http://mp.weixin.qq.com/s?__biz=MjM5NTA5NzYyMA==&mid=2654118757&idx=1&sn=f4cc6a0ade0b771714c772a0b5ab08d7&chksm=bd3bbe1e8a4c3708938a4bbcee8d8c15a00c0fd4873ac096713cdd63cddaa9da19b58c58b8af&scene=4		521	上海话形象、生动、有意思，体现在很多词中——侬晓得上海话里的“头”和“脚”也能表现“辰光”吗？仔细想想，阿拉常说的“后头来”“钟头”“日脚”“尴尬头”等词，是不是就跟时间的表述密不可分？今朝，小布为你盘点这些特别的“头头脚脚”，赶快来看↓ 点击收听上海话里的“头头脚脚”~ 钟头 日脚 日头日脚 前脚……后脚…… 末脚 起先头 早先头 后头来 忙头里 辣末生头 尴尬头 小日脚 大家来讲上海闲话 没想到上海话里的“头头脚脚”与“辰光”关系如此密切，太神奇了！你还有补充的例子吗？欢迎在留言里告诉小布~ 今朝，互动环节小布照例给大家带来一首古诗，你能念准确吗？有兴趣的童鞋赶紧来挑战！ 《伊州歌》 唐·盖嘉运 打起黄莺儿， 莫教枝上啼。 啼时惊妾梦， 不得到辽西。 会读的小伙伴欢迎在微信对话框界面将你读的内容回复给小布，小布将选取一些网友作为示例，一起端字正音哦！一起来试试吧！ 编辑：石轶君 音频…	80048	352	1	0	40	1309	0	0	http://mmbiz.qpic.cn/mmbiz_jpg/qdWB7wH8tTpOjNHibJOMEopc3fXqXhZkttMlbqcEEjJnic39CfZdvdiaaQfATmt5vhKHcdugXs6kxePclVHD4cTug/0?wx_fmt=jpeg				https://mp.weixin.qq.com//cgi-bin/readtemplate?t=tmpl/audio_tmpl&name=%E4%B8%8A%E6%B5%B7%E8%AF%9D%E9%87%8C%E7%9A%84%E2%80%9C%E6%97%B6%E9%97%B4%E2%80%9D%E8%A1%A8%E8%BE%BE&play_length=00:49		2020-10-02 22:10:11	1	2.3183	15
331	上海发布	shanghaifabu		2	0	2020-01-12 09:07:52	1.12	0	0	【滋味】不用再去熟食店买！上海经典的四喜烤麸，大厨教你做	http://mp.weixin.qq.com/s?__biz=MjM5NTA5NzYyMA==&mid=2654118757&idx=3&sn=c161b5e997053eff42605309af26b03b&chksm=bd3bbe1e8a4c370811837a581675d69db9abb56c9e87a0c348d0bf2d68f4cb16de7deb2fc585&scene=4		483	四喜烤麸是一道家常菜肴，食材简单易得，操作简便，还可冷热两吃，逢年过节几乎是沪上家家必备！ 如何把简单的菜肴做出不简单的好味道，现在就让我们跟着黄师傅一起学一下吧~ 四喜烤麸 烤麸、黄花菜、花生、冬笋、木耳、桂皮、八角、香叶、油、盐、酱油、糖 - 做法 - 第一步：烤麸切块，黄花菜摘根洗净，冬笋改刀切片，黑木耳提前泡发后备用。 第二步：热锅烧水后下烤麸飞水，待煮至颜色开始泛白后即可捞出 第三步：过凉水把烤麸表面的淀粉冲洗干净，使其口感更佳，洗净后把水挤干备用 第四步：热锅下油炸烤麸，炸至烤麸表面呈金黄后即可捞出 第五步：热油下笋片、木耳、黄花菜、花生米等炒熟后下烤麸，加适量老抽、生抽、糖、盐调味上色，再加水没过所有食材后，放入八角、桂皮、香叶等增香 第六步：收汁出锅装盘，即可食用 - 大厨小贴士 - 1.花生可以提前蒸熟备用（更容易入味）或烹饪时直接下锅 2.出锅前可淋上少许麻油增香增色…	42221	246	2	0	20	597	0	0	http://mmbiz.qpic.cn/mmbiz_jpg/qdWB7wH8tTokPUzGhdc5fNEL0uXNheE3tUwaGnB6BPhpWugvcvgZF56icykhxoUDTrXmp1YqKAdlUmOxs6F8yJg/0?wx_fmt=jpeg						2020-10-02 22:10:11	1	1.4944	9
332	湖北发布	hubeifabu		0	0	2020-01-12 09:53:17	1.12	0	0	省政协十二届三次会议隆重开幕	http://mp.weixin.qq.com/s?__biz=MzA5MzY2MDkzOQ==&mid=2650371458&idx=1&sn=b0a63c17f21ffa5ec6f7c3f8a87cc519&chksm=8857a7e6bf202ef08f1e6bee709cd7ee4aa27921b1f25660f51a9f6de9d759a356d8ca05ba1f&scene=4	省政协十二届三次会议隆重开幕蒋超良讲话 王晓东马国强等到会祝贺 徐立全作常委会工作报告 李兵主持 郭跃进作提	2404	省政协十二届三次会议隆重开幕 蒋超良讲话 王晓东马国强等到会祝贺 徐立全作常委会工作报告 李兵主持 郭跃进作提案工作报告 省政协十二届三次会议现场。 中国人民政治协商会议湖北省第十二届委员会第三次会议1月11日上午在武汉洪山礼堂隆重开幕。 中共湖北省委书记蒋超良，省委副书记、省长王晓东，省委副书记、武汉市委书记马国强到会祝贺，并在主席台就座。 省政协主席徐立全，常务副主席李兵，副主席张柏青、郭跃进、马旭明、彭军、张维国、杨玉华、秦顺全、王红玲，秘书长翟天山在主席台前排就座。李兵主持开幕大会。 省政协十二届三次会议应出席委员700人，实到657人，符合章程规定。 上午9时，李兵宣布大会开幕，全体起立，唱中华人民共和国国歌。 蒋超良代表中共湖北省委对会议的召开表示热烈祝贺。 他说 2019年，全省上下坚持以习近平新时代中国特色社会主义思想为指导，在以习近平同志为核心的中共中央坚强领导下，深入…	366	0	0	0	0	0	0	0	http://mmbiz.qpic.cn/mmbiz_jpg/sHQ8YCQ0QibDIER76NeLd7ibWN3lPwBg0KPE3Iicfcn03icQFgRorJ70rfHnwXP4JWOxdtthHBIBcRlBaZcicnNgsLw/0?wx_fmt=jpeg						2020-10-02 22:42:13	1	9.2392	19
333	湖北发布	hubeifabu		1	0	2020-01-12 09:53:17	1.12	0	0	蒋超良在省政协十二届三次会议开幕会上的讲话	http://mp.weixin.qq.com/s?__biz=MzA5MzY2MDkzOQ==&mid=2650371458&idx=2&sn=3bf81af79b28e368e0a8ed5d221ed08d&chksm=8857a7e6bf202ef04a0befdc2c10f4e087e6c02afb1a99f508d3a4ab36c353465c756c8b3dda&scene=4	在省政协十二届三次会议开幕会上的讲话（2020年1月11日）蒋超良各位委员，同志们：湖北省政协十二届三次会议	3068	在省政协十二届三次会议开幕会上的讲话 （2020年1月11日） 蒋超良 各位委员，同志们： 湖北省政协十二届三次会议今天隆重开幕，这是全省人民政治生活中的一件大事。在此，我代表中共湖北省委，对会议的召开表示热烈祝贺！向出席会议的省政协委员、各民主党派和无党派代表人士、各人民团体和各族各界人士，致以诚挚的问候！ 刚刚过去的2019年，湖北各项事业取得了新的成就。这一年，我们办好了一些大事喜事。精心组织新中国成立70周年庆祝活动，极大激发了全省各族人民的爱国热情。扎实开展“不忘初心、牢记使命”主题教育，密切了与人民群众的血肉联系。成功举办第七届世界军人运动会，习近平总书记亲自出席并宣布开幕，对军运会成功举办作出重要指示，极大振奋了6100万荆楚儿女感恩奋进新时代、共谱新篇章的拼搏精神。 这一年，我们办成了一些好事实事。汉十高铁建成通车，鄂北水资源配置工程正式通水，国际物流核心枢纽项目顺利推进…	392	1	0	0	0	0	0	0	http://mmbiz.qpic.cn/mmbiz_jpg/sHQ8YCQ0QibDIER76NeLd7ibWN3lPwBg0KRFs3lor0rXwYnLDfeIMaPjdoGic2LPXicCZRJeFqo19V49x6dmYvTZBQ/0?wx_fmt=jpeg						2020-10-02 22:42:13	1	8.6806	31
334	湖北发布	hubeifabu		2	0	2020-01-12 09:53:17	1.12	0	0	省十三届人大三次会议举行预备会议	http://mp.weixin.qq.com/s?__biz=MzA5MzY2MDkzOQ==&mid=2650371458&idx=3&sn=20b2c9735251e0f2ed61f54c7e3814b5&chksm=8857a7e6bf202ef038b605993b8495099cfdb12dc767d85b4edbc79718a2cdeacb6927e5bd81&scene=4	省十三届人大三次会议举行预备会议选举产生大会主席团和秘书长 表决通过大会议程1月11日下午，湖北省第十三届人	904	省十三届人大三次会议举行预备会议 选举产生大会主席团和秘书长 表决通过大会议程 1月11日下午，湖北省第十三届人民代表大会第三次会议在武昌举行预备会议。省委书记、省人大常委会主任蒋超良主持会议。 本次会议应到代表716名，出席预备会议的代表669名，出席人数符合法定人数。 蒋超良说 本次大会的指导思想是：坚持以习近平新时代中国特色社会主义思想为指导，全面贯彻落实党的十九大和十九届二中、三中、四中全会精神，深入贯彻落实习近平总书记关于坚持和完善人民代表大会制度的重要思想，深入贯彻落实习近平总书记视察湖北重要讲话精神，坚持党的领导、人民当家作主、依法治国有机统一，紧紧围绕统筹推进“五位一体”总体布局、协调推进“四个全面”战略布局，认真履行宪法和法律赋予的各项职责，动员全省人民更加紧密地团结在以习近平同志为核心的党中央周围，为决胜全面建成小康社会、奋力谱写新时代湖北高质量发展新篇章努力奋斗。 …	120	0	0	0	0	0	0	0	http://mmbiz.qpic.cn/mmbiz_jpg/sHQ8YCQ0QibDIER76NeLd7ibWN3lPwBg0KRFs3lor0rXwYnLDfeIMaPjdoGic2LPXicCZRJeFqo19V49x6dmYvTZBQ/0?wx_fmt=jpeg						2020-10-02 22:42:13	1	8.9096	17
335	湖北发布	hubeifabu		3	0	2020-01-12 09:53:17	1.12	0	0	省十三届人大三次会议主席团举行第一次会议	http://mp.weixin.qq.com/s?__biz=MzA5MzY2MDkzOQ==&mid=2650371458&idx=4&sn=4693a9fcb51fb8c042c729d33156da4f&chksm=8857a7e6bf202ef0bb8936071e700599e57959e13c285e2f1952d6bb8183301258a80e05793b&scene=4	省十三届人大三次会议主席团举行第一次会议推定主席团常务主席 表决通过大会日程等1月11日下午，省十三届人大三	586	省十三届人大三次会议主席团举行第一次会议 推定主席团常务主席 表决通过大会日程等 1月11日下午，省十三届人大三次会议主席团在武昌举行第一次会议。 主席团会议应到64人，实到57人，出席人数符合法定人数。 主席团会议推定蒋超良、马国强、王瑞连、王玲、周洪宇、王建鸣、刘雪荣、刘晓鸣、胡志强、王亚平为主席团常务主席。之后，主席团常务主席召集人蒋超良主持会议。 会议表决通过省十三届人大三次会议执行主席分组名单、副秘书长名单。 主席团会议表决通过省十三届人大三次会议日程。大会1月12日上午9时开幕，1月17日上午闭幕。 主席团会议表决通过省十三届人大三次会议选举办法草案，该办法草案将提请各代表团审议。 主席团会议表决通过省十三届人大三次会议宪法宣誓方案、表决议案办法；表决通过关于省十三届人大三次会议代表联名提出议案、质询案截止时间的决定。省十三届人大三次会议代表联名提出议案、质询案的截止时间为2…	166	0	0	0	0	0	0	0	http://mmbiz.qpic.cn/mmbiz_jpg/sHQ8YCQ0QibDIER76NeLd7ibWN3lPwBg0KRFs3lor0rXwYnLDfeIMaPjdoGic2LPXicCZRJeFqo19V49x6dmYvTZBQ/0?wx_fmt=jpeg						2020-10-02 22:42:13	2	5.79	3
336	湖北发布	hubeifabu		4	0	2020-01-12 09:53:17	1.12	0	0	社论｜发挥制度优势 决胜全面小康	http://mp.weixin.qq.com/s?__biz=MzA5MzY2MDkzOQ==&mid=2650371458&idx=5&sn=b6fb70bd3c5a37aee383352c47b99ba2&chksm=8857a7e6bf202ef0637bf3e61640c0063b21bd424f8fec5615a1841627ee5f0f29bdeb0e6305&scene=4	发挥制度优势 决胜全面小康——热烈祝贺省十三届人大三次会议开幕心系百姓期盼，肩负人民嘱托，省十三届人大三次会	1395	发挥制度优势 决胜全面小康 ——热烈祝贺省十三届人大三次会议开幕 心系百姓期盼，肩负人民嘱托，省十三届人大三次会议今日开幕了。这是全省人民政治生活中的一件大事，我们对大会的召开表示热烈祝贺！ 汗水见证奋斗者的付出，时间记录奋进者的收获。刚刚过去的2019年，我省以习近平新时代中国特色社会主义思想为指导，全面贯彻党的十九大和十九届二中、三中、四中全会精神，笃定实干、克难攻坚，大事喜事精彩纷呈，全面小康取得决定性进展，高质量发展形稳势好，人民群众的获得感更加充实，取得了来之不易的成绩。 2019年是新中国成立70周年，是人民代表大会制度建立65周年、地方人大设立常委会40周年。一年来，省十三届人大及其常委会深学笃行习近平新时代中国特色社会主义思想，认真贯彻落实习近平总书记对地方人大及其常委会工作作出的重要指示，坚定人大工作正确政治方向，以良法促进发展保障善治，坚持正确监督有效监督，更好发挥代…	85	1	0	0	0	0	0	0	http://mmbiz.qpic.cn/mmbiz_jpg/sHQ8YCQ0QibDIER76NeLd7ibWN3lPwBg0KkRVxZ7cz2ArNO1lPiaLqdyMkRQrhqSql9IdeJunOVIODibahkWpkB1icw/0?wx_fmt=jpeg						2020-10-02 22:42:13	0	7.8176	39
337	共青团中央	gqtzy2014	共青团中央	0	2	2020-01-12 10:38:15	1.12	1	0	破解秦汉帝国强盛密码 | 青课	http://mp.weixin.qq.com/s?__biz=MzA3NTE5MzQzMA==&mid=2655093790&idx=1&sn=9c81651b7358d3716a4ddfa60e2c8a83&chksm=84c16927b3b6e031e157ba44b1b78d26d42cb2649b4fa2577822b7f4da08f156ef016f517f70&scene=4	【青课】	15157	共青团中央 有态度 有温度 全网青年都在关注 青课 为什么在战国七雄里边是由秦来完成的统一？ 为什么强大的秦始皇去世之后不久，他念念在兹的准备千世万世的秦，却二世而亡？ 为什么在楚汉相争之际，最强大的项羽失败了，反而是刘邦取得了天下？ 为什么汉武帝时期，汉能达到非常强盛的阶段？ 汉武帝有54年的时间治理这个国家，他到晚年的时候发生很多的错误，但是汉没有灭亡，最后是昭宣中兴，原因是什么？ 最后秦汉帝国给我们留下了什么？ 我们从中可以了解到多少历史的基因、文化的脉络？ 让我们走进《青 课 》—— 《破解秦汉帝国强盛密码》 。 点击最大化查看竖版视频 《破解秦汉帝国强盛密码》 竖版 嘉宾简介 刘瑞，中国社会科学院考古研究所研究员，秦汉历史考古专家。先后发掘过秦始皇阿房宫、汉长安城、广州南越国宫殿官署等秦汉帝国的重要遗存。 各位同学大家好，我是中国社会科学院考古研究所的研究员刘瑞，今天给大家讲一…	100001	838	1	0	32	1651	0	0	http://mmbiz.qpic.cn/mmbiz_jpg/7hxJRjsnhfl8wYguT3ykg0pYg8a09icsSIeohlQ1FfjJxyZibpFdiaP6jnN8ZaCfMqPxAFs3vBrBibNyvheicEolyIg/0?wx_fmt=jpeg		https://v.qq.com/iframe/preview.html?width=500&height=375&auto=0&vid=k30443anjwu$#$https://v.qq.com/iframe/preview.html?width=500&height=375&auto=0&vid=x3044qeghf3				2020-10-02 22:30:12	0	2.1828	10
338	共青团中央	gqtzy2014	新华网	2	1	2020-01-12 10:38:15	1.12	0	0	“儿子你长残了，擦干眼泪去相亲吧”……	http://mp.weixin.qq.com/s?__biz=MzA3NTE5MzQzMA==&mid=2655093790&idx=3&sn=925fed8053d4be32bac983a183d3f6bf&chksm=84c16927b3b6e031803d4150d0313dd5a4f1eb1c0521eea1ee85ff944cdf83e6ececa87d1dff&scene=4		4650	共青团中央 有态度 有温度 全网青年都在关注 来源：微信公众号“新华网”（ID：newsxinhua ）综合整理自红星视频、成都商报、微博网友等 快过年了 一年一度的“催婚大戏” 又双叒叕被提上了日程 这不 最近一段“催婚”视频 在网上火了 视频显示 妈妈给儿子发来一段26秒的语音 内容则是一首“催婚歌”： “儿子我给你唱首歌你听到嘛，草原最胖的花，你还单身吧，三十几岁，你也别灰心啊！虽然你长残了，但你并不差，擦干眼泪，过年去相亲吧。” 爸爸妈妈 还为这首歌编了舞 一人唱歌，一人跳舞 同一个世界 同一种爸妈 在催婚这件事情上 爸妈们可谓是使出了浑身解数 主动出击式 妈妈 你有没有想过 如果我不是 一饿肚子就去找吃的体质 没准早就脱单了 万物皆可结婚式 爸爸 以后再看葫芦娃 估计都有阴影了 居然 还有这种操作？ 变相“讽刺”式 妈妈 我不要面子的吗 等会儿 爸妈 你们这是妹把我当银呐 要不…	100001	959	0	0	31	6792	3	403	http://mmbiz.qpic.cn/mmbiz_jpg/O9F3NTo58yo8MejLYdUhSujgaiaf4ib1keIS0zhl3dsY76vxy9uRGABEdQxk96ZicZXJSoqnmaTl37Lk5VFKm5KqA/0?wx_fmt=jpeg		https://v.qq.com/iframe/preview.html?width=500&height=375&auto=0&vid=k3048um6u29				2020-10-02 22:30:12	0	1.3183	5
339	共青团中央	gqtzy2014		1	0	2020-01-12 10:38:15	1.12	0	0	定金？订金？别被年夜饭“套路”了…...	http://mp.weixin.qq.com/s?__biz=MzA3NTE5MzQzMA==&mid=2655093790&idx=2&sn=a0e4fab1527616e4cf9fc1be5a25572c&chksm=84c16927b3b6e0311f46c032807e1e9192a37ed9dd7621c5d499281cd30c5e21a119b1e32f8f&scene=4		5134	共青团中央 有态度 有温度 全网青年都在关注 来源：微信公众号“经济之声”（ID：jjzswx ）综合整理自经济之声《天天315》、新浪财经、中消协官网，部分图片来自网络 临近春节，年夜饭也进入预订高峰。 网络平台上，很多商户已经在店铺名称里加入关键词“年夜饭预订”，在商户介绍中也开始推广年夜饭。 然而，消费者需要注意的是，年夜饭预订花样多，“套路”也不少，比如 虚假宣传、只有套餐、定金不退， 由此引发的消费投诉正在升温。 消费者预订年夜饭遇困扰 马上要到春节了，消费者陈先生一个多月前就已经在一家中高端品牌中餐馆订好大年三十的年夜饭，定制年夜饭是陈先生一家人连续八年来春节的必选项目。 不过，陈先生说，虽然在餐厅吃年夜饭比较省心，但今年北京各大餐厅推出的“按人数套餐制”让他很不爽。 另外，餐厅要求食客必须签订餐合同，看起来非常正规，实际却让消费者感到不公平。 部分商家规定年夜饭必须是套餐 …	100001	505	0	0	12	2979	0	0	http://mmbiz.qpic.cn/mmbiz_jpg/7hxJRjsnhfnZb1TZr0u0xibVCCibg5n6LGetiaJ9cZF3Nz33058oaRsiaictddzxngjic5JzO5QWRaXpnnNeuxB9z5og/0?wx_fmt=jpeg						2020-10-02 22:30:12	0	3.2441	8
340	北京发布	beijingfabu		1	1	2020-01-12 11:54:29	1.12	0	0	北京市2020年国民经济和社会发展计划报告出炉	http://mp.weixin.qq.com/s?__biz=MzA4NTIyMjMyMw==&mid=2652851217&idx=2&sn=23a7dd048492b94c8a8fe60779fb31dc&chksm=8430dacdb34753db1add3152b4210919ebcd7e5f88472ed63880f5217a8fb3cc25776fcf8e4b&scene=4		208	又是一年市“两会” 回顾2019年， 北京经济社会发展成绩如何？ 展望2020年， 北京又有何计划安排？ 读懂 北京市2019年国民经济和社会发展计划执行情况 与2020年国民经济和社会发展计划（草案）的报告 干货亮点都在这儿哦 ↓↓↓ 还有视频 带您3分钟一起读懂2019 来源：识政	699	3	1	0	1	0	0	0	http://mmbiz.qpic.cn/mmbiz_jpg/SnxiaXwNLvEK4N25aWa5iaGovjxLqZ1bsAGseqKTibxr0J6ac4FqatPUANoJHY1LWNe4cTsMHO8Y5CS3iaXPsek0vw/0?wx_fmt=jpeg		https://mp.weixin.qq.com/mp/readtemplate?t=pages/video_player_tmpl&action=mpvideo&auto=0&vid=wxv_1160993788769255424				2020-10-02 23:00:14	3	4.6478	0
341	北京发布	beijingfabu	识政君	0	0	2020-01-12 11:54:29	1.12	0	0	一图读懂北京市政府工作报告	http://mp.weixin.qq.com/s?__biz=MzA4NTIyMjMyMw==&mid=2652851217&idx=1&sn=8283a511a28285340fb894b0b3751bc2&chksm=8430dacdb34753dbb61461b7b649a7262867bd2f5f4f64bfd2451ff5486807843b705a1e3605&scene=4		619	北京市第十五届人民代表大会第三次会议今天上午在北京会议中心隆重开幕，市长陈吉宁代表市人民政府向大会报告政府工作。报告从八个方面系统回顾2019年工作，明确了2020年需要重点做好的八方面任务 ，为全面建成小康社会 和“十三五”规划收官之年、实现第一个百年奋斗目标的决胜攻坚期，划出了方向明确、路径清晰、信心满满的施工图。 长按识别二维码回看现场直播 2020年是全面建成小康社会和“十三五”规划收官之年，做好各项工作， 必须牢牢把握 我国发展重要战略机遇期，始终胸怀中华民族伟大复兴的战略全局和世界百年未有之大变局，紧紧围绕“都”的功能谋划“城”的发展，以“城”的更高水平发展服务保障“都”的功能，更好地履行首都职责，奋力推动首都高质量发展。 必须牢牢把握 决胜全面建成小康社会的奋斗目标，坚持以人民为中心的发展思想，坚决打赢防范化解重大风险、精准脱贫、污染防治三大攻坚战，全力抓好保障和改善民生各…	2677	19	0	0	0	0	0	0	http://mmbiz.qpic.cn/mmbiz_jpg/SnxiaXwNLvEK4N25aWa5iaGovjxLqZ1bsA9TBFLDSC88t75UPEURM3zdPd8rZ0gGGU03hOeuCl7NHOd8hDZiaic0kA/0?wx_fmt=jpeg						2020-10-02 23:00:14	2	6.7787	44
342	北京发布	beijingfabu	识政君	2	0	2020-01-12 11:54:29	1.12	0	0	一图读懂北京市政府“账本”	http://mp.weixin.qq.com/s?__biz=MzA4NTIyMjMyMw==&mid=2652851217&idx=3&sn=0ba98bdac381879e33e38080820d2070&chksm=8430dacdb34753db8bada1cacb48b597200ee40ca15b0b654888215db337d9cf35d304db3001&scene=4		481	市十五届人大三次会议，审查了北京市2019年预算执行情况和2020年预算草案的报告。 2019年北京政府收入多少，主要用于哪些方面，分别花了多少？2020年北京政府预计收入多少，这些钱又将如何安排？一起来看看北京市政府“账本”。 2019年，本市坚决落实好更大规模减税降费各项政策，积极培育财源，激发市场活力；加大财力统筹力度，政府带头过“紧日子”；强化绩效管理，不断提高财政资金的使用效益，稳步推进各项财税改革和财政管理工作，为首都经济社会持续健康发展提供有力保障。面对减税降费政策减收、经济下行压力等因素的影响，全市一般公共预算收入完成5817.1亿元，增长0.5%，圆满完成调整后的年度预期目标。 2020年，将政府过“紧日子”的管理思路和成本绩效管理理念贯穿预算管理全过程，全市一般公共预算收入预期5817.1亿元，收入规模与上年持平。市财政局将完善重大项目决策机制，处理好政府与市场的关系…	475	0	0	0	0	0	0	0	http://mmbiz.qpic.cn/mmbiz_jpg/SnxiaXwNLvEK4N25aWa5iaGovjxLqZ1bsACh4SuKLsRKy8ByLb45WNesgbRiaL39mxf1NoWeTqKukd3Egf1WwasjA/0?wx_fmt=jpeg	http://m.zjzhengwu.com/zj/czj/index.html?from=groupmessage					2020-10-02 23:00:14	0	2.8013	26
343	武汉发布	wuhanfabu		0	0	2020-01-12 12:00:00	1.12	0	0	省政协十二届三次会议隆重开幕	http://mp.weixin.qq.com/s?__biz=MzA3MzU2ODQzMQ==&mid=2651532447&idx=1&sn=61a64f49ea6076e011e212afe8e25d8d&chksm=84f2955fb3851c491891f8eba55432df63288fb1e7aca8bf00a386c2e62a5ab18de3775dbc00&scene=4	省政协十二届三次会议隆重开幕。	2328	省政协十二届三次会议隆重开幕 蒋超良讲话 王晓东马国强等到会祝贺 徐立全作常委会工作报告 李兵主持 郭跃进作提案工作报告 省政协十二届三次会议现场。 中国人民政治协商会议湖北省第十二届委员会第三次会议1月11日上午在武汉洪山礼堂隆重开幕。 中共湖北省委书记蒋超良，省委副书记、省长王晓东，省委副书记、武汉市委书记马国强到会祝贺，并在主席台就座。 省政协主席徐立全，常务副主席李兵，副主席张柏青、郭跃进、马旭明、彭军、张维国、杨玉华、秦顺全、王红玲，秘书长翟天山在主席台前排就座。 李兵主持开幕大会。 省政协十二届三次会议应出席委员700人，实到657人，符合章程规定。 上午9时，李兵宣布大会开幕，全体起立，唱中华人民共和国国歌。 蒋超良代表中共湖北省委对会议的召开表示热烈祝贺。 他说 2019年，全省上下坚持以习近平新时代中国特色社会主义思想为指导，在以习近平同志为核心的中共中央坚强领导下，深…	772	2	0	0	0	0	0	0	http://mmbiz.qpic.cn/mmbiz_jpg/pqOJMEhPDInDcSV6rCLC5pNb66FxbuWhKicR9P2Px1dpfLwmPqFKoIAfJrJFObvPm8mFEXlG47qo9VIuZajtm0A/0?wx_fmt=jpeg						2020-10-02 23:10:15	1	9.5355	18
344	武汉发布	wuhanfabu		1	0	2020-01-12 12:00:00	1.12	0	0	关注 | 武汉城市留言板2019年度报告发布	http://mp.weixin.qq.com/s?__biz=MzA3MzU2ODQzMQ==&mid=2651532447&idx=2&sn=49743cd82acff4dca3813ade17abb103&chksm=84f2955fb3851c49e6163d7eb0f53c00051b70f338c9922f77541546bfa1ee685fe8dc86ba75&scene=4	这份武汉人的年终总结，太真实了……	223	“治荟—— 2019长江融媒·长江网年度报告” 活动现场 公布了一份年度报告 亮点可以说是非常多了 它就是 《长江网·武汉城市留言板 2019年度报告》 这一年武汉人最关心的是什么 甚至晚上睡不着觉在想什么 都看得透透的…… 年轻有活力、热爱大武汉 为我们武汉人自己点赞 来源 | 长江日报-长江网 编辑 | 熊志 文章经授权发布 转载请注明出处	1218	10	0	0	4	2	0	0	http://mmbiz.qpic.cn/mmbiz_jpg/pqOJMEhPDInDcSV6rCLC5pNb66FxbuWhqxiaxeBO8oXQGtn7RFdeicAAv9812icSc79g2HvjgnnOGtliaWjdQZm4cQ/0?wx_fmt=jpeg						2020-10-02 23:10:15	3	4.4831	7
345	武汉发布	wuhanfabu		2	0	2020-01-12 12:00:00	1.12	0	0	城建 | 琴台大道、高新大道、友谊大道……这些道路今年开工	http://mp.weixin.qq.com/s?__biz=MzA3MzU2ODQzMQ==&mid=2651532447&idx=3&sn=125ce4eda5264bdbee053af9faf18a6a&chksm=84f2955fb3851c490094b3057ecf8dea7861b9038f200002394670ac0d444e4d64f11e98ff16&scene=4	这些道路今年开工！	1084	（图为琴台大道断面图） 今年，城市道路建设将进一步增强主（快）干线的骨架支撑功能，进一步补齐区域路网、次支路建设短板。 开建琴台大道（二环线—三环线）工程、新武金堤路工程（三环线—洪山江夏交界处）、高新大道（三环线—外环线）综合改造工程、友谊大道快速化改造工程（武车路—宏茂巷）。 ● 琴台大道项目西起三环线米粮山立交落地段，东至金龙路（琴台大道跨龙阳大道桥梁起点），路线全长约3.9公里，按城市主干路标准建设，将现状6车道改造为主线，同时在两侧新建2车道辅道及慢行道，全线形成双向8车道规模，设计速度60公里/小时，项目建设包含道路和综合管廊两部分，工程同步设置4座跨琴台大道人行天桥、2座人行地道。改造工程的实施将充分提升其主干路交通功能，同时引入海绵城市建设，改善区域排水。 （图为新武金堤路工程示意图） ● 新武金堤路南段全长约12公里，规划宽60米，双向6～0车道，该路南接武嘉高速至三环…	971	0	0	0	0	0	0	0	http://mmbiz.qpic.cn/mmbiz_jpg/pqOJMEhPDInDcSV6rCLC5pNb66FxbuWhAqYaSVeT6Qee5gHTfMcpeq7pewRYiaPh1SvWaecHDtSuFtssmK6t66Q/0?wx_fmt=jpeg						2020-10-02 23:10:15	0	4.1196	25
346	共青团中央	gqtzy2014		2	2	2020-01-12 12:38:16	1.12	0	0	号段1740，中国卫星电话来了！	http://mp.weixin.qq.com/s?__biz=MzA3NTE5MzQzMA==&mid=2655093816&idx=3&sn=366ed49406252fb03ae0c4bde5690184&chksm=84c16901b3b6e017aff4210fa05b76ab4d9be88bd3f753ca6c6b4e9b914b1e4f96cbcd693e9d&scene=4		5209	共青团中央 有态度 有温度 全网青年都在关注 来源：微信公众号“共青团中央”（ID：gqtzy2014 ）综合整理自微信公众号“通信世界”（ID：CWW-weixin）、微博@共青团中央、@人民日报、网友评论 10日，由我国自主建设的第一个卫星移动通信系统—— 天通系统 ，正式面向全社会提供服务，已实现对我国领土、领海全面覆盖。该系统使用卫星是发射于2016年的“天通一号”，目前年套餐1000元/年，包含750分钟时长通话费。 用卫星给自己打了一 个电话 戳视频查看 ↓ ↓ ↓ 2020年1月10日，中国电信举办天通卫星业务发布会，正式面向社会各界提供天通卫星通信服务。 这是我国卫星通信历程上的又一重要时刻，正式拉开了我国自主卫星移动通信时代的序幕。 天通卫星移动通信系统是我国自主建设的首个卫星移动通信系统，具有广域覆盖、全天候通信等特点，实现了卫星、芯片、终端、信关站的国内研发和生产，…	100001	563	1	0	25	1679	0	0	http://mmbiz.qpic.cn/mmbiz_jpg/7hxJRjsnhfnZb1TZr0u0xibVCCibg5n6LGic0PF7ORbkibVUssdJPDUaQlD6F7OPuWHzvqlHpNRZ3paRBadiaBKdzUg/0?wx_fmt=jpeg		https://mp.weixin.qq.com/mp/readtemplate?t=pages/video_player_tmpl&action=mpvideo&auto=0&vid=wxv_1161076410132398080$#$https://mp.weixin.qq.com/mp/readtemplate?t=pages/video_player_tmpl&action=mpvideo&auto=0&vid=wxv_1158555790664400897				2020-10-02 22:30:12	1	6.9921	11
347	共青团中央	gqtzy2014	周倩雯 聂志芳	0	1	2020-01-12 12:38:16	1.12	0	0	“我不敢再去中国了，怕上瘾”	http://mp.weixin.qq.com/s?__biz=MzA3NTE5MzQzMA==&mid=2655093816&idx=1&sn=1d24a09de94f4d246f351e05300c880c&chksm=84c16901b3b6e017cd6d3504f1085bf44184ec482cf4aefe3aa3f2bcb78ceb4392ec67838fda&scene=4		5231	共青团中央 有态度 有温度 全网青年都在关注 来源：微信公众号“参考消息”（ID：ckxxwx ） 导读 “这次的中国之旅让我十分震撼，有别于之前我到中国旅游的感受，让我能够近距离地接触中国，了解中国。” 说这话的妹子名叫小楠，来自马来西亚。到底是什么样的旅行经历让她用“震撼”二字来形容？ “这次的中国之旅让我十分震撼，有别于之前我到中国旅游的感受，让我能够近距离地接触中国，了解中国。” 说这话的妹子名叫小楠，来自马来西亚。 到底是什么样的旅行经历让她用“震撼”二字来形容？ 日前，受中国驻马来西亚大使馆的邀请， 一行16人的马来西亚访华青年代表团前往中国深圳、广州和昆明三座城市进行了为期十天的学习交流。 团队成员包括自媒体人、创作比赛获奖者，小楠就是其中一员。 代表团部分成员合影 代表团一行走访了多所中国知名高校，参观了多家中国知名企业，搭乘了高铁，深入体验了中国悠久的历史文化和发展建设…	100001	3152	1	0	50	21723	1	1186	http://mmbiz.qpic.cn/mmbiz_jpg/azXQmS1HA7l3GU6z4VJrqe7TZnCj559DUcNc16ic97Oj1m8RT0VInR2J63ANUX3ZG0pjxE7mDiaKIuf2vvzMXk9g/0?wx_fmt=jpeg		https://v.qq.com/iframe/preview.html?width=500&height=375&auto=0&vid=g3048calufk				2020-10-02 22:30:12	1	9.1813	20
348	共青团中央	gqtzy2014		1	1	2020-01-12 12:38:16	1.12	0	0	中国“陆地航母”航拍刷屏，网友：看着看着眼眶就湿润了	http://mp.weixin.qq.com/s?__biz=MzA3NTE5MzQzMA==&mid=2655093816&idx=2&sn=00ef33da995b92bb3f88683a6f489b78&chksm=84c16901b3b6e017563dfe294211a717a06eca46819ad7cc79637b44e3ecd3d3a4e5d37da63d&scene=4		4757	共青团中央 有态度 有温度 全网青年都在关注 来源：微信公众号“中国青年报”（ID：zqbcyol ）综合整理自微信公众号“中国铁路”（ID：chineserailways）、人民日报（ 陆娅楠 雷声 ）、人民视频、微博@共青团中央、@南宁铁路 1月10日，2020春运正式启动。 10日凌晨， 当大多数人已经进入梦乡的时候， 南宁动车所里灯火通明。 一列列完成检修的动车组集结完毕， 犹如“陆地航母”一般蓄势待发！ ‍ 图片来源：@南宁铁路 来看超燃视频： 视频来源：人民视频 网友热议：看着看着眼眶就湿润了 中国高铁运营里程突破3.5万公里约占全球高铁网的七成 中国高铁送上了令人惊喜的2019，新增高铁运营里程约5000公里。 截至2019年底，中国高铁运营里程突破3.5万公里，约占全球高铁网的七成。 2020年1月1日《人民日报》 夕阳下，“复兴号”高速列车从武汉动车段旁经过 图片来源：…	100001	1848	0	0	41	6999	0	0	http://mmbiz.qpic.cn/mmbiz_jpg/7hxJRjsnhfnZb1TZr0u0xibVCCibg5n6LGpsI1nujwhNj8l1SG3GzAWiaDJ56qRNwcSmJRJCqE5AJGJHuIZNibZvYA/0?wx_fmt=jpeg		https://v.qq.com/iframe/preview.html?width=500&height=375&auto=0&vid=r3049njwfyt				2020-10-02 22:30:12	1	5.6139	12
349	广东发布	gdfabu0710		0	3	2020-01-12 13:17:10	1.12	0	0	大湾区电影怎么拍？周星驰这样说	http://mp.weixin.qq.com/s?__biz=MzA3MTYyNTkxOA==&mid=2651555396&idx=1&sn=da36a7b291e83939779d2135f6e847ab&chksm=84d59b95b3a2128339c90ab1af87498da5a05541e0d21142b2aef8011a5559e5faddc7404a3a&scene=4		1465	广东省政协十二届三次会议今日上午开幕，将于1月15日上午闭幕，会期3天半。广东省十三届人大三次会议将于1月14日上午正式开幕，预定17日上午闭幕，会期3天半。 两会有哪些亮点？ 热议的话题有哪些？ 跟广仔看过来！ 1 ETC 按照公开说法，ETC（电子不停车收费系统）收费方式不仅能提速，还能降费。但不少司机的感受却与此相反，近期网上也出现了不少争议。“ETC应不应该做个‘CT’？”在广东省政协十二届三次会议上，ETC成为委员们热议的话题。 “ 高速出入口的匝道一般较窄，而人工收费效率又较低，当大量未安装ETC的车辆集聚在出入口排队缴费时，就会造成匝道的严重拥堵。 ” 省政协委员、香港广州社团总会常务副主席张广军建议，在距离收费站较远距离的地方，设置分流车道，提前把已安装和未安装ETC的车辆区分开来。 2 医患关系 《中国医师执业状况白皮书》显示，近十年国内媒体报道的295起伤医事件中，共…	51607	101	0	0	33	418	0	0	http://mmbiz.qpic.cn/mmbiz_jpg/71vT6WeWUCWlEibFQHRYBaluDxF56UpLknl6UPMejictRvib73eIp2nnlRHlJwr37pg150CVZTGiaVtdbBt38FjrSA/0?wx_fmt=jpeg	https://static.nfapp.southcn.com/apptpl/specialPage.html?id=16751&articleID=2979802	https://mp.weixin.qq.com/mp/readtemplate?t=pages/video_player_tmpl&action=mpvideo&auto=0&vid=wxv_1161167421949018113$#$https://mp.weixin.qq.com/mp/readtemplate?t=pages/video_player_tmpl&action=mpvideo&auto=0&vid=wxv_1161185404138225665$#$https://mp.weixin.qq.com/mp/readtemplate?t=pages/video_player_tmpl&action=mpvideo&auto=0&vid=wxv_1161135578373619713				2020-10-02 22:54:14	0	6.097	5
350	武汉发布	wuhanfabu		0	0	2020-01-12 13:23:55	1.12	0	0	2020湖北政府工作报告来了！这些和武汉息息相关	http://mp.weixin.qq.com/s?__biz=MzA3MzU2ODQzMQ==&mid=2651532453&idx=1&sn=ca37636248ffe28676eefea7b598c5b2&chksm=84f29565b3851c73622dc753b41658a741f02fef7592d0ad1379140565b23ba3ec5c5340d2a5&scene=4	2020湖北政府工作报告来了！	3619	2020年1月12日上午，湖北省第十三届人民代表大会第三次会议在武汉洪山礼堂隆重开幕，湖北省人民政府省长王晓东向大会作政府工作报告。今年的湖北省《政府工作报告》回顾2019年的极不平凡，展望2020年的工作重点。 2020年，你的家乡会遇见怎样的未来？ 快来看这些利好！ 综合篇 2020，湖北有这些政策利好 今年是全面建成小康社会和“十三五”规划收官之年，要实现第一个百年奋斗目标，为“十四五”发展和实现第二个百年奋斗目标打好基础。 ▶坚决打好三大攻坚战 ▶启动实施《乡村振兴考核办法》 ▶支持武汉创建国际消费中心城市，襄阳、宜昌建设区域消费中心城市 ▶深入推进电子商务进农村 ▶大力实施“荆楚优品”工程 ▶深入实施“我选湖北”、就业提升、返乡创业和青年见习四项计划 ▶支持武汉打造全球智能终端高地 ▶加快5G商业应用 ▶创新支持襄阳、宜昌、黄石、鄂州申报建设综合保税区 ▶确保粮食产量稳定在50…	4836	25	0	0	2	0	0	0	http://mmbiz.qpic.cn/mmbiz_jpg/pqOJMEhPDInDcSV6rCLC5pNb66FxbuWhXzz6KNsiaJv1zJHicq7fHic4WIBYg0f2Ax5iabC8X5Zbdx6S5iafYNKwcMw/0?wx_fmt=jpeg						2020-10-02 23:10:15	4	14.4035	19
351	上海发布	shanghaifabu		0	0	2020-01-12 13:55:39	1.12	0	0	家电维修找哪家？沪上477家正规家电维修企业名单来了！	http://mp.weixin.qq.com/s?__biz=MjM5NTA5NzYyMA==&mid=2654118771&idx=1&sn=cc0516a003b4aea5e4c81d4ee102f0ad&chksm=bd3bbe088a4c371e0e6417cde10d72022e0c8cacc6ead16b1d0c66a449dff3003243e4b3fa0f&scene=4		227	家用电器“罢工”，路边维修游击队不靠谱怎么办？ 市商务委公布2020年品牌家电企业售后维修服务热线及授权维修服务网点名单，以及2020年行业协会推荐的477家正规维修企业名单，分布在本市各区，营业地址、联系电话等信息一应俱全。有需要的小伙伴可以收藏哦！ 2020年品牌家电企业售后维修服务热线及授权维修服务网点名单 （以下图片均可点击看大图哦！） 2020年行业协会推荐家电维修企业名单 （以下图片均可点击看大图哦！） 资料：市商务委 编辑：周宝平	100001	316	1	0	18	311	1	16	http://mmbiz.qpic.cn/mmbiz_jpg/qdWB7wH8tTqe2KdZyVZHmdRrWcsyOgbk128ibHibjdyicp2yOKN2RGlPiav30r5jEpk7BMWvFCJrnILX7n6rm4qsMg/0?wx_fmt=jpeg						2020-10-02 22:10:11	0	0.3296	4
352	上海发布	shanghaifabu	上海发布编辑部	1	0	2020-01-12 13:55:39	1.12	1	0	【名医】小心，肝！得了脂肪肝怎么办？	http://mp.weixin.qq.com/s?__biz=MjM5NTA5NzYyMA==&mid=2654118771&idx=2&sn=96db8eac384218fa06a0dabd5170bc7f&chksm=bd3bbe088a4c371e7c474b25f0cf562fe782d40a609849ba571baba24ea749849560464d79f8&scene=4		3547	我是你的肝脏，住在你右上腹肋骨的后面，掌管着你身体里糖、脂肪和蛋白质的代谢，帮你把一日三餐转化成身体所需的能量。酒、药和一些有毒物质也都是由我负责分解代谢的。 我24小时工作全年无休。可能因为我太重要了，所以，你们人类会把最爱的宝贝称为“小心肝”。 虽然是你的心肝宝贝，可是随着年龄的增长，你让我变成了一个“胖肝”，就是体检报告说的“脂肪肝”，而你，却风轻云淡地说觉得只是“富贵病”，少吃肉就会好。 我多么想蹦出来敲醒你！要注意了！！可是怕你被我吓到就忍了今天，小布邀请我来讲讲我和你的故事。请你花10分钟了解一下每天为你工作的我。拜托了。 本期特邀嘉宾↓ 沪上名医：茅益民 教授 上海交通大学医学院附属仁济医院消化内科主任医师、博导，上海市脂肪性肝病诊治研究中心常务副主任。 欢迎进入“小心肝 ”的世界！ 01 为什么会得脂肪肝？ 首先来介绍下我的工作流程：你每天吸收的营养会通过我，把一些用不掉…	100001	367	6	0	28	562	0	0	http://mmbiz.qpic.cn/mmbiz_jpg/qdWB7wH8tTpOjNHibJOMEopc3fXqXhZkth4BkPmzGgUKDGG51Lm3Dn7G9ibzwHbmgX8iaJyNXIQGD5mM0KM8HoecA/0?wx_fmt=jpeg						2020-10-02 22:10:11	0	4.1927	2
353	上海发布	shanghaifabu		2	0	2020-01-12 13:55:39	1.12	0	0	【监管】新年以来，沪公安持续严查严管非机动车和行人交通违法！	http://mp.weixin.qq.com/s?__biz=MjM5NTA5NzYyMA==&mid=2654118771&idx=3&sn=c8b981d7de34f8cf64406e0d90e34882&chksm=bd3bbe088a4c371ec10b7f4e81ef02fc034abde6dacab140ebe2b441bdb4fe36a5358bb120b7&scene=4		866	市公安局交警总队公布一批执法案例，继续严查严管如“非机动车不按规定载物”、“非机动车逆向行驶”、“驾驶未经注册登记的电动自行车上道路行驶”的违法行为。详↓ 大整治 非机动车、行人交通违法行为整治 2020年1月2日7时50分，奉贤公安民警在川南奉公路邮电路路口，对违法当事人倪某某实施“非机动车不按规定载物的”违法行为，处以罚款50元。 2020年1月2日8时24分，浦东公安民警在浦东大道居家桥路北约15米处，对违法当事人某某实施“非机动车逆向行驶的”违法行为，处以罚款50元。 2020年1月3日8时42分，浦东公安民警在上南路浦东南路路口，对违法当事人刘某某实施“非机动车不按规定载物的”违法行为，处以罚款50元。 2020年1月4日16时27分，浦东公安民警在崮山路出张杨路东约25米处，对违法当事人郑某某实施"非机动车逆向行驶的"违法行为，处以罚款50元。 2020年1月6日9时22分，…	14647	48	0	0	9	166	0	0	http://mmbiz.qpic.cn/mmbiz_jpg/qdWB7wH8tTphicrllXOYPEHPGvn207Hic7HXGdETkxmc3aMxeZClYpSY3qkuVXXXZdib8FCMbdoJw7Uc3vHpPO21A/0?wx_fmt=jpeg						2020-10-02 22:10:11	1	0.1648	-8
354	上海发布	shanghaifabu		3	0	2020-01-12 13:55:39	1.12	0	0	【活动】想沉浸式体验“三体”宇宙吗？小布赠票72张！	http://mp.weixin.qq.com/s?__biz=MjM5NTA5NzYyMA==&mid=2654118771&idx=4&sn=10e2bc70a1bd35af0f4bf6fa1c1e1af4&chksm=bd3bbe088a4c371e425ea253c152c2a25a2f67716af685bcc33498b37be673e8450026e33e65&scene=4		447	以国产科幻小说《三体》为内容原型的“三体时空沉浸展”在上海中心展览馆开展，展期至2月28日。该展在近2000平米展览空间内，通过声音、光线、影像等多种元素交织，力求还原原著经典场景，给观众带来一场科幻沉浸展。 大家可以在留言区回复“三体+想去看展的理由”，36位幸运网友将有机会各获得沉浸展全通单人票两张。详↓ 近2000平方米的展览空间，3层公共开放区域，6大主题场景，复刻三体宇宙。 声音、光线、影像等多种元素交织在一起，还原原著经典场景，融合前沿科技的沉浸式体验。 上海中心展览馆开年钜献！ 欢迎登录三体世界 ?? 序幕 文字海 喜马拉雅广播剧体验区 三体世界 水滴 …… EXPO! 上海中心展览馆 ?? 三体时空沉浸展 2020.1.10-2021.2.28 科幻IP 重磅开展 “中国第一高楼” 上海中心展览馆 资料：上海中心 编辑：周宝平	15226	108	0	0	92	399	0	0	http://mmbiz.qpic.cn/mmbiz_jpg/qdWB7wH8tTrickBHvzpOFvC0cv1bRU0AneGFqFiaZz4ZmNvInBy4k95icZOIXVzstgvgcDZB4WZ7UfhlDGeAVDcJw/0?wx_fmt=jpeg						2020-10-02 22:10:11	1	2.9774	7
355	中国政府网	zhengfu		0	0	2020-01-12 15:01:56	1.12	1	0	26项职业有了国家标准、15款APP要整改……国务院本周提醒来了！	http://mp.weixin.qq.com/s?__biz=MzA4MDA0MzcwMA==&mid=2652536392&idx=1&sn=864e1d3804f8a0fab11c243424dea6e0&chksm=84449593b3331c85a934adc2c35a5e470a74d6396c2e97c566a30427b98692fd42b3203ca29b&scene=4		3559	国务院提醒每周知，便民TIPS望周知！ 遏制乱收费！政府定价的经营服务性收费可以来这儿查！ 近日，国家发改委公布最新版《政府定价的经营服务性收费目录清单》，同时2017年版废止。这份目录清单，包括了中央和地方定价的所有经营服务性收费。与上一版相比，还增加了收费标准和定价方法这两项。最新版目录清单进一步缩减政府定价范围，并将根据经营服务性收费改革进程实施动态调整。目录清单之外，一律不得有政府定价的经营服务性收费项目。 查政府定价的经营服务性收费目录清单，上国务院客户端小程序↓ >>详细阅读：遏制乱收费！你经常交的那些费，政府有“明码标价”了！ 预计1月15日至23日为节前客流高峰！ 2020年春运已于1月10日启动。近日，交通运输部等部门发布春运客流预测分析报告，节前客流高峰较往年提前，预计节前返乡客流主要集中在1月15日至23日，节后返程客流呈双高峰态势，分别为1月26日至2月2日和2月…	100001	741	0	0	0	0	0	0	http://mmbiz.qpic.cn/mmbiz_jpg/k5d4lfEvkEygRibpVMDUyuSzdkMia25Geib6cJ4WicRRE9dL6CIKCJEDfiah1kMVpRx8fuVXB486ypZtv3E36icEMz1A/0?wx_fmt=jpeg						2020-10-02 22:19:11	0	5.6299	4
356	广东发布	gdfabu0710		0	0	2020-01-12 17:00:00	1.12	0	0	看完这16个打卡点，春节不愁没节目了！	http://mp.weixin.qq.com/s?__biz=MzA3MTYyNTkxOA==&mid=2651555419&idx=1&sn=9affedf50965329cd70a1ad395cc4cfc&chksm=84d59b8ab3a2129cf5ea0d36e0bbf63dc06157156c1d0a0e0735fa3f4913327a23cd04709c13&scene=4		3729	2020年春节假期马上要来啦 你的春节计划好了吗 抢不到出去玩的车票吗 跟着广仔的攻略 玩转春节的广州 广仔总结了16个打卡地 你的春节再也不愁没节目 新河浦 新河浦位于广州越秀区 是民国时期华侨、富商和政要的聚居地 清水红砖墙、民国水刷石 西洋式风格的“东山洋房”拍照超上镜 2019年末 更是美到斩获亚洲级别大奖 除了最精美的别墅群 这里还有艺术馆、主题咖啡馆 网红集成店、特色民宿 ...... 门票： 免费 地址： 越秀区东山口 交通： 地铁1号线东山口站 旧南海县社区 这个有1300年历史的街区 经过一轮“装修”之后 变身成现代与古风完美结合的“创意园” TA的名字叫 旧南海县社区 走在修缮一新的小巷子上 时光仿佛回到千年前 图片来自@桑叶同学。 开业近40年的业记 入选“广州十大名鸡”之一的惠爱鸡 都在这里等你哦 门票： 免费 地址： 越秀区中山六路 交通： 地铁1号线西门口站B…	24696	87	0	0	6	14	0	0	http://mmbiz.qpic.cn/mmbiz_jpg/71vT6WeWUCWlEibFQHRYBaluDxF56UpLkPBIDvqzibJfBtaolAU8fyJw7M6xKMKZfvn24eLhicKQt2lEDceKeUPuQ/0?wx_fmt=jpeg						2020-10-02 22:54:14	0	1.3884	13
357	上海发布	shanghaifabu		0	0	2020-01-12 17:04:11	1.12	0	0	上海人爱吃的这些豆制品美食，一起来盘点！	http://mp.weixin.qq.com/s?__biz=MjM5NTA5NzYyMA==&mid=2654118792&idx=1&sn=a7662f5489a0d90eb0fbe6b4b5e32257&chksm=bd3bbef38a4c37e54336f5aef2ffb06bf83cffb95a6bc5152608ab5bcc31fb54d0cbe29dd3bf&scene=4		1218	上海人对各类豆制品可以说是青睐有加，凉菜里有皮蛋拌豆腐、热菜里有黄酱包、酱菜里有腐乳、汤里有双档汤、小吃里有油氽臭豆腐……这已经渗透到上海人食谱的方方面面，小布今天为大家盘点了一下上海人常吃的豆制品，哪种是你的最爱呢？一起来看一下吧↓ 百叶 百叶也叫百页、千张、豆腐皮等，包入肉糜可做百叶包，两个百叶包和两个油面筋塞肉做成的汤被称为“双档汤”。还可以做成百叶结，不论是作为辅料放入腌笃鲜中还是和红烧肉一起做成百叶结烧肉都别有一番风味。 豆腐花 白、嫩、软、滑是它的特点，一勺酱油，再加入榨菜虾米和葱花，怎么吃都非常合适~ 豆腐衣 豆腐衣颜色金黄、薄如蝉翼，是制作上海传统美食黄酱包必不可少的原材料，爽滑可口的豆腐衣完美地吸收了肉的香味和鲜味，紧紧贴着鲜肉，令人回味无穷。 豆腐 豆腐是最常见的豆制品，红烧豆腐咸香下饭，白菜豆腐汤清淡可口，皮蛋拌豆腐清凉开胃，可以说是十分百搭的一种食材。 白干 白干…	100001	693	1	0	37	1519	1	21	http://mmbiz.qpic.cn/mmbiz_jpg/qdWB7wH8tToUUfEfoOkFsEwicpDCyypkg4AqcofXoh4bZdap8cgFCrGb8tPlVKgp4S3uzwWNy7HZbQLD2iaqzAmg/0?wx_fmt=jpeg						2020-10-02 22:10:11	1	3.3012	13
358	上海发布	shanghaifabu		1	0	2020-01-12 17:04:11	1.12	0	0	【提示】目前空气质量中度污染，实时指数156	http://mp.weixin.qq.com/s?__biz=MjM5NTA5NzYyMA==&mid=2654118792&idx=2&sn=9ae35ed1198be98708ee047830c801cf&chksm=bd3bbef38a4c37e5dbdb31de1558b62538f551bb5e51c6de46ffe256aad98afe6d04a91a5ce6&scene=4		479	目前申城空气质量处于中度污染水平，要出门的小伙伴请注意。 今天（12日）16时，实时空气指数为156，中度污染。首要污染物为PM2.5，浓度为119微克/立方米。建议儿童、老年人、心脏病、呼吸系统疾病患者避免高强度的户外锻炼，一般人群减少户外运动。 实时空气质量状况 12日16时本市空气质量指数 污染物实时浓度变化 11日17时至12日16时本市污染物实时浓度变化 各站点实时空气质量 （点击可查看大图↑） 实时天气 【在小布微信“随申办”可查询实时空气质量】 1 打开“上海发布”，点击下方的“随申办”小程序 2 在页面上方搜索“空气质量” 3 点击搜索到的相应办理事项 4 就可以查询到啦！ 【在小布微信“市政大厅”也可查询实时空气质量】 1 打开“上海发布”，点击左下角的“市政大厅” 2 找到“空气质量”按钮 3 即可查询当前实时空气质量 资料：市生态环境局 编辑：周宝平	44815	52	0	0	6	206	0	0	http://mmbiz.qpic.cn/mmbiz_jpg/qdWB7wH8tTrickBHvzpOFvC0cv1bRU0An4YeXB9QYpDJM1JJo7Wt7mBCqzEGpQmlC8YkVpZsSO6sMlwIibNILOmg/0?wx_fmt=jpeg						2020-10-02 22:10:11	1	1.3183	-7
359	上海发布	shanghaifabu		2	0	2020-01-12 17:04:11	1.12	0	0	【最新】金陵东路地块旧改今早集体搬场！这些特色风貌未来将保留	http://mp.weixin.qq.com/s?__biz=MjM5NTA5NzYyMA==&mid=2654118792&idx=3&sn=356d41f3b8d3935ea538b5cad2ca9c05&chksm=bd3bbef38a4c37e51e28f0ee4d0796825b98903b3b53ff04c7026ba71643afba5efb36e3fe31&scene=4		613	黄浦区新闻办说，金陵东路北侧（宝兴里）旧改项目，今早集体搬场。该项目位于黄浦区外滩街道，东至松下路，南至金陵东路，西至浙江南路，北至宁海东路。下一步，黄浦区将统筹考虑历史风貌保护、城市功能提升和居住条件改善，对金陵东路沿线10个街坊进行高起点规划、高标准设计，努力打造城市新地标——“海派金陵路、活力新走廊”。 该地块居住条件差，房屋基本为旧式里弄，年代久远，多是1916至1944年间建成，人均居住面积狭小，居民要求改善居住生活条件的呼声十分强烈。 自去年8月以来，有关部门开展了第一轮、第二轮征询工作。第一轮意愿征询实现了“居民单位知晓率100%、选票送达率100%、投票参与率100%”三个100%，同意率达到99.69%，创造了黄浦大体量旧改项目一轮征询同意率的新纪录；1月6日，第二轮签约征询首日签约率达到99.20%，创造了黄浦区旧改首日签约率的新高。 下一步，黄浦区将按照“整体规划、…	34655	162	0	0	14	559	0	0	http://mmbiz.qpic.cn/mmbiz_jpg/qdWB7wH8tTrickBHvzpOFvC0cv1bRU0AnkmTLwOC79HdJesZruu9LW5HJegOm6yD1xzHBYicp2joSPCicnpqQzJag/0?wx_fmt=jpeg						2020-10-02 22:10:11	1	2.1422	2
360	共青团中央	gqtzy2014		2	2	2020-01-12 18:18:40	1.12	0	0	南昌舰，入列！	http://mp.weixin.qq.com/s?__biz=MzA3NTE5MzQzMA==&mid=2655093859&idx=3&sn=4226adfb82e9ca81a0c1c5bc211bf64d&chksm=84c1695ab3b6e04cbb40e9ad886f9f7d1985f26bdb59b20f8b6a489e7b982fc7821ffaae4909&scene=4		4508	共青团中央 有态度 有温度 全网青年都在关注 来源：微信公众号“新华社”（ID：xinhuashefabu1 ）整理自央视新闻 视频来源：央视新闻 1月12日，中国人民解放军海军055型驱逐舰首舰南昌舰归建入列仪式在青岛某军港码头举行。新华社发（李唐 摄） 中国人民解放军海军055型驱逐舰首舰南昌舰归建入列仪式12日上午在青岛某军港码头举行。 军港内，南昌舰满旗高挂，官兵分区列队，精神抖擞。 9时许，仪式开始。海军领导宣布南昌舰归建入列和舰名、舷号，向南昌舰舰长授予军旗、向舰政治委员颁发命名证书。 随后，南昌舰举行隆重的升国旗仪式，全体人员高唱国歌。南昌市、北部战区海军、海军领导先后发言。 1月12日，南昌舰官兵在入列仪式前分区列队。当日，中国人民解放军海军055型驱逐舰首舰南昌舰归建入列仪式在青岛某军港码头举行。新华社发（李唐 摄） 南昌舰是我国自主研制的055型万吨级驱逐舰首舰，先后…	59777	533	0	0	30	2399	0	0	http://mmbiz.qpic.cn/mmbiz_jpg/azXQmS1HA7lBgsBlRb1mAZ8TRwPkDcqwXJRMMibWcpicSbDGeiaLgUHL10Dgvryy5jibo3JdRljncb7Zkjbh3EicwVg/0?wx_fmt=jpeg		https://v.qq.com/iframe/preview.html?width=500&height=375&auto=0&vid=l3050iv3jbw$#$https://v.qq.com/iframe/preview.html?width=500&height=375&auto=0&vid=t30504uhy5g				2020-10-02 22:30:12	0	2.4718	11
361	共青团中央	gqtzy2014		0	1	2020-01-12 18:18:40	1.12	1	0	最新！16个新职业公布；青年如何做好社区服务 | 共青团新闻联播	http://mp.weixin.qq.com/s?__biz=MzA3NTE5MzQzMA==&mid=2655093859&idx=1&sn=6fad64b39288ccd8691a7249921f2fbb&chksm=84c1695ab3b6e04c5d56cbf35c446ffc8551190d1bd62a97946793fa739a91a60b904e7c38c0&scene=4		7331	共青团中央 有态度 有温度 全网青年都在关注 导读 大家好，新一期的共青团新闻联播又和您见面了。 社区，是基层共青团工作的主战场之一。在这里，事情可是千头万绪，面对不愿意配合垃圾分类工作的社区居民怎么办？新建社区业主之间没有凝聚力、没法为社区建设出力怎么解决？处理这些问题，上海市杨浦区让青年当主力军。 视频来源：共青团新闻联播（2020年第2期） 主 持 人：周子奇 投稿邮箱：gqtxwlb@163.com 上海杨浦：社区治理迎来青年力量 2019年，杨浦开展了一轮又一轮由团区委主导的基层社会治理创新实践项目，比如“社区十大问题调研”“寻找社区青年先锋”等，通过活动，找到一大批“社区青年先锋”，他们的参与，正在改变上海最基层的社区现状。 这里的青年参与创新社会治理潜力巨大，如何把社区里的年轻人组织起来？团组织的做法是，找到带头人，再做一些培养、给一些激励，把青年参与的热情激发出来。 选好…	100001	300	0	0	12	340	0	0	http://mmbiz.qpic.cn/mmbiz_jpg/7hxJRjsnhfnZb1TZr0u0xibVCCibg5n6LGArQkPhpKJmM4oS8ia2zbjBCR4ogo0fiaMNywibsm3lqodibugO9xYWib98g/0?wx_fmt=jpeg		https://v.qq.com/iframe/preview.html?width=500&height=375&auto=0&vid=s3049ttc3v7				2020-10-02 22:30:12	3	10.8776	17
362	共青团中央	gqtzy2014		1	1	2020-01-12 18:18:40	1.12	0	0	抗战老兵、南京大屠杀幸存者孙晋良逝世，享年百岁	http://mp.weixin.qq.com/s?__biz=MzA3NTE5MzQzMA==&mid=2655093859&idx=2&sn=eb15b08371636fd015298580ec8f5fd9&chksm=84c1695ab3b6e04c70d4d77669c8f24d1051a8c964c594a5944dccda39ca7cdc5413be622eed&scene=4		1628	共青团中央 有态度 有温度 全网青年都在关注 来源：微信公众号“共青团中央”（ID：gqtzy2014 ）综合整理自人民日报客户端、人民网、齐鲁网、微博@扬子晚报、@侵华日军南京大屠杀遇难同胞纪念馆 山东目前唯一能找到的南京大屠杀幸存者孙晋良老人于1月11日23：06分在家中逝世，享年100岁。 据其子女介绍，老人走的时候很安详，并未留下话语。“特别突然，昨天晚上我还做了鸡汤，老爹还吃了几块肉，夜里突然就走了。”小儿媳孙建萍泣诉。 百岁老人孙晋良是抗战老兵，也是山东目前唯一能找到的南京大屠杀幸存者，生活在济宁微山县。 去年12月份，在微山县韩庄镇，记者见到了孙晋良老人，这两年由于身体的原因，老人卧床难下，和小儿子生活在一起。 躺在床上的孙晋良已经无法清晰地表达，大多数的交流只能通过眼睛，但他的身形和精神头，都能让人联想到他年轻时满怀热血的样子。 当时，孙晋良躺在床上时，偶尔嘴巴里会喊出一…	98004	1239	0	0	56	8596	0	0	http://mmbiz.qpic.cn/mmbiz_jpg/7hxJRjsnhfnZb1TZr0u0xibVCCibg5n6LGUltK7EWLg773WkLibUayxMyhBepC3QCDtdPJU9gwoTia2magqb5AwgiaA/0?wx_fmt=jpeg		https://mp.weixin.qq.com/mp/readtemplate?t=pages/video_player_tmpl&action=mpvideo&auto=0&vid=wxv_1161427487134515200				2020-10-02 22:30:12	0	1.6478	3
363	武汉发布	wuhanfabu		2	1	2020-01-12 20:00:00	1.12	0	0	天气 | 新一轮雨雪天又要上线！下周这些路段最堵	http://mp.weixin.qq.com/s?__biz=MzA3MzU2ODQzMQ==&mid=2651532463&idx=3&sn=35a2c042fcfa30696636a42b2c61b1b3&chksm=84f2956fb3851c79484990470efdb980045d1ce9125f8beae1504bbec86096a7a818d5023403&scene=4	又要变天了，新一轮雨雪天在路上，安全出行很重要。	1644	在度过了将近一周的 阴雨雪天气后 今天，武汉出太阳啦 一大早，大雾笼罩城市 东湖欢乐大道一带的高楼 若隐若现，犹如仙境 ▼ 杨泗港大桥 雾气弥漫 ▼ 更让人高兴的是 大雾渐渐散去 久违的太阳出来了！ 网友们喜大普奔： 冬天的太阳很治愈啊！ 但可惜的是 冬日暖阳才刚刚上线不久 就又要与武汉告别了 预计14日（后天）白天开始 武汉逐渐转受高空波动影响 又将迎来新一轮雨雪天气过程 白天，阴天大风会率先回归 当天傍晚 雨雪天气会重新包围武汉 预计当天夜间到15日白天 武汉北部地区有雨夹雪光临 南部地区则有小到中雨 同时 冷空气还将携带3到4级偏北风 阵风5级抵汉 “湿冷”模式将再次开启 随着雨雪大风的重新登场 武汉最高气温或将于15日遭遇“腰斩” 预计将由前一天的10℃ 猛跌至5℃ 湖北省内 预计13日 襄阳、十堰、宜昌、 恩施等西部地区 将率先出现小雨或雨夹雪 其他地区则将由多云转阴天 局部或…	1239	4	0	0	0	0	0	0	http://mmbiz.qpic.cn/mmbiz_jpg/pqOJMEhPDInDcSV6rCLC5pNb66FxbuWh6AyHN6s966svWuibadNF1zIB1KYda87gS6yibYFEGmCibvbNawlvkPkaA/0?wx_fmt=jpeg		https://v.qq.com/iframe/preview.html?width=500&height=375&auto=0&vid=c30508eiloz				2020-10-02 23:10:15	1	3.4526	10
364	武汉发布	wuhanfabu		0	0	2020-01-12 20:00:00	1.12	0	0	万亿大项目！湖北大变化！	http://mp.weixin.qq.com/s?__biz=MzA3MzU2ODQzMQ==&mid=2651532463&idx=1&sn=aa447f158df32d71e06a336458ebfcb8&chksm=84f2956fb3851c794a2c8dd46894a5da0c001fdf3650584eacdf367c2f29b73ffe61bc130d83&scene=4	万亿大项目！湖北大变化！	5416	1月12日上午，湖北省十三届人大三次会议开幕，省长王晓东向大会作政府工作报告。 大交通！大产业！大投入！万亿大项目来了！政府工作报告中描绘的宏伟蓝图，令人无比振奋！让人充满期待！ 未来的湖北，将迎来大变化！你的家乡，将迎来大发展！ 大交通 武汉至仙桃城际铁路 （今年建成通车） 武汉至仙桃城际铁路是湖北第五条城际铁路，总投资23.58亿元。线路从汉宜线仙桃大福接轨到仙桃城区，与汉宜共线71公里，新建16.69公里，设计时速200公里，是武汉枢纽“米字形”高铁重要组成部分。届时，仙桃城区到武汉只需半小时。 黄冈至黄梅高铁 （今年建成通车） 黄黄高铁全长125公里，设计时速350公里，总投资176.6亿元。该线路是《国家中长期铁路网规划》中“八纵八横”之一的武汉至杭州、北京至香港九龙高铁的组成部分。线路设黄冈东站、浠水南站、蕲春南站、武穴北站、黄梅南站等五个车站。 十堰至西安高铁 （开工建设）…	5667	42	0	0	0	0	0	0	http://mmbiz.qpic.cn/mmbiz_jpg/pqOJMEhPDInDcSV6rCLC5pNb66FxbuWhkPMMxmpicYHd05KqiazY3UV6P7nFBG8uDSFMkaYibmzV1d5LJLptB7NKQ/0?wx_fmt=jpeg						2020-10-02 23:10:15	1	9.2171	21
365	武汉发布	wuhanfabu		1	0	2020-01-12 20:00:00	1.12	0	0	要闻 | 市领导要求不负信任期待，开创新一年政府工作新局面	http://mp.weixin.qq.com/s?__biz=MzA3MzU2ODQzMQ==&mid=2651532463&idx=2&sn=b002a862e41aee38ef09433d2f934deb&chksm=84f2956fb3851c79dabed1deb09831955cde50dc53304cadac51e1b5cb3c0e58a2e1f427354b&scene=4	不负信任期待，开创新一年政府工作新局面。	910	1月10日，市十四届人大五次会议闭幕后，市政府当天就召开市政府第九次全体（扩大）会议，部署2020年《政府工作报告》目标任务责任分解和市人大议案、代表建议及政协建议案、提案办理工作。武汉市市长周先旺出席会议。会议强调，要坚持以习近平新时代中国特色社会主义思想为指导，深入贯彻习近平总书记视察湖北重要讲话精神，按照省委省政府和市委部署要求，顺势而为、乘势而上，不负人大代表信任，不负人民群众期待，奋力开创新一年政府工作新局面，谱写武汉高质量发展新篇章。 据悉，《政府工作报告》目标任务被分解为272个责任事项，涉及82个责任单位，办理过程中将通报曝光落实不力的人和事。 会议指出，今年是具有里程碑意义的一年，武汉高质量发展正进入关键时期，要以全票通过作为新起点，着力开创政府工作新局面，加快提升城市能级和核心竞争力，加速迈向国家中心城市和新一线城市。 会议要求，《政府工作报告》部署的重点工作任务，是…	981	2	0	0	0	0	0	0	http://mmbiz.qpic.cn/mmbiz_jpg/pqOJMEhPDInDcSV6rCLC5pNb66FxbuWhggCTPMAdOgDWsM1ic0jsTnw7Aj6gibHvD7ZoYomEa3qrog7IH7Ho4pMg/0?wx_fmt=jpeg						2020-10-02 23:10:15	1	11.7109	16
366	中国政府网	zhengfu		0	0	2020-01-12 20:08:15	1.12	1	0	年前重磅！这部法规让农民工兄弟心里更踏实	http://mp.weixin.qq.com/s?__biz=MzA4MDA0MzcwMA==&mid=2652536393&idx=1&sn=3d2bddaaeefcb4a145fd98cf091bfa32&chksm=84449592b3331c84ade93ca45d7a23cd68eefdf6ffe8e1e596ba9c7b3fa141d03cca88a9c155&scene=4		3876	请输入标题 bcdef 马上要过年了，农民工兄弟忙碌了一年，这时候最期盼的就是拿着工资，让一家老小过个好年。为了切实保障农民工工资按时足额发放，李克强总理日前签署国务院令，公布《保障农民工工资支付条例》。快和中国政府网（微信ID：zhengfu）、国务院客户端一起来看看这部新条例—— 请输入标题 abcdefg 农民工领工资时注意 工资形式： ● 农民工工资应当以货币形式，通过银行转账或者现金支付给农民工本人，不得以实物或者有价证券等其他形式替代。 支付时间： ● 用人单位应当按照与农民工书面约定或者依法制定的规章制度规定的工资支付周期和具体支付日期足额支付工资。 ● 实行月、周、日、小时工资制的，按照月、周、日、小时为周期支付工资；实行计件工资制的，工资支付周期由双方依法约定。 ● 用人单位与农民工书面约定或者依法制定的规章制度规定的具体支付日期，可以在农民工提供劳动的当期或者次期。具…	100001	1220	0	0	0	0	0	0	http://mmbiz.qpic.cn/mmbiz_jpg/k5d4lfEvkEwVEVfFNDABSQ1F5o8KfbEJYawgicaJFOPZtnD3FFY0WHicKClYLSMwAvmEQCtJYXEowTVktDjwv0NA/0?wx_fmt=jpeg						2020-10-02 22:19:11	0	5.3825	3
367	上海发布	shanghaifabu		0	0	2020-01-12 20:31:13	1.12	0	0	沪上小众夜景街区大盘点！除了外滩、南京路，还有那么多可以看	http://mp.weixin.qq.com/s?__biz=MjM5NTA5NzYyMA==&mid=2654118804&idx=1&sn=51d5354fac63f5f78292f6e7b0d0c562&chksm=bd3bbeef8a4c37f911b740bc2390b3a2d9db67fbdf3924a1189ec7d4d77a11337c0491e7fbe5&scene=4		2580	你喜欢夜上海吗，喜欢绚丽的夜景灯光与城市相互交融的美景吗？ 市绿化市容局说，除了外滩、南京路这些大热景点，申城还有许多夜景街区值得一逛哦！ 详情↓ PS，除了文中列举的之外，上海还有哪些让你印象深刻的夜景呢？小伙伴们留言区告诉小布吧~ 长风公园 长风公园 长风公园位于上海市大渡河路189号，东邻华东师范大学，南近吴淞江(苏州河)，西靠大渡河路，北临怒江路。 长风公园具有浓厚的历史韵味，从公园内的“铁臂山”、“银锄湖”、“松竹梅区”等名字就能看出来。公园在一切从简、保护环境的原则下设计建造而成，反而有种仙风道骨的简约之美。 ■ ■ ■ ■ ■ 长风公园夜公园现在全年开放，白天 可以在长风公园泛舟游湖，晚上于灯火阑珊处赏灯看景，岂不惬意美哉。 新城公园 新城公园位于崇明区新城中央核心区，是目前崇明三岛最大的市民公园。公园以水为魂，以林为体，巧妙地利用水面，布局清新自然，是城区内的天然氧吧。 …	100001	313	0	0	20	960	0	0	http://mmbiz.qpic.cn/mmbiz_jpg/qdWB7wH8tTqe2KdZyVZHmdRrWcsyOgbkmKFKfuLkJVzXgaq3Zia6q4f1icjuQ5g6FSMqCAGBav4qg6MzHN6YOnfA/0?wx_fmt=jpeg						2020-10-02 22:10:11	0	1.8221	23
368	上海发布	shanghaifabu		1	0	2020-01-12 20:31:13	1.12	0	0	【沪语】这首《伊州歌》用上海话念更押韵！如此神奇赶快来读→	http://mp.weixin.qq.com/s?__biz=MjM5NTA5NzYyMA==&mid=2654118804&idx=2&sn=49f82038d6e62ba5673fe5ab9b36ed6d&chksm=bd3bbeef8a4c37f9ca65f200619a01de862e1f3c40197ecfa5a789e1e36515c2283cc9402420&scene=4		1016	唐代诗人盖嘉运写的这首五言绝句《伊州歌》，你读过了吗？小布发现，这首诗用普通话念不押韵，用上海话念倒是很押韵！今朝，小布为你送上发音解析，赶快来学习一下吧！?? 1 上海话古诗《伊州歌》 打起黄莺儿， 莫教枝上啼。 啼时惊妾梦， 不得到辽西。 2 热心网友朗读片段&正音示范 点击上方，收听音频。 正音示范在最后，大家要记得听到底哦↑ 感谢微信网友@AG 东方朔@柚@季 的热情献声。欢迎大家今后积极给小布投稿呀！ 3 说文解字 1.黄：上海话“王、黄”不分，此处读如上海话的“王”，阳平声（第二声）。 2.儿：上海话两读。儿童、幼儿、书面语，读er，儿子，口语，读“尼”。保存古音。为押韵这里用“尼”。 3.莫：入声，阳声调。 4.教：上海话两读。教师、教育、教导、教训，为书面语。声母为j。教侬、教书，为口语，保留古音，声母为g。这里念书读音。 5.上：浊辅音声母。 6.啼：浊辅音声母。 7.…	24158	64	0	0	5	70	0	0	http://mmbiz.qpic.cn/mmbiz_jpg/qdWB7wH8tTpEHCmhO0Dibo3aP2Nwl62NP6LkxMNYUpicjjLDGicicsg53ERnDCvmwmlbAiaiaoH6TSfbib5OWFEbXzpCA/0?wx_fmt=jpeg				https://mp.weixin.qq.com//cgi-bin/readtemplate?t=tmpl/audio_tmpl&name=%E4%BC%8A%E5%B7%9E%E6%AD%8C.mp3&play_length=01:08		2020-10-02 22:10:11	1	3.4718	6
369	上海发布	shanghaifabu		2	0	2020-01-12 20:31:13	1.12	0	0	【天气】明晨郊区逼近冰点！周二起阵雨连绵、羽绒服天天在线	http://mp.weixin.qq.com/s?__biz=MjM5NTA5NzYyMA==&mid=2654118804&idx=3&sn=bbd2eac59c6bd8d8af49404f35cceb3c&chksm=bd3bbeef8a4c37f92a5c6af99062de2c594bb5bb41fc9a5d0e38bf6ad4c42b1dc8a2360d04aa&scene=4		412	今天虽然雨水停歇，但是云系较多，空气状况也欠佳，在户外还是冷得“刮刮抖”，徐家汇最高温度只有7.4度。 明天早晨气温依旧低迷，最高温度9度，最低温度4度，郊区0~1度，早晨北部地区有雾，中午以前依旧有轻度霾，需注意交通安全和自我防护。值得欣慰的是明天没有雨水，为多云到阴的天气。 下周中期又会迎来一连串阴雨，比较明显的降水出现在周三到周五，预计在小到中雨程度。下周整整一周最高只有10度，羽绒服还需天天在线。 空气质量 明日天气 未来几日天气 1月14日 星期二：阴转多云，5~10度 1月15日 星期三：多云到阴转阴有雨，4~10度 1月16日 星期四：阴有雨转阴有小雨，7~9度 1月17日 星期五：阴有短时小雨转阴到多云，6~8度 资料：市气象局 编辑：周宝平	100001	330	0	0	21	663	0	0	http://mmbiz.qpic.cn/mmbiz_jpg/qdWB7wH8tTrickBHvzpOFvC0cv1bRU0AnxGkibicLXyvjcGR6Ag4XrgibYK4ps1m2YnSueU3vh6AvfRQuvnAOH7QYg/0?wx_fmt=jpeg						2020-10-02 22:10:11	1	0.4944	4
370	共青团中央	gqtzy2014		0	1	2020-01-12 20:33:34	1.12	1	0	青听·清雅国风| 蜉蝣之羽，衣裳楚楚：这首关于《诗经》的歌，好听	http://mp.weixin.qq.com/s?__biz=MzA3NTE5MzQzMA==&mid=2655093866&idx=1&sn=ea045db7b9c1d040b0208dd4a41a304e&chksm=84c16953b3b6e04550b34597773d2bfb9d623930918afe1198dae7e489504d62671141f41d90&scene=4	每晚8:30 陪你青听	1858	二〇二〇年一月十二日 青 · 听 关注@共青团中央 收听更多团团推荐的歌儿 《国风·曹风·蜉蝣》是中国古代第一部诗歌总集《诗经》中的一首诗。 那…… 如果把诗经唱成歌，会是什么样子？ 我们一起来看看吧~ 点击查看视频MV ↓↓↓ 点击“阅读原文”，查看弹幕版视频 从今天起，每周日的青听将推出全新栏目“清雅国风”，每周为您推荐一部国风音乐。 今天为大家分享的国风音乐是《诗经•蜉蝣》。 蜉蝣不仅是一首关于光阴易逝的诗，以独特的视角借蜉蝣这种朝生暮死的小虫写出了人生的美丽和对于终须面临的消亡的困惑。 一只小虫尚且懂得以人的方式来装饰自己，懂得追求美的姿态，何况芸芸众生？ “仰天大笑出门去，我辈岂是蓬蒿人”如果诗经会唱歌，我想，这就是心中《蜉蝣》的旋律。 蜉蝣之羽，衣裳楚楚。 心之忧矣，于我归处。 蜉蝣之翼，采采衣服。 心之忧矣，于我归息。 蜉蝣掘阅，麻衣如雪。 心之忧矣，于我归说。 蜉蝣之羽，…	100001	1871	1	0	64	3416	0	0	http://mmbiz.qpic.cn/mmbiz_jpg/7hxJRjsnhfn3KWvgm2nKAPWarnA8tZQZyArUrTXiaTQSmy0nfQNlCicQWo0msOribicKZCwoFFZhFHpoyjwMHZ1g8w/0?wx_fmt=jpeg	https://www.bilibili.com/video/av60655809	https://v.qq.com/iframe/preview.html?width=500&height=375&auto=0&vid=i30496oj2fl		https://mp.weixin.qq.com//cgi-bin/readtemplate?t=tmpl/audio_tmpl&name=%E8%9C%89%E8%9D%A3&play_length=05:01		2020-10-02 22:30:12	0	0.6591	7
371	共青团中央	gqtzy2014	央视军事	1	1	2020-01-12 20:33:34	1.12	0	0	00后清华女学霸变身海军陆战队员！妈妈的一封信让人泪目……	http://mp.weixin.qq.com/s?__biz=MzA3NTE5MzQzMA==&mid=2655093866&idx=2&sn=a245e347beae703984f40de3bab7fe79&chksm=84c16953b3b6e045995222feb9bb8bfbd9d7f97f82e8dc6f6d84bbcfd93ec9173862b7d6a996&scene=4		5100	共青团中央 有态度 有温度 全网青年都在关注 来源：微信公众号“央视军事”（ID：CCTV-7_Junshi ）整理自央视国防军事频道《军事纪实》 戳视频↓看看00后清华女学霸的从军故事 一组展现新兵营生活的 超萌漫画 火爆网络 这些漫画的作者 是一位“00”后女兵 祁逸菲 画漫画的女兵是清华学霸 2018年，祁逸菲以高考632分的好成绩，考入了清华大学美术学院，是名副其实的“学霸”。 但在即将进入大二时，她却毅然决定暂停学业，参军入伍。 参军的决定，祁逸菲的妈妈彭玲吾一开始并不支持。 彭玲吾：本来她上了清华美院设计专业，想着她就是做一个设计师，没想到她非得要去当兵。我跟她爸都觉得，一个女孩子没必要吃这个苦。 父母不赞同，从小就有主见的祁逸菲却坚持自己的选择。 她说，不是清华的学生要来当兵，而是想当兵的人考上了清华！ 如愿参军，她却留下了心结 倔强的祁逸菲如愿穿上了军装。但一幅漫画作品，…	100001	2287	1	0	43	8739	0	0	http://mmbiz.qpic.cn/mmbiz_jpg/RfgkRDTlNI7q12d3zLB11USGzhAN1DdhjMkxZicko2BG5Nw9BPRfLUUw5o2VY9iapgEjnXmulDtQb6xQhPJR5oicA/0?wx_fmt=jpeg		https://v.qq.com/iframe/preview.html?width=500&height=375&auto=0&vid=h30507igf9m				2020-10-02 22:30:12	0	2.4718	15
372	武汉发布	wuhanfabu		0	0	2020-01-12 20:43:03	1.12	0	1	武汉市卫生健康委员会关于新型冠状病毒感染的肺炎情况通报	http://mp.weixin.qq.com/s?__biz=MzA3MzU2ODQzMQ==&mid=2651532467&idx=1&sn=5f95a24506522f3bea67142ec1eaa5ae&chksm=84f29573b3851c65c098259dbd833b0edd799c0306a5a6c664d0cfda2c1c963749207343e2ad&scene=4	武汉市卫健委关于新型冠状病毒感染的肺炎情况通报。	286	武汉市卫生健康委员会 关于新型冠状病毒感染的肺炎情况通报 2020年1月11日0—24时，我市无新增新型冠状病毒感染的肺炎病例，治愈出院4例，无新增死亡病例报告。 截至目前，我市累计报告新型冠状病毒感染的肺炎病例41例，已治愈出院6例，在治重症7例，死亡1例，其余患者病情稳定，患者均在武汉市定点医疗机构接受隔离治疗。累计追踪密切接触者763人，已解除医学观察46人，尚在接受医学观察717人，密切接触者中，没有发现相关病例。 2020年1月12日 来源 | 武汉市卫生健康委员会官方网站 编辑 | 熊志 文章经授权发布 转载请注明出处	8205	32	0	0	5	41	0	0	http://mmbiz.qpic.cn/mmbiz_jpg/pqOJMEhPDInDcSV6rCLC5pNb66FxbuWhquWJ18YbVUQpvk2QNbY0pBNGaskvDvpLI6M6LqSQnYVTXoBnt3H8qQ/0?wx_fmt=jpeg						2020-10-02 23:10:15	6	13.7561	7
373	广东发布	gdfabu0710		0	0	2020-01-12 21:00:00	1.12	0	0	深圳碧道，你怎么这么好看！	http://mp.weixin.qq.com/s?__biz=MzA3MTYyNTkxOA==&mid=2651555422&idx=1&sn=019b4c1667358b922cf8a7222330d532&chksm=84d59b8fb3a2129924c8aad9401884b280fe2e9670c5a496f5e749c9db1bbbad2d0870050cb4&scene=4		170	深圳。 大沙河。 深圳河。 新洲河。 茅洲河。 龙岗河。 推荐阅读 （点击图片即可阅读） 来源： 深圳晚报 编辑： 冯仕妍 校对：黄买冰	17882	55	0	0	4	20	0	0	http://mmbiz.qpic.cn/mmbiz_jpg/71vT6WeWUCWlEibFQHRYBaluDxF56UpLk0BGCPV4TpdnV6aNssicDRYZS5F9akOSCROlAVBW49HdHpIKrjlSX6wg/0?wx_fmt=jpeg						2020-10-02 22:54:14	0	0.3296	0
374	湖北发布	hubeifabu		0	0	2020-01-12 22:09:24	1.12	1	0	助推高质量发展 2020年湖北新开工这些重大项目	http://mp.weixin.qq.com/s?__biz=MzA5MzY2MDkzOQ==&mid=2650371465&idx=1&sn=9de80f6d4afecd3b2504f87175c5eaf1&chksm=8857a7edbf202efb2abafcb24437bb9f8d834d1dff6beb13385292ad2d754b4494bacaa37b3a&scene=4	2020年，湖北将新开工西安至十堰高铁、沿江高铁武汉至宜昌段、呼南高铁襄阳至荆门段、荆门至荆州城际铁路、西气	950	2020年，湖北将新开工西安至十堰高铁、沿江高铁武汉至宜昌段、呼南高铁襄阳至荆门段、荆门至荆州城际铁路、西气东输三线湖北段等一批重大基础设施项目。1月12日，湖北省“两会”第一场新闻发布会在武汉洪山礼堂举行，聚焦谱写新时代湖北高质量发展新篇章。省发改委党组成员、副主任谢高波透露，今年湖北将高标准谋划、大力度推进重大项目建设。 据悉，2020年，湖北省将围绕保持经济平稳运行、打好三大攻坚战、提升产业基础能力和产业链水平、推进重大战略举措落地落实、优化营商环境、保障和改善民生六个方面推动经济高质量发展。 （发布会现场） 谢高波介绍，湖北将围绕根本解决高铁短板、公路运输体系不优、航空发展滞后、“水袋子”“旱包子”、能源瓶颈制约五大问题，高标准谋划、大力度推进重大项目建设。重点抓好268个传统产业升级项目新开工，推动中韩石化乙烯改造、东风汽车乘用车扩建、东风本田三厂等一批重大项目发力。深入实施长…	559	4	0	0	0	0	0	0	http://mmbiz.qpic.cn/mmbiz_jpg/sHQ8YCQ0QibDIER76NeLd7ibWN3lPwBg0Kbr9MKShXj1T8ltAX1E69cWyr9lsgmu2acLnGnOBZf4J98f4iahfqJHQ/0?wx_fmt=jpeg	http://www.hubei.gov.cn/hbfb/xwfbh/202001/t20200112_1910892.shtml					2020-10-02 22:42:13	2	8.9209	17
375	湖北发布	hubeifabu		1	0	2020-01-12 22:09:24	1.12	0	0	省政协十二届三次会议首次开启“委员通道”	http://mp.weixin.qq.com/s?__biz=MzA5MzY2MDkzOQ==&mid=2650371465&idx=2&sn=99a5fc156f9124498df599d57e0c8ec3&chksm=8857a7edbf202efb664be8c7ecc7e5c4a19138d22e85535b9b79591328387f11a0d4fce617fd&scene=4	省政协十二届三次会议首次开启“委员通道” 6名委员走上红毯聊发展谈履职1月11日，省政协十二届三次会议开启“	4250	省政协十二届三次会议首次开启“委员通道” 6名委员走上红毯聊发展谈履职 1月11日，省政协十二届三次会议开启“委员通道”，湖北日报全媒记者许旷第一个向委员提问。 “委员通道”上，黄建宏委员(右一)、陈蓉委员(右二)接受媒体集中采访。 新担当，新作为，展示新时代政协委员新样子。 1月11日，省政协十二届三次会议开幕，在开幕前40分钟，6名政协委员亮相“委员通道”，回答媒体记者提问。 据了解，这是湖北省两会历史上第一次通过通道采访的形式，以“立足新方位、担当新使命、干出新样子”为主题，让委员们讲述履职心声，通道采访地点设在洪山礼堂一楼大厅的集中采访区。 8点整，一楼大厅已是人头攒动，来自省内外的媒体记者早早等待于此，纷纷架起“长枪短炮”，等待首场“委员通道”的开启。 8点5分开始，来自多个界别的6位省政协委员步履从容坚定，精神饱满，分成三组依次迈入大厅，回答提问。 省政协委员黄建宏： 乘坐“…	206	2	0	0	0	0	0	0	http://mmbiz.qpic.cn/mmbiz_jpg/sHQ8YCQ0QibDIER76NeLd7ibWN3lPwBg0KlLLcRVLWialWSJZpZ0MLfHKGQ4FDFlYenpic5bNuzibvxX28VeVPeLnRg/0?wx_fmt=jpeg						2020-10-02 22:42:13	1	8.8977	17
376	湖北发布	hubeifabu		2	0	2020-01-12 22:09:24	1.12	0	0	省政协委员分组审议常委会工作报告	http://mp.weixin.qq.com/s?__biz=MzA5MzY2MDkzOQ==&mid=2650371465&idx=3&sn=581d9620627c15beda6685b4a210459d&chksm=8857a7edbf202efb9254557bc46344c16c0aeb98cf13210152cf6ecb522ce9830e06c2df07e7&scene=4	1月11日下午，出席省政协十二届三次会议的委员们分组学习讨论省委书记蒋超良的讲话，审议省政协常委会工作报告和	1333	1月11日下午，出席省政协十二届三次会议的委员们分组学习讨论省委书记蒋超良的讲话，审议省政协常委会工作报告和提案工作情况的报告。 张柏青委员参加致公党组审议时说，蒋超良书记的讲话，对政协工作做了充分肯定，对委员履职从四个方面提出了明确要求和希望。常委会工作报告实事求是，真实反映了政协委员的心声。新的一年，政协委员应强化政治引领，把事业放在心上，把责任扛在肩上；积极议政建言，紧紧围绕我省中心工作、重大课题，认真谋划、充分调研、建言献策；加强和改进人民政协民主监督工作，真正把问题找准，把监督建议提实。 马旭明委员参加中共1组审议时说，讲话提出了四个新要求，我们要认真学习领会。报告总结成绩实事求是，展望未来信心满怀。新的一年，我们要坚持和加强党对政协工作的全面领导，健全制度，发挥好专门协商机构作用；加强学习，坚持把学习贯彻习近平新时代中国特色社会主义思想作为重中之重，把学习贯穿到政协履职全过程…	86	1	0	0	0	0	0	0	http://mmbiz.qpic.cn/mmbiz_jpg/sHQ8YCQ0QibDIER76NeLd7ibWN3lPwBg0KN5I622z1TXpkJx3hbibkicx36QL3iab8FPpBLkyibOe6z6ORgtBb3EGziaQ/0?wx_fmt=jpeg						2020-10-02 22:42:13	2	9.0222	19
377	北京发布	beijingfabu		0	1	2020-01-12 22:54:38	1.12	0	0	北京这件事，上了《新闻联播》头条	http://mp.weixin.qq.com/s?__biz=MzA4NTIyMjMyMw==&mid=2652851254&idx=1&sn=bdf9fe7d64be24656ec940050e648867&chksm=8430daeab34753fc1838e9500cd111bcf8168048f2a2af3c25569e2b6491c1be9bc93d984c5a&scene=4		1212	今晚，新闻联播头条新闻播出了《接诉即办——牵引首都基层治理创新》。 习近平总书记在北京市考察工作时强调，建设和管理好首都，是国家治理体系和治理能力现代化的重要内容。 北京要进一步做好城市发展和管理工作，在建设首善之区上不断取得新的成绩。 在北京，有一个刚刚入选了“2019年度中国媒体十大新词语”的词，叫“接诉即办”，也就是通过一个市民热线电话12345，树立到基层一线解决问题的导向，从源头上化解矛盾，这正成为北京市基层治理的全新模式。 老郑退休前从北京被派到深圳工作，后来机构改革冶金部被撤销。等他要办退休手续时，已经过了60周岁，而且档案、户籍、社保都不在一个地方，老郑跑了很多部门，还是没有头绪。无奈之下，他试着拨打了12345市民热线，北京市人力社保局当天就接办了他的求助。 北京市人力社保局大胆创新工作流程，明确无用人单位人员，可以把养老保险关系转移至户籍地街道，来申领养老金。 老郑求…	4061	17	0	0	4	9	0	0	http://mmbiz.qpic.cn/mmbiz_jpg/SnxiaXwNLvEK4N25aWa5iaGovjxLqZ1bsAy0syKic0IAxs0zaGuePficA9ufRNjUj1jHaoP2wnCzoWlbBXAu9y8rCg/0?wx_fmt=jpeg		https://mp.weixin.qq.com/mp/readtemplate?t=pages/video_player_tmpl&action=mpvideo&auto=0&vid=wxv_1161619730676056064				2020-10-02 23:00:14	1	10.0631	10
378	北京发布	beijingfabu		1	0	2020-01-12 22:54:38	1.12	1	0	北京“两会”早知道| 明日直播预告	http://mp.weixin.qq.com/s?__biz=MzA4NTIyMjMyMw==&mid=2652851254&idx=2&sn=cb59e864487e16e142eb0bccf9514869&chksm=8430daeab34753fc9ec4f62ef702d0f56c4b44f6e519f45984b4f2e7fc47ed1bfbbb40470238&scene=4		292	北京市第十五届人民代表大会第三次会议今天上午在北京会议中心隆重开幕，市长陈吉宁代表市人民政府向大会报告政府工作。报告从八个方面系统回顾2019年工作，明确了2020年需要重点做好的八方面任务，为全面建成小康社会和“十三五”规划收官之年、实现第一个百年奋斗目标的决胜攻坚期，划出了方向明确、路径清晰、信心满满的施工图。 @北京发布 进行了现场直播 长按识别二维码观看直播回放 明日还有多场“两会”网络直播安排 小布为您奉上直播预告 方便您及时关注北京“两会”信息 敬请关注 “北京发布”微博及头条号 “北京发布”微博 “北京发布”头条号	803	5	0	0	0	0	0	0	http://mmbiz.qpic.cn/mmbiz_jpg/SnxiaXwNLvEK4N25aWa5iaGovjxLqZ1bsAK8Gq1Nicw1BqlrYdpCqFvr5Yjib9Q4V9kX62w83EQNJCJq7FPgRoR1Fw/0?wx_fmt=jpeg						2020-10-02 23:00:14	1	3.8013	7
379	北京发布	beijingfabu		2	0	2020-01-12 22:54:38	1.12	1	0	打造千年古都的靓丽城市名片——写在北京市级机关搬迁入驻城市副中心一周年之际	http://mp.weixin.qq.com/s?__biz=MzA4NTIyMjMyMw==&mid=2652851254&idx=3&sn=c62f4c66ccb066821caea1f1ec7d3cff&chksm=8430daeab34753fc7efc2d2a191ef1de22ae59c37c5ed10bb025b6dd6c95d823e9524a1df370&scene=4		2284	规划建设北京城市副中心，是以习近平同志为核心的党中央作出的重大决策部署，是千年大计、国家大事。 一年前——2019年1月11日，北京市级机关35个部门、165个单位、1.2万余名公务员搬迁入驻城市副中心。 一年来，北京城市副中心全面落实控规，有序拉开城市框架，朝着千年之城迈出坚实一步…… 北京日报客户端记者 刘平摄 城市框架有序拉开 北京城市副中心规划范围约155平方公里，外围控制区即通州全区约906平方公里。 2019年1月4日，党中央、国务院批复的《北京城市副中心控制性详细规划（街区层面）（2016年-2035年）》正式公布。 林立的居民楼中间，一大片围起来的场地已经平整，中间是一个数米深的基建坑，一排挖掘机并列……作为亚洲最大的地下综合交通枢纽，北京城市副中心站综合交通枢纽于2019年11月30日启动施工，计划于2024年底具备通车条件。未来，这里地上是繁华的都市生活圈，地下是四通…	626	4	0	0	0	0	0	0	http://mmbiz.qpic.cn/mmbiz_jpg/SnxiaXwNLvEK4N25aWa5iaGovjxLqZ1bsAccKKVOtmKibUAiawWQPBYVGWewYXmpZpIE4PTpj18qXtLMlUTbECDYfA/0?wx_fmt=jpeg						2020-10-02 23:00:14	1	14.5493	17
380	上海发布	shanghaifabu		0	0	2020-01-12 22:57:00	1.12	0	0	提醒：目前空气重度污染，实时指数206	http://mp.weixin.qq.com/s?__biz=MjM5NTA5NzYyMA==&mid=2654118816&idx=1&sn=fd79dcb67a50912bc71ce042844dfb6e&chksm=bd3bbedb8a4c37cd67e300ec7f31738b6f9331c9faa0e3fcd3232ad5d91eefabb73f4c5b5959&scene=4		292	截至今天（12日）22时，实时空气质量指数为206，重度污染。首要污染物为PM2.5，浓度为156微克/立方米。 提醒：儿童、老年人及心脏病、肺病患者应停留在室内，停止户外运动，一般人群减少户外运动。 实时空气质量状况 12日22时本市空气质量指数 污染物实时浓度变化 11日23时至12日22时本市污染物实时浓度变化 各站点实时空气质量 （点击可查看大图↑） 空气质量预报 资料：市生态环境局 编辑：周宝平	100001	294	0	0	32	1575	0	0	http://mmbiz.qpic.cn/mmbiz_jpg/qdWB7wH8tTrickBHvzpOFvC0cv1bRU0AnHgGQmtzoaw0fehr0lksCFTMGtUGAibDv2ctsMB4lV8fA8wYg8Rru5Bg/0?wx_fmt=jpeg						2020-10-02 22:10:11	0	0.3296	-5
381	上海发布	shanghaifabu		1	0	2020-01-12 22:57:00	1.12	0	0	【便民】沪41家医疗机构拟纳入医保定点！你家附近有吗？	http://mp.weixin.qq.com/s?__biz=MjM5NTA5NzYyMA==&mid=2654118816&idx=2&sn=9cddc68a2c6fa3b8d3972fad6d71f950&chksm=bd3bbedb8a4c37cdab56b54c10cbbf2f28af95f82db80ef75f2e4de527c99aa8e89a988f2e6a&scene=4		158	市医保局说，经市、区两级医保经办机构组织评估，拟将静安区彭浦镇社区卫生服务中心白遗桥社区卫生服务站、长宁区妇幼保健院第三执业点等41家医疗机构纳入医保定点。即日起至1月16日公示，看看有没有你家附近的？ 凡对上述公示内容有异议者，可致电962218。 资料：市医保局 编辑：周宝平	68662	130	0	0	1	50	0	0	http://mmbiz.qpic.cn/mmbiz_jpg/qdWB7wH8tTr6qibDYUKw0MrapyvKBnuO14TTQCBxdc6xufhMFNnedw48mBicjhNGAJyTGSKSiaVfweT6FbvWLKqzA/0?wx_fmt=jpeg						2020-10-02 22:10:11	1	0.3296	0
382	湖北疾控	hbjkjy		0	0	2020-01-12 23:34:44	1.12	0	0	胃溃疡离胃癌到底有多远？5大信号需警惕	http://mp.weixin.qq.com/s?__biz=MjM5ODE1Nzc5MA==&mid=2650082848&idx=1&sn=4abe70b31a50d5dda0726b1274eaa1b5&chksm=becea29189b92b87b420934d15575085c16af754b335598716424958025e2c3bf7c165ebbd84&scene=4	说到胃病，大家觉得很常见，但是对于胃溃疡，却总觉得离自己很远，事实上，很多人身患胃溃疡而不自知，以为是普通的肠胃问题，殊不知你已经是一个胃溃疡患者了。	1711	先做个不太恰当的比喻，父母辛辛苦苦地生养孩子，原指望他能为家里做些力所能及的事情，可谁料想，他反倒打骂父母，这胃酸、胃蛋白酶就是这个“不仁不义”的孩子。 父母，也就是胃，把胃酸、胃蛋白酶辛苦地分泌出来，胃酸、胃蛋白酶本来应该消化食物的，可它却“不孝”，竟把自己的父母——胃给消化了， 这就是胃溃疡，是我们身体中的“家门不幸”! 说到胃病，大家觉得很常见，但是对于胃溃疡，却总觉得离自己很远，事实上，很多人身患胃溃疡而不自知，以为是普通的肠胃问题，殊不知你已经是一个胃溃疡患者了。 溃疡与癌，是谁先来？ 每个胃癌溃疡病人都有所谓“先有鸡还是先有蛋”的疑问，即是先有溃疡，还是先有癌？ 胃癌溃疡按发生机制其实包括两种，一种是由于遗传、饮食、长期慢性萎缩性胃炎（癌变率约1%-3％）等诱因的作用，已经发生胃癌了，胃癌细胞因为生长过于旺盛，肿瘤组织供血供氧跟不上，部分癌细胞被“饿死”，从而形成溃疡。 另一…	5044	17	0	0	0	0	0	0	http://mmbiz.qpic.cn/mmbiz_jpg/efjgQr5uLKCyrJ0raLgJDyT1xNGg0gPzHJ2UWBzxurYymic8HRkrxgGbeEJibu86qbXrFXnFVs0Yib7N2ibUlSliajg/0?wx_fmt=jpeg						2020-10-02 22:22:11	0	2.7592	-4
383	武汉发布	wuhanfabu		0	0	2020-01-13 05:30:00	1.13	0	0	武汉代表团围绕省政府工作报告讨论建言，鼓舞士气为创新发展和民生保障再出力	http://mp.weixin.qq.com/s?__biz=MzA3MzU2ODQzMQ==&mid=2651532473&idx=1&sn=91a1d1bad64a1d38083e64b155565dd1&chksm=84f29579b3851c6ff0c9a5d832608548b249377c578389a7dc6bb4cc73b068c6821860ac4d76&scene=4	武汉代表团围绕政府工作报告积极讨论建言。	1227	12日下午，省十三届人大三次会议武汉代表团全体会议审议政府工作报告。 记者何晓刚 摄 12日下午，省十三届人大三次会议武汉代表团全体会议审议政府工作报告。 代表们踊跃发言，他们结合各自岗位实际，重点围绕发展、民生等话题讨论、建言。 代表们一致认为，报告指明方向、鼓舞士气，要抓住机遇，为新时代湖北高质量发展再出力、建新功。 给创新型企业加油鼓劲 省人大代表徐丽芳。 记者何晓刚 摄 “创业型土地供给将成为创新型产业发展的强大引擎”，省人大代表徐丽芳说，政府工作报告提出，“坚定不移贯彻新发展理念”，多次提到“创新”一词，充分说明发展创新型产业的重要性。 她指出，在武汉，创新型产业用地供给政策不足，造成创新型企业只能使用商业用地，导致成本过高，限制了发展。 她建议，政府在新的土地供给中，增加创新型用地比例，尽快完善相关政策，为创新型产业发展提供新动能。 政府工作报告提出，“推进制造业高质量发展。…	763	2	0	0	0	0	0	0	http://mmbiz.qpic.cn/mmbiz_jpg/pqOJMEhPDInDcSV6rCLC5pNb66FxbuWh4nmYnXxjNyUTfcDxGSdhafmO5XDAMGEDPkics9uUAFc9Ma0dXUUbzag/0?wx_fmt=jpeg						2020-10-02 23:10:15	6	18.5752	17
384	武汉发布	wuhanfabu		1	0	2020-01-13 05:30:00	1.13	0	0	关注 | 武汉至南昌高铁、引江补汉、5G建设……湖北省两会首场新闻发布会聚焦这些	http://mp.weixin.qq.com/s?__biz=MzA3MzU2ODQzMQ==&mid=2651532473&idx=2&sn=07f17c61434919043719bd0023f461a3&chksm=84f29579b3851c6f9532605dce8cf00e71066fc0cc50458508ca0e4c73b04be47f8755885d7d&scene=4	湖北省两会首场新闻发布会聚焦这些！	905	1月12日，记者从湖北省两会首场新闻发布会上获悉，去年湖北省经济总体平稳、稳中向好，高质量发展取得不少新进展。全年降低企业成本累计超过1500亿元，净增各类市场主体38万户。今年，争取将武汉至南昌高铁、武汉至贵阳高铁、引江补汉等重大工程纳入国家“十四五”规划。 湖北省去年降低企业成本累计超过1500亿元 “湖北省经济发展韧性更强、基础更好。”据省发改委相关负责人介绍，去年1-11月固定资产投资增长10.6%，在经济下行压力持续加大背景下，湖北省经济增速始终保持高于全国、中部领先态势，为实现高质量发展、全面建成小康社会目标奠定坚实基础。 在聚焦优化营商环境、深入推进“放管服”改革上，湖北省“一网通办”基本实现，政务服务事项可网办率达98.4%，全年降低企业成本累计超过1500亿元，净增各类市场主体38万户左右。 一批重大基础设施项目今年开工 发布会上，相关负责人表示，今年，将围绕根本解决高…	1838	4	0	0	0	0	0	0	http://mmbiz.qpic.cn/mmbiz_jpg/pqOJMEhPDInDcSV6rCLC5pNb66FxbuWhBG4QpeBkZYM6In2FEgSeyMqkrbMcATkWCSficF9oATJHsxwmiafM8ibdQ/0?wx_fmt=jpeg						2020-10-02 23:10:15	6	12.5687	14
385	武汉发布	wuhanfabu		2	0	2020-01-13 05:30:00	1.13	0	0	环保 | 武汉首次选出“十佳民间河湖长”，34个重点河湖有了“看场的”	http://mp.weixin.qq.com/s?__biz=MzA3MzU2ODQzMQ==&mid=2651532473&idx=3&sn=ea15082a7673e3c383fa8faf9f0d58e2&chksm=84f29579b3851c6f8b0f21afb6a4699cfa37480719238e9a8f9df6016947f3ed1fbbcbfa7ac7&scene=4	武汉34个重点河湖有了“看场的”。	1059	图为获得“十佳”荣誉称号的5名个人。记者黄师师摄 12日，我市首届“十佳民间河湖长”评选揭晓：钢城十三小、大兴路小学、东湖生态旅游风景区华侨城小学3个团体，康明斯电子与燃油系统(武汉)有限公司、湖北太古可口可乐饮料有限公司等2家企业，张钢兰、徐建利、周满、吴先金、汪明月5人获得2019年武汉市“十佳民间河湖长”荣誉。 图为两家荣获十佳的企业代表希望，能有更多企业加入到护湖的行列中来。记者黄师师摄 上岗履职1年：93名民间河湖长走村串户 2018年底，受武汉市河湖长制工作领导小组办公室委托，武汉爱我百湖志愿者协会在全市范围内大规模公开征集民间河湖长，选聘93名民间河湖长上岗履职。经过一年实践，这93名民间河湖长已成为民间护湖的中坚力量。他们不辞辛苦，顶高温，冒严寒，下河下湖，走村串户，积极推动解决了一系列河湖治理问题，有力推进了我市河湖长制工作从“有名”向“有实”“有效”转变。 图为来自华…	376	9	0	0	0	0	0	0	http://mmbiz.qpic.cn/mmbiz_jpg/pqOJMEhPDInDcSV6rCLC5pNb66FxbuWh1Pk6NpMDia1lcIRhxns4JR3X3gtRpzzILFjl4UvuJGksrHZlRJvb7uw/0?wx_fmt=jpeg						2020-10-02 23:10:15	2	7.6026	18
386	共青团中央	gqtzy2014	共青团中央	0	1	2020-01-13 06:32:10	1.13	1	0	我国还会发生大面积停电吗？未来能源的发展趋势是什么？答案在这里……	http://mp.weixin.qq.com/s?__biz=MzA3NTE5MzQzMA==&mid=2655093867&idx=1&sn=ef423c4e0e3be2700a49c82e7c1b23d8&chksm=84c16952b3b6e0445e53320091eee940f0561f05f2a5f0d36ca36f38bea7ee88a49a18dd180c&scene=4		10017	共青团中央 有态度 有温度 全网青年都在关注 来源：微信公众号“共青团中央”（ID：gqtzy2014）根据中国制造日直播视频整理 能源企业工作人员跟其他行业有什么不同？ 中国现在还会发生大面积停电吗？ 中国能源企业能“走出去”靠的是什么？ 未来能源的发展前景、趋势是什么？ …… 关于这些网友关注、关心的问题，2019年12月26日，国家电网中电装备巴西公司总工程师王中阳、中国南方电网有限责任公司彭毅、海洋石油工程股份有限公司杨健、中国石化工程建设有限公司技术副总监姜晓花、大庆油田有限责任公司刘丽、赵海涛来到“中国制造日”直播联动的第四part：工业的血液——能源与电力专场，为我们一一进行了解答： 能源企业工作人员跟其他行业有什么不同？ 海洋石油工程股份有限公司 巴西石油FPSO项目副经理兼设计经理 杨健： 图片来源：中国制造日直播视频截图 海油行业普通职工的工作场所是伫立在大海上的石油…	100001	593	0	0	31	2391	0	0	http://mmbiz.qpic.cn/mmbiz_jpg/7hxJRjsnhfnZb1TZr0u0xibVCCibg5n6LGLqShox7mQqgQvXyzjOR2frB2EduLAKvgRESHCYZ7v8gJib3zBG8xXjg/0?wx_fmt=jpeg		https://v.qq.com/iframe/preview.html?width=500&height=375&auto=0&vid=r305045mtl4				2020-10-02 22:30:12	0	5.5318	11
387	共青团中央	gqtzy2014	顾钱江 许雪毅等	1	1	2020-01-13 06:32:10	1.13	0	0	你认识那个开高铁的女生吗？	http://mp.weixin.qq.com/s?__biz=MzA3NTE5MzQzMA==&mid=2655093867&idx=2&sn=896ede5ec45970ecc57f3c1d45ddae26&chksm=84c16952b3b6e044af4163a6eb15765bc1d6eb0ba80d37141404fd6d3eb160f05cd1e0113226&scene=4		7379	共青团中央 有态度 有温度 全网青年都在关注 来源：微信公众号“新华每日电讯”（ID：xhmrdxwx ）记者：顾钱江、许雪毅、邰晓安。原文首发于1月10日《新华每日电讯》成风化人人物周刊 导读 “女生能开火车？就业都成问题！”，当年到学校报到第一天，金婉鑫就被系领导泼了一盆冷水，几年后，这个“95后”女孩不仅就了业，而且走进了梦想中的，中国高铁驾驶室。 1月10日，2020年春运启幕。在这场旅客发送量预计达30亿人次的短期人口大迁徙中，作为全国首批动车组女副司机之一，金婉鑫穿着几天前刚领到的新制服，开始了第一个春运实习行程。 1月8日，金婉鑫（右）与同事肖梨花在停靠在福州北动车组停车所的G1609福州到广州南的动车上交流工作心得。 为了梦想中看得见星辰大海的驾驶室 凌晨4点多起床梳洗，穿上心爱的藏青色制服，金婉鑫和师傅沈洋洋一起出勤、打卡、酒测，迎着朝阳走进福州站，来到动车驾驶室。这是…	100001	1850	1	0	29	7485	0	0	http://mmbiz.qpic.cn/mmbiz_jpg/xrFYciaHL08AxsbiaAD5hxN7FAduqVunDLAT0VwmhyxiaEiaeH44qQicIqmuJrN6xpg8Nic9a1e50Fu4kht8EMzT7p9A/0?wx_fmt=jpeg		https://mp.weixin.qq.com/mp/readtemplate?t=pages/video_player_tmpl&action=mpvideo&auto=0&vid=wxv_1158176169510993923				2020-10-02 22:30:12	0	2.069	9
388	共青团中央	gqtzy2014		2	0	2020-01-13 06:32:10	1.13	0	0	出门上学最暖心的一刻是什么？看看别人家的“神仙弟弟”！	http://mp.weixin.qq.com/s?__biz=MzA3NTE5MzQzMA==&mid=2655093867&idx=3&sn=4e12c742ad81bfe2f86ee8f9b673ac77&chksm=84c16952b3b6e04465bb9269cda2c885706a60ac2369a1eb34eb7c87fd392608341c623ca855&scene=4		4167	共青团中央 有态度 有温度 全网青年都在关注 来源：微信公众号“中青网教育”（ID：zqwjypd ）综合整理自浙江卫视、西湖之声、冷笑话、微博@幼儿园园长熊熊 最近，一位网友在微博上自曝，离家上学之前收到了弟弟的几封信，一起来看看别人家弟弟究竟为姐姐做了什么—— 不管是日常琐碎—— 还是各种节日—— 生日当然也不能忘—— 看了这些感动到想哭的细心叮嘱，想必姐弟关系一定十分融洽吧？那么再来看看弟弟作文中真实的姐姐—— 网友评论：弟弟真是暖男 扫描图片上的二维码 定制标准版团旗、团徽，下载团歌 校审 | 葛 颖 编辑 | 关凯麟（团哈尔滨市委） 团团有话说第79期 相信每个人过年时，都有自己期待吃到的一道菜，那道菜或许是“曾经的记忆”，或许是对“美好生活”的向往，不管怎样，那道菜对于你而言，都是最最最最“珍贵”的一道菜了。把你最期待的一道菜的故事分享给团团，团团会从中选取优质评论上榜共青团…	85644	986	0	0	22	3188	0	0	http://mmbiz.qpic.cn/mmbiz_jpg/7hxJRjsnhfnZb1TZr0u0xibVCCibg5n6LGXp9yFtl5kMoOP3bdXxZjYLcxQaIKhnUoiacLVxibIHywdGOxVTZbtygw/0?wx_fmt=jpeg						2020-10-02 22:30:12	0	0.9887	13
389	共产党员	gcdyweixin		1	1	2020-01-13 08:07:01	1.13	0	0	看到这双手，网友竖起了大拇指	http://mp.weixin.qq.com/s?__biz=MzA4ODUzNjAxOA==&mid=2671091838&idx=2&sn=193d0ac04590f7092c3d86e164a8c604&chksm=8ae9a6c3bd9e2fd558c8553b40b9c73ae8a91b1eb25fb7d3d68177e6602cccdc638594381282&scene=4		712	近日，一段视频 让众多网友洒下热泪 仅4个小时 便获得了10多万网友点赞 一位外军 看到了中国军人的手 在摩挲了中国军人手上坚硬的茧子 并与自己的手做对比后 他给了中国军人一个紧紧地拥抱 并竖起了大拇指 中国军人的手， 抗洪抢险，与泥泞摩擦； 地震灾情，被巨石刮划； 训练场上，让弹片刺扎； 人民需要， 敢与死神讨伐…… 这就是中国军人的手 中国军人的伤疤 或许会让你难以平静 感到震撼 但对他们来说早已是家常便饭 为了成为一名合格的战士 他们要在训练场上 摸爬滚打 当被问及苦不苦时 他们却大声地回答： 不苦！！！ 抬头铁丝网 低头泥水浆 这就是中国军人的训练日常！ 手脚破了 简单的处理后 继续训练 所有的匍匐 所有的跪姿 所有的苦 日积月累都将汇聚胜战的子弹 一切 都是为身后的人民 和脚下的中国 往期精选 “我是女司机，开6万吨航母的那种” 2019，这些中国军人的身影，我们记住了！ 看完…	43702	1022	0	0	51	1812	0	0	http://mmbiz.qpic.cn/mmbiz_jpg/DhKPeHFI5Hianiam1XgOYhqicjGvXwqkicPkOb4WOSRNxukVck26icYewgsdic8QoOx58tn4FkRdfHNBgcWhkyrdvZAg/0?wx_fmt=jpeg		https://v.qq.com/iframe/preview.html?width=500&height=375&auto=0&vid=m3039yuueah				2020-10-02 22:35:13	0	2.4718	-2
390	共产党员	gcdyweixin	中国铁路	0	0	2020-01-13 08:07:01	1.13	0	0	为了顺利登上回家的列车，请仔细看看这一条	http://mp.weixin.qq.com/s?__biz=MzA4ODUzNjAxOA==&mid=2671091838&idx=1&sn=966c59b6a2fb717072a9aa9daa025a45&chksm=8ae9a6c3bd9e2fd515ab2f375383ece76430591057a919e0fedcaae759da6d19686ee1890f19&scene=4		3266	春节将至，归心似箭 再忙碌也挡不住回家的脚步 回家的你 准备在行李箱里装点啥？ 香烟、白酒、食用油 电动玩具、充电宝、化妆品 肉类、海鲜、自热食品 无人机、平衡车、仓鼠 …… 那这些物品能进站上车吗？ 操碎心的小编又来敲黑板了 出发前赶快筛查你的行李单 白酒、红酒、啤酒、米酒 散装类酒水（如散装白酒、自制米酒）不能通过安检进站上车。正规厂家生产的商品类瓶装、听装酒等（未开封的原包装）可以携带。 注意别超重！酒水与旅客携带行李的总重量不得超过20千克。由于各地车站对酒类的限制规定有所不同，建议提前咨询。 充电宝、电动轮椅、无人机 生活中常见的蓄电池有电动车电池、汽车电瓶等，这类产品是禁止携带的。 干电池、锂电池和正规厂家生产的充电宝 可以携带上车。供残疾人士使用的电动轮椅可以携带。 一般情况下小型无人机是可以携带的，但 千万不要在高铁沿线500米范围内放飞无人机！ 自热食品、鞭炮、氢气球 …	59125	461	0	0	24	280	0	0	http://mmbiz.qpic.cn/mmbiz_jpg/DhKPeHFI5Hianiam1XgOYhqicjGvXwqkicPk2WtNUcoqKUiaQYPqtCibOxcS6pxENHK933wT6NXzicia8IVQ3PcQf4Abvw/0?wx_fmt=jpeg						2020-10-02 22:35:13	0	1.5072	-1
391	中国政府网	zhengfu		0	0	2020-01-13 08:18:06	1.13	1	0	办残疾人证、申领补贴，这里点几下就搞定！	http://mp.weixin.qq.com/s?__biz=MzA4MDA0MzcwMA==&mid=2652536394&idx=1&sn=c29fe4744009dd849156efc053a3e4c8&chksm=84449591b3331c877296dddd1601d2c649030edd0d2219b7a36374ac30c26b3b01e838f12aef&scene=4		885	李克强总理说：“要让残疾人的生活更加殷实、更有尊严。” 2019年《政府工作报告》明确提出， 残疾人“两项补贴”要惠及所有符合条件人员。 申领补贴首先要有残疾人证，我国目前残疾人有8500多万，有残疾人证的残疾人3000多万。 以前，办理残疾人证和申请补贴只能提交书面申请，来回跑腿交材料十分麻烦。 国务院客户端小程序日前上线 【助残服务专区】 ?? 申请证件、领取补贴 这些事都可以“掌上办”！ 想办理证件 只需点击“残疾人证件申请”， 根据提示在线填写个人信息、选择残疾类别、上传证件照就可以完成申请！ 掌上办理，快捷！ 左右滑动查看更多图片↓ 想挂失、变更、迁出、注销 点击“残疾人证业务”，都能在线搞定！ 想申请“两项补贴” 也只需点击“残疾人补贴业务”， 进入“残疾人两项补贴申请”页面， 根据要求在线提交材料就能轻松申请！ 左右滑动查看更多图片↓ 补贴金额是多少？ 啥时候发钱？ 钱发到…	100001	1628	10	0	12	1662	0	0	http://mmbiz.qpic.cn/mmbiz_jpg/k5d4lfEvkExdiaLEx3RbnzOiaTGVY2Ar0KVtLsfbrJQsSRIibFC294M3n56qquLYUIoYtuA674cicxuywjHlekl3xg/0?wx_fmt=jpeg						2020-10-02 22:19:11	0	1.3183	25
392	湖北发布	hubeifabu		1	0	2020-01-13 09:35:36	1.13	0	0	蒋超良参加武汉代表团审议	http://mp.weixin.qq.com/s?__biz=MzA5MzY2MDkzOQ==&mid=2650371472&idx=2&sn=87f63dab4edea7b8c6bbf8736b2297be&chksm=8857a7f4bf202ee2d345ea6d2717116aeb91cd232f5c03b553948257dcb7d53ac1263adc3702&scene=4	蒋超良参加武汉代表团审议时提出加快建设国家中心城市和新一线城市当好全省高质量发展排头兵1月12日下午，省委书	1270	蒋超良参加武汉代表团审议时提出 加快建设国家中心城市和新一线城市 当好全省高质量发展排头兵 1月12日下午，省委书记蒋超良在参加省十三届人大三次会议武汉代表团审议时提出，要深入贯彻落实习近平总书记视察湖北重要讲话精神和对军运会成功举办重要指示精神，以更大格局、更宽眼界加快建设国家中心城市和新一线城市，不断提升城市发展能级和辐射带动能力，力争高水平全面建成小康社会，当好全省高质量发展的排头兵。省委副书记、武汉市委书记马国强主持审议。 审议中，周先旺、庄丹、林文书、葛天才等代表先后发言，围绕推动武汉高质量发展、加快创新驱动发展、加强湖泊保护、推进乡村振兴等提出意见建议。 蒋超良说 过去一年，武汉大事多、喜事多，特别是第七届世界军运会在汉举办，习近平总书记出席开幕式，并对军运会成功举办作出重要指示，在武汉发展史上留下了浓墨重彩的一笔。近年来，武汉市深入学习贯彻习近平新时代中国特色社会主义思想，…	578	3	0	0	0	0	0	0	http://mmbiz.qpic.cn/mmbiz_jpg/sHQ8YCQ0QibCZn4NAQUvhfPNXuuLALJebfJ4CwTAmh0NI8AVNdpkibb2Ihy6JpFRuxjFxyXRc98PHbtmOeqLK4Dg/0?wx_fmt=jpeg						2020-10-02 22:42:13	1	14.9186	35
393	湖北发布	hubeifabu		2	0	2020-01-13 09:35:36	1.13	0	0	蒋超良强调压实属地责任 抓细抓实湖北平安稳定工作	http://mp.weixin.qq.com/s?__biz=MzA5MzY2MDkzOQ==&mid=2650371472&idx=3&sn=579ee24d44d2eb8da16279f7f70c72a6&chksm=8857a7f4bf202ee21680c9c33cd278e0037699b25296804ba126ed9f10cfe3a01180a3b46ea0&scene=4	蒋超良在省委平安湖北建设领导小组第一次全体会议暨市州党委书记平安稳定工作专题会上强调压实属地责任 提升治理水	1164	蒋超良在省委平安湖北建设领导小组第一次全体会议暨市州党委书记平安稳定工作专题会上强调 压实属地责任 提升治理水平 抓细抓实我省平安稳定工作 1月12日，省委平安湖北建设领导小组第一次全体会议暨省委市州党委书记平安稳定工作专题会在汉召开。省委书记蒋超良出席并讲话，强调要深入学习贯彻习近平总书记关于平安稳定工作的重要论述和重要指示精神，落实平安稳定责任，提升社会治理水平，确保全省大局平稳有序、社会安定祥和。省委副书记、省长王晓东主持会议。省委副书记、武汉市委书记马国强出席会议。 蒋超良指出 2019年，全省上下坚持以习近平新时代中国特色社会主义思想为指导，统筹推进社会治理、平安建设和维护稳定工作，维护了全省政治社会大局稳定。今年是决胜全面建成小康社会和“十三五”规划收官之年，扫黑除恶专项斗争进入决战决胜阶段，要准确认识和把握平安稳定工作面临的新形势新任务，切实履行促一方发展、保一方平安的政治…	225	1	0	0	0	0	0	0	http://mmbiz.qpic.cn/mmbiz_jpg/sHQ8YCQ0QibCZn4NAQUvhfPNXuuLALJebfJ4CwTAmh0NI8AVNdpkibb2Ihy6JpFRuxjFxyXRc98PHbtmOeqLK4Dg/0?wx_fmt=jpeg						2020-10-02 22:42:13	2	10.8983	19
394	湖北发布	hubeifabu		3	0	2020-01-13 09:35:36	1.13	0	0	蒋超良参加黄冈代表团审议	http://mp.weixin.qq.com/s?__biz=MzA5MzY2MDkzOQ==&mid=2650371472&idx=4&sn=6c18c25ad3a7dd6a5bdaa2b099ae169f&chksm=8857a7f4bf202ee2d600ff84490f8451d66e99ce18ed3f29d98a11fb3e8d0f22e20a5c2ca6b1&scene=4	蒋超良参加黄冈代表团审议时提出坚决打赢三大攻坚战 推动老区高质量发展1月12日下午，省委书记蒋超良来到他所在	1303	蒋超良参加黄冈代表团审议时提出 坚决打赢三大攻坚战 推动老区高质量发展 1月12日下午，省委书记蒋超良来到他所在的省十三届人大三次会议黄冈代表团，与代表们一起审议政府工作报告。他提出，要深入贯彻落实习近平总书记视察湖北重要讲话精神，坚决打好打赢三大攻坚战，加快推动老区高质量发展，确保完成全面建成小康社会各项任务。 审议中，刘雪荣、邱丽新、付宇、董振兴等代表分别发言，围绕产业转型升级、打赢脱贫攻坚战、老区乡村振兴、建设黄冈临空经济区、打造特色“荆楚优品”、湖泊资源保护与生态修复等提出意见建议。 蒋超良说 王晓东同志作的政府工作报告，以习近平新时代中国特色社会主义思想为指导，实事求是总结了过去一年我省经济社会发展取得的成就，安排部署了今年的目标任务和重点工作，充分体现了习近平总书记视察湖北重要讲话精神、党中央决策部署和省委工作要求，完全赞同这个报告。 蒋超良说 过去一年，黄冈市坚决贯彻落实党…	367	2	0	0	0	0	0	0	http://mmbiz.qpic.cn/mmbiz_jpg/sHQ8YCQ0QibCZn4NAQUvhfPNXuuLALJebfJ4CwTAmh0NI8AVNdpkibb2Ihy6JpFRuxjFxyXRc98PHbtmOeqLK4Dg/0?wx_fmt=jpeg						2020-10-02 22:42:13	0	9.887	29
395	北京市疾病预防控制中心	bjcdcblog	北京市疾控中心	0	0	2020-01-13 10:09:13	1.13	1	1	【北京疾控提醒您】流感进行时——家有患者怎么办？	http://mp.weixin.qq.com/s?__biz=MzA3MTI3ODAyMQ==&mid=2649784713&idx=1&sn=730049d296926ed9ceb1ba871d90599f&chksm=87342d23b043a43535e38d4a86778e1c82bbb47f81acc6238baf88d73f664a9476479fc779c8&scene=4	根据我市的监测数据来看，冬季历来是我市流感高发季，12月至次年1月为发病高发期。	1853	根据我市的监测数据来看 冬季历来是我市流感高发季 12月至次年1月为发病高发期。 专家您好，我最近出现了打喷嚏、流鼻涕等症状，请问我是得了流感吗？如何区分普通感冒和季节性流感呢？ 普通感冒不等于流感，两者是有区别的。 普通感冒一般不发热，以打喷嚏，流鼻涕等症状为主，通常为自限性； 流感的发热等全身症状比较重，卡他症状没有普通感冒突出，容易有肺炎等并发症。 普通感冒VS季节性流感 如果家庭中已经有流感患者，市疾控中心特别提醒在护理患者时，要注意以下方面： 1 戴口罩 当自己出现发热，咳嗽，打喷嚏，咽喉痛等流感症状的时候，应该戴口罩，避免传染他人，护理流感患者时也应戴口罩，避免交叉感染。 2 讲卫生 勤换衣、勤洗手，打喷嚏或咳嗽时用纸巾或袖子遮住口、鼻。 3 开窗通风 居家隔离的时候，也要注意居室开窗通风，同时注意环境卫生。 4 关注病情 密切观察病情变化，患者病情出现持续高热、呼吸困难、严…	5501	21	0	0	0	0	0	0	http://mmbiz.qpic.cn/mmbiz_jpg/ZsEzhCBqf8YicG6EeHlzJYP0b3P8uibjM87jEWSHB4THWOMqpDj4Ym8l78FTU2pTcibzFjPH6bziaLYH40xbygFerw/0?wx_fmt=jpeg						2020-10-02 22:44:14	4	7.4379	0
396	北京市疾病预防控制中心	bjcdcblog	北京市疾控中心	1	0	2020-01-13 10:09:13	1.13	1	0	@在首都过年的你，春节不“荒”，近3000家门店已就位	http://mp.weixin.qq.com/s?__biz=MzA3MTI3ODAyMQ==&mid=2649784713&idx=2&sn=c9d38bd49cefb2b41562540dc94ed4f4&chksm=87342d23b043a43570851527915e4ab933d2fe06dee7f5e4f03824eb84271afb4a222bd4d1ab&scene=4	年关将至，置办年货、家政服务成为大家关心的话题。春节期间，居民“菜篮子”“果盘子”供应不间断，家政服务“不打	1864	年关将至， 置办年货、家政服务 成为大家关心的话题。 春节期间， 居民“菜篮子”“果盘子”供应不间断， 家政服务“不打烊” 蔬菜和家政服务保供联合行动 2020年1月8日，市商务局、市农业农村局和中国蔬菜流通协会组织召开春节期间首都市场蔬菜和家政服务保障工作部署会议，启动“2020年春节期间首都市场蔬菜和家政服务保障供应联合行动”。 蔬菜保供联合行动 蔬菜保供联合行动于1月8日至3月20日在北京7家重点农产品批发市场，14家大型“农超对接”连锁超市，15家“农餐对接”大型连锁餐饮企业以及10家蔬菜直营直供企业同时开展。活动期间，在蔬菜日常供应量基础上，进一步增加蔬菜货源供给，确保春节期间首都市场蔬菜货源充足，供应稳定。联合行动保供品种以居民日常生活所需的大白菜、白萝卜、胡萝卜、土豆、洋葱、黄瓜、西红柿、豆角等8个大路菜为主。 家政服务保供行动 家政服务保供行动从1月17日至2月8日，参与…	997	2	0	0	0	0	0	0	http://mmbiz.qpic.cn/mmbiz_jpg/ZsEzhCBqf8ZnVoRdNUJqSu2hacpgEbXD6avIm7eyIfDRWDBEAalze5qSCmOwiaTRu6vMTRj9v0Pkepx43pWxJLQ/0?wx_fmt=jpeg						2020-10-02 22:44:14	0	11.7986	17
397	北京发布	beijingfabu	识政君	0	0	2020-01-13 10:45:03	1.13	0	0	蔡奇参加东城团审议，要求进一步把“四个中心”“四个服务”能量释放出来	http://mp.weixin.qq.com/s?__biz=MzA4NTIyMjMyMw==&mid=2652851265&idx=1&sn=7253f743e1daefbb8e4d37561fd9fd32&chksm=8430da9db347538b89ef67d4beac1381d364fddbc8877217f908a8fe795899d0770318ff3197&scene=4	昨天下午，市委书记蔡奇代表来到东城代表团，与大家一起审议政府工作报告。与代表互致问候东城团的审议气氛热烈。竹	1566	昨天下午，市委书记蔡奇代表来到东城代表团，与大家一起审议政府工作报告。 与代表互致问候 东城团的审议气氛热烈。竹杆社区郑红强代表说出社区居民的“2019年感受”，“环境更美了，接诉即办让办事更方便了，开始垃圾分类了，新中国成立70周年庆祝活动凝聚了民心。”他现场展示社区开发的管家服务平台APP，建议更加注重基层基础工作。蔡奇说，社区是城市的细胞，社区工作最辛苦，各方面都要支持社区工作。 讲述“社区交警”故事 “12345是一团火，温暖了群众的心。”市交管局中心区交通支队任素永代表为接诉即办工作点赞，介绍了交警到社区解决居民停车难的经验做法。蔡奇说，“社区交警”上岗，带着温度到社区解难题，向你们致敬。他提议大家为一线交警鼓掌，掌声持久而热烈。来自民营企业的王曦代表一连抛出“优化营商环境”“打造特色周末经济”“交通路口动态优化”等多个建议。蔡奇逐个回应，说，市里将拿出更多创新举措，积极推进续…	982	4	0	0	0	0	0	0	http://mmbiz.qpic.cn/mmbiz_jpg/SnxiaXwNLvEIZNa2iac597ib64TI2q1FEIha8zqjHGW840M7Wcmm55Iic8VszIGEbleibovTvluUma4Tibe5MliaUKLdg/0?wx_fmt=jpeg						2020-10-02 23:00:14	1	14.0269	33
398	北京发布	beijingfabu		1	0	2020-01-13 10:45:03	1.13	0	0	陈吉宁在参加通州团审议时指出 保持战略定力和历史耐心 高质量建设城市副中心	http://mp.weixin.qq.com/s?__biz=MzA4NTIyMjMyMw==&mid=2652851265&idx=2&sn=3c59120add08db3291980e8693bfc44a&chksm=8430da9db347538b9661de74d7f69720b9bc3da0e0d372428286e8e391a9a61994dd66ef7278&scene=4		1004	1月12日下午，出席市十五届人大三次会议的代表分团审议政府工作报告。市委副书记、市长陈吉宁代表参加通州团审议。 通州团代表围绕政府工作报告踊跃发言，审议气氛热烈。曾赞荣、赵磊、古剑、李彦明、刘振东、韩克非、易继明、韩大元、辛有清、周学东、黄石松、梁伟、殷勇等代表先后发言，一致赞同报告。大家认为，报告政治站位高、使命意识强，体现首都担当，对标国际一流，总结2019年工作振奋人心，部署2020年任务思路清晰、措施有力，为推动首都高质量发展作出了计划安排，鼓舞了全市人民只争朝夕、不负韶华、奋发有为的决心和信心。代表们还就街道办事处条例实施、城市副中心建设和经济发展、医药健康等领域创新发展、优化营商环境和首都人才环境等提出具体意见建议。 陈吉宁说，2019年，北京市以新中国成立70周年庆祝活动筹备和服务保障为主线，扎实有力推动首都经济社会发展各方面工作，较好地完成了全年目标任务,成绩来之不易。过…	415	3	0	0	0	0	0	0	http://mmbiz.qpic.cn/mmbiz_jpg/SnxiaXwNLvEIZNa2iac597ib64TI2q1FEIhoa1ibo4iaZhNGu6ic5llcWhJW9HPfMgiaxCZiaZADFdsncwR859NVzWltSw/0?wx_fmt=jpeg						2020-10-02 23:00:14	0	14.5348	27
399	北京发布	beijingfabu		2	0	2020-01-13 10:45:03	1.13	0	0	紧紧围绕中心大局 积极推动法规制度落地落实 李伟参加朝阳团审议	http://mp.weixin.qq.com/s?__biz=MzA4NTIyMjMyMw==&mid=2652851265&idx=3&sn=d2928b2e86c4165cf8dfd00cd9ed6042&chksm=8430da9db347538be51d2e034564eea9b7d7dd4adbbbf5eab300ac4e0a594df73f26a7c737e8&scene=4		683	1月12日下午，市人大常委会主任李伟代表在朝阳团参加政府工作报告审议。 “群众和企业办事越来越便利，注册新企业最快只要20分钟。”审议中，王灏代表的话引起代表们一致赞同。大家表示，过去一年，首都各项工作亮点纷呈、成绩喜人。报告客观务实、思路清晰，坚定了全市人民更加奋发有为推动首都新发展的决心信心。李长利、程晓君、李有光等代表踊跃发言，从城市精细化管理、优化营商环境、保障改善民生、加强依法行政等方面提出意见建议。 认真听取大家发言后，李伟说，完全赞同陈吉宁市长所作的《政府工作报告》。报告总结工作全面系统、梳理问题坦率真诚、安排任务重点突出，是一份求真务实的好报告。一年来，市委市政府团结带领全市人民，坚持以习近平新时代中国特色社会主义思想为指导，把新中国成立70周年庆祝活动服务保障工作作为重大政治任务和全市工作的重中之重，紧紧围绕中心大局，以国际视野和标准，深入实施新版城市总体规划，加快建设…	148	1	0	0	0	0	0	0	http://mmbiz.qpic.cn/mmbiz_jpg/SnxiaXwNLvEIZNa2iac597ib64TI2q1FEIhWB9jJRTOUttaRpOAFXGuLHKibZO8JJ1SYl0EfbnvNH6GkmAicZdGhwww/0?wx_fmt=jpeg						2020-10-02 23:00:14	0	8.9209	29
400	北京发布	beijingfabu		3	0	2020-01-13 10:45:03	1.13	0	0	以新担当新作为推动首都高质量发展 吉林参加海淀团审议	http://mp.weixin.qq.com/s?__biz=MzA4NTIyMjMyMw==&mid=2652851265&idx=4&sn=7717447f7570d8195e23fcb5fd310b24&chksm=8430da9db347538b0afb57b7c8f0e23f17a5231329164f5f7df1177afcbd75467d82d0e2a4b5&scene=4		669	1月12日下午，出席市十五届人大三次会议的代表分团审议政府工作报告。市政协主席吉林代表到海淀团参加审议。 审议现场气氛热烈，代表一致认为，政府工作报告立足长远，通篇贯穿高质量发展的理念，是一份求真务实、提振信心的好报告。科创是海淀团代表发言中的热词。于军、王小兰、文宗瑜、雷军、周儒欣等代表分别围绕加强中关村科学城建设、营造良好创新创业生态、加快科技成果转化、加大国际人才培养力度、优化营商环境等主题谈问题、提建议，为北京市改革发展建言献策。 认真听取代表的发言后，吉林说，完全赞同陈吉宁市长所作的政府工作报告。去年工作四个亮点令人印象深刻：一是新中国成立70周年庆祝活动盛况空前，极大地激发了爱国主义热情和向上奋斗的动力；二是在国内外风险挑战明显上升的形势下，全市地区生产总值比上年增长6.2%左右，保持了经济社会持续健康发展；三是大气污染治理工作数据亮眼，细颗粒物年均浓度继续大幅下降，市民蓝天…	147	1	0	0	0	0	0	0	http://mmbiz.qpic.cn/mmbiz_jpg/SnxiaXwNLvEIZNa2iac597ib64TI2q1FEIhO9XI1k8LBTYrJNYLD1mk1JZTtgxzw8Ee00o9sQdOyryDPglG6KP8Aw/0?wx_fmt=jpeg						2020-10-02 23:00:14	1	6.6026	44
401	共青团中央	gqtzy2014		1	1	2020-01-13 11:16:34	1.13	0	0	不打招呼“偷偷”回家，亲人的反应……网友：笑着笑着就哭了	http://mp.weixin.qq.com/s?__biz=MzA3NTE5MzQzMA==&mid=2655093934&idx=2&sn=c91ce81959893b05054faa6ffb04eacb&chksm=84c16997b3b6e0816f7e8d4cf886e79b2ba37a3698d7f60c934599860712ae2465837ce7e6c5&scene=4		4312	共青团中央 有态度 有温度 全网青年都在关注 来源：微信公众号“央视新闻”（ID：cctvnewscenter）综合整理自抖音、扬子晚报、黑龙江晨报等 春运开启 不少人已经踏上返乡的路程 最近 #偷偷回家时家人的反应# 话题登上热搜 网友分享的一个个动人瞬间 让我们笑中带泪 刚刚看到你时 父母和家人 总有一瞬间的不敢相信 反应过来是你后 笑容就再也停不下来 马上停下手头所有的事 只想尽快拥你入怀 他们欣喜的表情 是爱你最好的证明 还有网友表示 家人很淡定 可是狗子高兴“癫”了…… 点击视频，感受温暖瞬间?? 幸福很简单 家人一起吃一顿饭 不管你在何处 永远记得有人爱你 记得回家过年 扫描图片上的二维码 定制标准版团旗、团徽，下载团歌 校审 | 吴 笛 编辑 | 胡 娜（团云南省委） 团团有话说第79期 相信每个人过年时，都有自己期待吃到的一道菜，那道菜或许是“曾经的记忆”，或许是对“美好…	100001	2252	0	0	69	10878	0	0	http://mmbiz.qpic.cn/mmbiz_jpg/oq1PymRl9D7srsb7IVDBO6UIEFwtr2e6hicFABV0Fn0B2zMzWv0ia8uCVlYOQ4ofnPgBlqialoL6L9abA1vyMqrzw/0?wx_fmt=jpeg		https://v.qq.com/iframe/preview.html?width=500&height=375&auto=0&vid=k30483ee6nz				2020-10-02 22:30:12	0	1.3183	13
402	共青团中央	gqtzy2014		0	0	2020-01-13 11:16:34	1.13	1	0	共青团十八届四中全会在京举行	http://mp.weixin.qq.com/s?__biz=MzA3NTE5MzQzMA==&mid=2655093934&idx=1&sn=f27561a786daf30567d483d911a4deb7&chksm=84c16997b3b6e08184cae44f5f6e66f735a745aac185f5094affe7f4f9552fee5bd483f45e2b&scene=4		6386	共青团中央 有态度 有温度 全网青年都在关注 会议号召深入学习宣传贯彻党的十九届四中全会精神，团结引领广大团员青年为坚持和完善中国特色社会主义制度、推进国家治理体系和治理能力现代化作贡献 会议强调激发和保持永不懈怠、勇往直前、永久奋斗的精神状态，为决胜全面小康、决战脱贫攻坚贡献青春力量 共青团十八届四中全会于1月9日至10日在北京举行。会议坚持以习近平新时代中国特色社会主义思想为指导，深入学习贯彻党的十九届四中全会精神和习近平总书记关于青年工作的重要思想，传达学习中央书记处指示精神，总结2019年工作情况，部署2020年重点工作，就团结引领广大团员青年为坚持和完善中国特色社会主义制度、推进国家治理体系和治理能力现代化作贡献进行研究部署。全会听取和讨论了团中央书记处第一书记贺军科代表团中央书记处作的工作报告，对共青团2020年工作要点进行了研究讨论，审议通过了《共青团深入学习贯彻党的十九届…	100001	2339	1	0	63	1524	0	0	http://mmbiz.qpic.cn/mmbiz_jpg/7hxJRjsnhflrG1jqYUic3wc8fL8HcljXuhLKWO9svzQmJo11qZQ0N3cI4liclkf1PxRhXcTDdjV1Vvl5VGxicWE3g/0?wx_fmt=jpeg						2020-10-02 22:30:12	0	7.8921	32
403	共青团中央	gqtzy2014		2	0	2020-01-13 11:16:34	1.13	0	0	家政就业=带孩子做饭？很多人误解了这个专业……	http://mp.weixin.qq.com/s?__biz=MzA3NTE5MzQzMA==&mid=2655093934&idx=3&sn=051fa5cf26b3201baafec04062d463f3&chksm=84c16997b3b6e081c1b8dfd40670a68e89b9dd8382605d9ea48b8ddc3d954cf2e2768c4afd5e&scene=4		5902	共青团中央 有态度 有温度 全网青年都在关注 来源：《半月谈》2020年第1期 ；半月谈记者：郑天虹、杨淑馨、蒋芳 导读 至2018年底，全国家政行业年营业额超5000亿元，同比增加27.9%，人才需求越来越大。然而，家政行业却备受歧视，尽管国家多次发文促其“提质扩容”， 要求各省份原则上至少有一所本科高校开设家政专业，全国开设家政专业的高校却寥寥无几，不少曾经开设的因招不到学生而停办，还在开设的也面临招生压力。 图片来源：摄图网 “花钱学一个不用花钱就会做的事？” 目前，全国范围内开设了家政服务本科专业的高校凤毛麟角，初步统计有天津师范大学、安徽三联学院、聊城大学东昌学院、吉林农业大学、湖南女子学院、安徽师范大学皖江学院、河北师范大学等。 还有学校开设的家政专业因招不到学生而停办。 南京师范大学金陵女子学院2010年开设家政辅修专业，开办1年后因经费不足办学困难停办，后来开设成人教育也…	30117	161	3	0	20	1013	0	0	http://mmbiz.qpic.cn/mmbiz_jpg/7hxJRjsnhflrG1jqYUic3wc8fL8HcljXudoqLzsCSaxib6mOVnrePNPicmjIaiaDkTGjkOhUeCU4GPicHVgTqtaUF2g/0?wx_fmt=jpeg						2020-10-02 22:30:12	1	5.0183	9
404	共产党员	gcdyweixin		0	3	2020-01-13 12:30:57	1.13	0	0	我们该追怎样的星？习近平这样示范	http://mp.weixin.qq.com/s?__biz=MzA4ODUzNjAxOA==&mid=2671091892&idx=1&sn=08375c2a61e47b763820600526c8000f&chksm=8ae9a609bd9e2f1fd4206e3472ba51711e445df3d1e73a8978a0ab05df29c3622ebd3a18e1c0&scene=4		2361	1月10日上午，国家科学技术奖励大会在北京人民大会堂举行，习近平总书记出席大会并为获奖代表颁奖。 △联播视频：中共中央 国务院隆重举行国家科学技术奖励大会 习近平出席大会并为最高奖获得者等颁奖 颁奖现场的三处变化 一年一度的国家科学技术奖励大会，是中国科技界的年度盛事。会上颁发的国家最高科技奖，更是国家科学的“桂冠”。如果留心观察，与前些年相比，颁奖现场从去年开始悄然出现了三处变化。 变化一 国家最高科学技术奖有奖章了。 1月10日上午，习近平向获得2019年度国家最高科学技术奖的黄旭华、曾庆存两位院士颁发奖章、证书。据了解，按照党和国家功勋荣誉表彰制度体系的奖章规制，去年起首次设计制作了国家最高科学技术奖奖章。 △国家最高科学技术奖奖章中心图案为五颗五角星，象征国家奖； 外圈采用飘带、牡丹花和翅膀等视觉元素，包含荣誉、吉祥和科技事业展翅高飞等美好寓意。 （国家科学技术奖励工作办公室供图…	83441	1184	0	0	44	1621	0	0	http://mmbiz.qpic.cn/mmbiz_jpg/DhKPeHFI5HjZZRYKwNWsmQBZyuyvX1LicSM7LT3ibBqIHTBq9Lcib7F2r8ZXCo3ibibeAFTXQ56RK1icnr80jYvL99Cw/0?wx_fmt=jpeg		https://v.qq.com/iframe/preview.html?width=500&height=375&auto=0&vid=b3049ugg2b0$#$https://v.qq.com/iframe/preview.html?width=500&height=375&auto=0&vid=e304984iagr$#$https://v.qq.com/iframe/preview.html?width=500&height=375&auto=0&vid=y30496yogt1				2020-10-02 22:35:13	1	8.1203	48
405	共产党员	gcdyweixin		1	0	2020-01-13 12:30:57	1.13	0	0	什么是全面从严治党的有效方式	http://mp.weixin.qq.com/s?__biz=MzA4ODUzNjAxOA==&mid=2671091892&idx=2&sn=04a3ff3b8d2cf76d39f60204cb414fd5&chksm=8ae9a609bd9e2f1f151fa29fc114fc42e64b9cddbbac92d5a9c9546ac6fec3ced9a65bf7943b&scene=4		1248	0 1 什么是全面从严治党的有效方式？ 坚持制度治党、依规治党，是习近平总书记关于全面从严治党重要思想的鲜明特色和重要内容。 制度不完善，潜规则就会盛行，就无法防范和解决党内出现的矛盾和问题。针对一个时期以来一些潜规则侵入党内，成为腐蚀党员和干部、败坏党的风气的沉疴毒瘤的突出问题，习近平总书记深刻指出，“破除潜规则，根本之策是强化明规则，以正压邪，让潜规则在党内以及社会上失去土壤、失去通道、失去市场。” 党的十八大以来，以习近平同志为核心的党中央坚持依规治党与以德治党紧密结合，坚持思想建党和制度治党同向发力，坚持依法治国与制度治党、依规治党统筹推进、一体建设，加大党的建设制度改革力度，不断总结全面从严治党的成功经验，把管党治党创新成果转化为法规制度，使党内法规体系不断健全，为推进全面从严治党向纵深发展提供了坚强制度保障，也为进一步完善管党治党制度打下了坚实基础。 同时要深刻认识到，全面从…	39750	391	0	0	19	182	0	0	http://mmbiz.qpic.cn/mmbiz_jpg/DhKPeHFI5HjZZRYKwNWsmQBZyuyvX1Licqjj8MzsBjZO5J4ho4d5Au7OY27KPRc6UnG11PIfcFmcJPCXaXTDPEg/0?wx_fmt=jpeg						2020-10-02 22:35:13	0	6.2731	29
406	共产党员	gcdyweixin		2	0	2020-01-13 12:30:57	1.13	0	0	国歌是这样诞生的	http://mp.weixin.qq.com/s?__biz=MzA4ODUzNjAxOA==&mid=2671091892&idx=3&sn=b4d68d6036e610abd518da337bda5284&chksm=8ae9a609bd9e2f1fbfa17eb0898c42bc7166a2d3cfcc06f07ff60a0848082ce06006a4d4663b&scene=4		1861	1949年，中华人民共和国成立前夕，很多大咖聚集在北京，要从1000多首作品里选出一首作为新生的中华人民共和国的代国歌。当时，从国歌歌词的征集启事发出到最后选定的时间是71天，最终当选的是《义勇军进行曲》，词作者是田汉，曲作者是聂耳，原来是电影《风云儿女》的插曲。 据史料记载，在遴选国歌的过程中，刚开始有一些人并不是很认同《义勇军进行曲》。持反对意见者认为，《义勇军进行曲》的歌词，至少是歌词里的某些词语已经有些过时了。比如，时任中华全国总工会副主席的李立三就认为《义勇军进行曲》的“中华民族到了最危险的时候”这句歌词不妥，因为我们用了14年时间赶走了日本侵略者，又用了3年多时间打败了“蒋匪军”，当时的中华人民共和国是欣欣向荣的，怎么会有“到了最危险的时候”的判断？一些专家学者建议，选用《义勇军进行曲》作为中华人民共和国代国歌的话，最好也把这句词改一下。 支持直接选用《义勇军进行曲》作为中华…	15100	281	6	0	11	150	0	0	http://mmbiz.qpic.cn/mmbiz_jpg/DhKPeHFI5HjZZRYKwNWsmQBZyuyvX1LictuXPOFCWsiarwwxuYgPI4EFziaLicb01bkeaju0elTRxiaiaOhVbImkiaanw/0?wx_fmt=jpeg				https://mp.weixin.qq.com//cgi-bin/readtemplate?t=tmpl/audio_tmpl&name=%E4%B9%89%E5%8B%87%E5%86%9B%E8%BF%9B%E8%A1%8C%E6%9B%B2&play_length=00:50		2020-10-02 22:35:13	0	3.5232	42
407	共产党员	gcdyweixin		3	0	2020-01-13 12:30:57	1.13	0	0	16地已明确，增设新假期，最多20天！	http://mp.weixin.qq.com/s?__biz=MzA4ODUzNjAxOA==&mid=2671091892&idx=4&sn=befbf2289eb942d9ded300e02d04674c&chksm=8ae9a609bd9e2f1f96bad85bbd0a612cb3626ebb84ea026f3d79daeef991c5d3afe992382d60&scene=4		2460	日前，陕西省十三届人大常委会第十五次会议批准了《西安市养老服务促进条例》，这标志着“西安版”的子女护理假诞生。 至此，全国至少有16地出台了“独生子女护理假”相关的具体规定。 全国至少有16地出台政策 有的地方每年累计20天 据不完全统计，截至目前，已至少有包括福建、广西、海南、湖北、黑龙江、重庆、四川、河北、河南、宁夏、内蒙古、山西、云南等13个省份以及广州市、淮安市、西安市3市在内的16地出台了“独生子女护理假”相关的具体规定。 各地的护理假时长有所区别，此外，在湖北、黑龙江、四川、宁夏、广州等地还规定，非独生子女也可享受这一待遇。 各地的护理时间通常在15天左右，河南规定独生子女每年累计不少于二十日，黑龙江则规定独生子女每年累计20天。 为了更好地保障老年人的权益，四川、黑龙江、宁夏、云南等地还规定了非独生子女也可带薪护理，时长略短于独生子女，但也能达到7-10日。 各省份都规定了…	38510	217	0	0	11	159	0	0	http://mmbiz.qpic.cn/mmbiz_jpg/DhKPeHFI5HjZZRYKwNWsmQBZyuyvX1LicxiaTt3SMMZ9L6KSbaymrH209cTf65fwGvSn1Ynz0KdFIruzZYgiaQg6Q/0?wx_fmt=jpeg						2020-10-02 22:35:13	0	9.6902	5
408	共青团中央	gqtzy2014	范凌志 刘欣	1	1	2020-01-13 12:45:16	1.13	0	0	热比娅亲属“被关押”？“希望她不要再造谣再打扰我们”	http://mp.weixin.qq.com/s?__biz=MzA3NTE5MzQzMA==&mid=2655093943&idx=2&sn=a33abd71620697ff6406a1acc4f79a28&chksm=84c1698eb3b6e098a8e2a68e45a218a6b858ffb7c1ed606d1ae152e05b9353fa82598392cee7&scene=4		6303	共青团中央 有态度 有温度 全网青年都在关注 来源：微信公众号“环球网”（ID：huanqiu-com 记者 范凌志 刘欣） 导读 热比娅亲属驳斥“被关押”谣言：希望她不要再造谣，不要再打扰我们。 民族分裂分子热比娅•卡德尔近几年在世界各地窜访，多次在公开场合宣称自己“几十名亲属在新疆被当地政府扣押”。“国际特赦组织”网站近期发表文章呼应其说法，称“热比娅的30名亲属未经审判被关押”。记者近期在新疆乌鲁木齐采访多名热比娅直系亲属发现， 他们家中无人因热比娅而受牵连，生活自由、幸福。他们呼吁热比娅停止造谣，不要再打扰他们的平静生活。 热比娅于2000年因危害国家安全罪被判有期徒刑8年，2005年，热比娅前往美国保外就医。在境外，她不断勾结境内外反华势力，鼓吹民族分裂，并操纵指挥针对新疆的暴恐活动。她的所作所为除了危害国家，还带给家人怎样的伤害？去年10月，记者见到了热比娅的大儿子卡哈尔•阿…	100001	4516	0	0	31	12577	0	0	http://mmbiz.qpic.cn/mmbiz_jpg/7hxJRjsnhflrG1jqYUic3wc8fL8HcljXufVZR7PZKr7Ev1ohOkgBSRhJEGasiadRD72CCtqkOxe1H7zlRoZj0lOA/0?wx_fmt=jpeg		https://v.qq.com/iframe/preview.html?width=500&height=375&auto=0&vid=q3050bg5lir				2020-10-02 22:30:12	0	4.4469	5
409	共青团中央	gqtzy2014	北京青年报	2	1	2020-01-13 12:45:16	1.13	0	0	男子为老人做心肺复苏压断12根肋骨被起诉！两年后，法院判了……	http://mp.weixin.qq.com/s?__biz=MzA3NTE5MzQzMA==&mid=2655093943&idx=3&sn=ba99cd34fe4375ac67c7c4177a86bc97&chksm=84c1698eb3b6e098f38d78d8cb7d5288abf07d712d30611b202047027a563cf4d259d86c76d6&scene=4		3609	共青团中央 有态度 有温度 全网青年都在关注 来源：微信公众号“共青团中央”（ID：gqtzy2014）综合整理自微信公众号“北京青年报”（ID：beijingqingnianbao）、微博@央视新闻 导读 2017年9月7日，戚老太（化名）在一家药店内昏倒，店主孙先生为她做心肺复苏时，压断了她12根肋骨。事后，戚老太将孙先生告上法院，表示需要由他赔偿自己的住院费用近万元，同时待伤残等级评定后，另需赔偿伤残赔偿金。 2020年1月1日，孙先生告诉记者，法院已经驳回了戚老太的诉讼请求。 孙先生的药店位于沈阳康平县的一个大型小区北门，小区来往的人比较多。他说，因为自己有其他工作，所以平时药店都是由父亲经营，主要是卖药，偶尔也简单地给人瞧瞧头疼脑热一类的小病，并给出服药的建议。 “2017年9月7日上午，我没有什么事儿，就去帮父亲看店。8点多，药店里来了一位70岁左右的阿姨，她说自己前一天没有…	100001	904	0	0	22	11073	0	0	http://mmbiz.qpic.cn/mmbiz_jpg/7hxJRjsnhflrG1jqYUic3wc8fL8HcljXuxkBicROwclqDOYZJeCFiaon3qRR8PcMLk3Hp9LEYp19eZMHG8dcXeu1Q/0?wx_fmt=jpeg		https://mp.weixin.qq.com/mp/readtemplate?t=pages/video_player_tmpl&action=mpvideo&auto=0&vid=wxv_1162469319985528832				2020-10-02 22:30:12	0	2.835	-1
410	共青团中央	gqtzy2014		0	0	2020-01-13 12:45:16	1.13	0	0	平均年龄不到45岁，国家自然科学奖获奖人年轻化	http://mp.weixin.qq.com/s?__biz=MzA3NTE5MzQzMA==&mid=2655093943&idx=1&sn=6c1a92ddf248bff9a96f1eefd822213c&chksm=84c1698eb3b6e0985649ea8efbe28f4464e2c7f90a92c97d3f33ee252fc3b1bbe571dc58a2b0&scene=4		5404	共青团中央 有态度 有温度 全网青年都在关注 来源： 微信公众号“共青团中央”（ID： gqtzy2014）综合整理自新华社（北京1月12日电 记者陈芳、胡喆）、“科技日报”（ID： kjrbwx 记者 刘垠）、图片来源于摄图网 导读 1月10日，2019年度国家科学技术奖在京揭晓，共评选出296个项目和12名科技专家。其中，国家自然科学奖授奖项目46项，国家技术发明奖授奖项目65项，国家科学技术进步奖授奖项目185项。 中国船舶集团所属719所名誉所长黄旭华研究员、中国科学院大气物理研究所曾庆存研究员，摘得国家最高科学技术奖。10名外籍专家荣获中华人民共和国国际科学技术合作奖。 “从2019年度获奖项目来看，青年人才已成基础领域的生力军。”国家科学技术奖励工作办公室（简称奖励办）有关负责人说。 获奖成果完成人平均年龄44.6岁，第一完成人平均年龄52.5岁……在近日召开的国家科学技术奖…	100001	556	0	0	31	2858	0	0	http://mmbiz.qpic.cn/mmbiz_jpg/7hxJRjsnhflrG1jqYUic3wc8fL8HcljXuWRuMbia4bWxsPgIZ5aKXxPiaL0w9K5By1tDf6WkUx72kEkvpodk8aUicA/0?wx_fmt=jpeg						2020-10-02 22:30:12	0	5.0061	27
411	湖北发布	hubeifabu		0	0	2020-01-13 12:51:31	1.13	0	0	天河机场去年旅客吞吐量2715.02万人次 增幅全国第一	http://mp.weixin.qq.com/s?__biz=MzA5MzY2MDkzOQ==&mid=2650371478&idx=1&sn=e475cb8f96205801251017403c1bb8d5&chksm=8857a7f2bf202ee4b64a9749d612af32c9838d1253e29e0928d21c3ebaaeadaed56da6e475ed&scene=4	天河机场去年旅客吞吐量2715.02万人次增幅全国第一 今年冲刺3000万人次1月12日获悉，2019年武汉	1897	天河机场去年旅客吞吐量2715.02万人次 增幅全国第一 今年冲刺3000万人次 1月12日获悉，2019年武汉天河国际机场完成旅客吞吐量2715.02万人次，同比增长10.8%，增幅居全国21个大型机场第一位。 中部排名几起几落 2009年以前，天河机场旅客吞吐量一直稳居中部第一，2010年受京广高铁冲击一度被湖南长沙黄花机场赶超。2015年前后，天河机场曾奋起直追，重回第一。但到2016年至2018年，受限于城市净空环境等因素制约，天河机场运行受限，无法增加航班总量，导致客货运吞吐量双双落后于郑州、长沙，仅列中部第三。 2019年，武汉市交通运输局、湖北机场集团联合驻地民航管理部门和航空公司，在全国民航行业“控总量、调结构”的大背景下，对内挖掘潜力，积极争取航班增量，努力提升航班准点率、中转率；对外拓展市场，织密航线网络，扩大辐射范围，打造中部地区国际门户枢纽机场。 这一年，天河机场…	725	2	0	0	0	0	0	0	http://mmbiz.qpic.cn/mmbiz_jpg/sHQ8YCQ0QibCZn4NAQUvhfPNXuuLALJebEDt4pToUGIZia719QIxzv5UA4QCbUibia1quSwxVW6Via62ul8TibabQz7g/0?wx_fmt=jpeg						2020-10-02 22:42:13	1	8.0967	15
412	湖北发布	hubeifabu		1	0	2020-01-13 12:51:31	1.13	0	0	雨夹雪、中雪！今天起，冷空气袭击湖北！	http://mp.weixin.qq.com/s?__biz=MzA5MzY2MDkzOQ==&mid=2650371478&idx=2&sn=d99782899c04cdd8640120613f18b6df&chksm=8857a7f2bf202ee4cdda52c3367b2a6111425c75a1cf289d69929435f757414cffecbbcaf87b&scene=4	昨天的大雾湖北的小伙伴肯定印象深刻窗外白茫茫的一片仿佛置身仙境这两天阳光也再次现身这个周末你有没有出门玩耍呢	1316	昨天的大雾 湖北的小伙伴肯定 印象深刻 窗外白茫茫的一片 仿佛置身仙境 这两天 阳光也再次现身 这个周末 你有没有出门玩耍呢？ 不过，好天气转瞬即逝 今天起，冷空气又来了！ 据湖北气象局消息，今天起，受新一股冷空气影响，雨雪会再度来袭。襄阳、十堰、宜昌、恩施等西部地区将率先出现小雨或雨夹雪，其他地区为多云转阴天，局部有小雨。 明天雨雪势力范围增大，鄂西北、鄂西南、江汉平原北部阴天有雨夹雪或小到中雪，其他地区为阴天转小雨。并且受冷空气的影响，全省风力加大为偏北风3到4级，阵风5到6级。 未来三天气温变幅不大，最高气温都在6-9℃左右。明后两天北部地区低温还都在冰点以下，南部在1-3℃。公众需注意防寒保暖。 昨晚到今晨 湖北又有一波 天气预警上线 最新预报 13日天气：鄂西北、鄂西南阴天转小雨或雨夹雪；其他地区多云转阴天，局部有小雨。 风：偏东风转偏北风2到3级 最高气温：大部地区6-9℃ …	998	4	0	0	0	0	0	0	http://mmbiz.qpic.cn/mmbiz_jpg/sHQ8YCQ0QibCZn4NAQUvhfPNXuuLALJebpiaNgNyla6DQN4hq0UH0iaW6enyY5GniaBZQlibyUkLeeTtlXbNibOfhXwA/0?wx_fmt=jpeg						2020-10-02 22:42:13	1	5.9435	10
413	武汉发布	wuhanfabu		0	1	2020-01-13 13:10:44	1.13	1	0	一周武汉：2020武汉两会举行，武汉市政府工作报告出炉	http://mp.weixin.qq.com/s?__biz=MzA3MzU2ODQzMQ==&mid=2651532482&idx=1&sn=f4f513b3c7fa2f7fab4562cbb28832f6&chksm=84f29502b3851c14571500866b7c7d2c45f94b5fd0acb4a406a598004a0dde4c0e073a2440a8&scene=4	一周新闻速看！	2935	2020武汉两会举行 武汉市政府工作报告出炉 1月6日，政协武汉市第十三届委员会第四次会议开幕。1月7日，武汉市第十四届人民代表大会第五次会议召开。 人大会议议程主要有： 审议武汉市人民政府工作报告； 审查武汉市2019年国民经济和社会发展计划执行情况与2020年国民经济和社会发展计划草案的报告； 审查2019年全市和市本级预算执行情况与2020年全市和市本级预算草案的报告； 审议武汉市人民代表大会常务委员会工作报告； 审议武汉市中级人民法院工作报告； 审议武汉市人民检察院工作报告； 选举事项等。 政协会议议程主要有： 听取和审议政协武汉市第十三届委员会常务委员会工作报告、政协武汉市第十三届委员会常务委员会关于十三届三次会议以来提案工作情况的报告； 列席武汉市十四届人大五次会议，听取并讨论政府工作报告及其他有关报告。 新当选的市人大常委会组成人员走上台前与代表见面。马国强主持宪法宣誓仪式…	1572	5	0	0	0	0	0	0	http://mmbiz.qpic.cn/mmbiz_jpg/pqOJMEhPDIlnzzCuGpZL9icHIZ54G0iaUv91oBicgTEXb3qzJmP3tiaKlNjicwhfszQAuOn2XpLAuHbEKoQno3Ik2Cw/0?wx_fmt=jpeg		https://mp.weixin.qq.com/mp/readtemplate?t=pages/video_player_tmpl&action=mpvideo&auto=0&vid=wxv_1158730251782979586				2020-10-02 23:10:15	5	21.2541	24
414	武汉发布	wuhanfabu		1	0	2020-01-13 13:10:44	1.13	0	0	民生 | 去年民生支出超75%，湖北今年继续过“紧日子”，持续惠民生	http://mp.weixin.qq.com/s?__biz=MzA3MzU2ODQzMQ==&mid=2651532482&idx=2&sn=57e86004e1455d5ad89c60938e79eb17&chksm=84f29502b3851c14c2f5c6ab0744eacd743eeea204f7ed8ab04d95346e741e4e48b79aba5204&scene=4	持续改善民生，着力推动经济高质量发展	1094	1月12日上午，湖北省第十三届人民代表大会第三次会议开幕。《关于湖北省2019年预算执行情况和2020年预算草案》显示，2019年全省民生支出占一般公共预算支出继续保持在75%以上。2020年湖北将继续坚持过“紧日子”原则，持续改善民生。 2019年，湖北全省地方一般公共预算收入完成3388.4亿元，省级一般公共预算收入总计5878.2亿元。在财政收支平衡压力加大的情况下，湖北倾力保障改善民生福祉。2019年，全省教育、科技、社保等民生支出6300亿元，占一般公共预算支出比例继续保持在75%以上。其中，筹措47.4亿元落实城乡义务教育学生“两免一补”等政策，惠及义务教育阶段在校学生525万人；筹措68.3亿元落实省属本科高校生均拨款政策（新增安排10亿元），推动省属高校“双一流”建设。 不该支出的钱一分也不能花。2020年，湖北将继续坚持过“紧日子”原则，全面清理支出项目，严格预算执行考…	684	2	0	0	0	0	0	0	http://mmbiz.qpic.cn/mmbiz_jpg/pqOJMEhPDIlnzzCuGpZL9icHIZ54G0iaUvzFPD21PLzooQnpXrujre5VR37RN6FOXauIkF5GD45iad1Pf1wsDd5WQ/0?wx_fmt=jpeg						2020-10-02 23:10:15	3	9.7335	20
415	武汉发布	wuhanfabu		2	0	2020-01-13 13:10:44	1.13	0	0	关注 | 好消息！武汉地铁公交换乘将优惠，有望年内实施！	http://mp.weixin.qq.com/s?__biz=MzA3MzU2ODQzMQ==&mid=2651532482&idx=3&sn=ba260606ed00b5c8b28601fd158515c2&chksm=84f29502b3851c142d91b1fe13fb3ebccf4e0614669b84b23081600dac62896a600c4f69920f&scene=4	期待早日实施！	1532	好消息！ 武汉地铁公交换乘优惠 有望年内实施！ 长江日报资料图 记者苗剑 摄 据长江日报，省政协委员、中国水务集团首席品牌运营官张勤提出建议：尽快出台武汉全类公交换乘政策。张勤认为，在不久的将来，地铁客运量将超过公交，成为城市日常客运主力交通工具。 2016年1月1日，武汉市公交换乘优惠政策正式实施，采用“武汉通”刷卡乘车，在执行原有折扣基础上，可在90分钟内享受三次优惠换乘，其中第一次换乘免费，第二次、第三次换乘享受折扣优惠。 武汉地铁运营线路 目前，武汉已开通运营地铁线9条，承载全市公共交通客运量超过40%，地铁线路远期规划将达到25条，并按照每年开通1至2条的速度发展。就现在的情况来看，市民出行时公交地铁换乘的情况已非常普遍，公交换乘公交，费用低但往往要耗费更多时间，乘公交换地铁，速度快但票价高，张勤希望相应的优惠政策也尽早落实。 张勤建议，现有的公交换乘优惠政策已实施4年，给市民…	1636	18	0	0	0	0	0	0	http://mmbiz.qpic.cn/mmbiz_jpg/eFtiazyOpqhiaxxpyXicNvpg171ICqibL3ydcRfJNGxY98QAKOVGgMyoZ6ib7rd2TBib1tKncmPNfJ40jAYxRriaDokUQ/0?wx_fmt=jpeg						2020-10-02 23:10:15	2	7.855	7
416	武汉发布	wuhanfabu		3	0	2020-01-13 13:10:44	1.13	0	0	产经 | 天河机场去年旅客吞吐量2715.02万人次，增幅全国第一	http://mp.weixin.qq.com/s?__biz=MzA3MzU2ODQzMQ==&mid=2651532482&idx=4&sn=e49e2c759cbf47347c3b30eff61f67bf&chksm=84f29502b3851c14942073bfa3552bbdcadb99d0ff0b8a752d3fd7e16b18b80da05c25e4ea5e&scene=4	同比增长10.8%	1809	1月12日获悉，2019年武汉天河国际机场完成旅客吞吐量2715.02万人次，同比增长10.8%，增幅居全国21个大型机场第一位。 中部排名几起几落 2009年以前，天河机场旅客吞吐量一直稳居中部第一，2010年受京广高铁冲击一度被湖南长沙黄花机场赶超。 2015年前后，天河机场曾奋起直追，重回第一。 但到2016年至2018年，受限于城市净空环境等因素制约，天河机场运行受限，无法增加航班总量，导致客货运吞吐量双双落后于郑州、长沙，仅列中部第三。 2019年，武汉市交通运输局、湖北机场集团联合驻地民航管理部门和航空公司，在全国民航行业“控总量、调结构”的大背景下，对内挖掘潜力，积极争取航班增量，努力提升航班准点率、中转率； 对外拓展市场，织密航线网络，扩大辐射范围，打造中部地区国际门户枢纽机场。 这一年，天河机场一系列运营指标位居全国或中部地区前列： 看航班增量 ——2019年天河机场夏…	1537	8	0	0	0	0	0	0	http://mmbiz.qpic.cn/mmbiz_jpg/pqOJMEhPDIlnzzCuGpZL9icHIZ54G0iaUvibNDz4Xgxkc9WkPDTkVShWR56biaBTla89On6z2sUpLVc6yrU3SwrlpA/0?wx_fmt=jpeg						2020-10-02 23:10:15	1	8.0984	14
417	上海发布	shanghaifabu		0	0	2020-01-13 13:11:25	1.13	0	0	重磅！上海今年27项实事项目确定，与你的生活息息相关！	http://mp.weixin.qq.com/s?__biz=MjM5NTA5NzYyMA==&mid=2654118876&idx=1&sn=bf0329a4f1713f66c7b0d3280423a0d7&chksm=bd3bbea78a4c37b116af32c7e132e7583355eaaedcc95a7840c5c0c97dc782bd28696a6523a5&scene=4		3238	市政府发布2019年度实事项目完成情况及2020年度实事项目立项情况。2019年实事项目共分10方面、28项，均按照时间结点完成。其中，25项超计划完成，包括新增养老床位7202张、新增社区综合为老服务中心88家、新建改建市民健身步道112条等。2020年市政府实事项目共27项，聚焦“老小旧远”、扶弱助困、城市运行“痛点”及健身运动休闲需求，将继续新增养老床位7000张，开设小学生爱心暑托班600个，建成绿道200公里......详↓ 2020年度实事项目立项情况 2020年市政府实事项目共安排十方面、27项目标任务，体现了四个方面特征：一是聚焦“老小旧远”，着力解决群众急难愁盼问题；二是坚持扶弱助困，着力优化完善公共服务；三是消除城市运行“痛点”，着力提高城市管理精细化水平；四是响应健身运动和休闲需求，着力提升群众生活品质。 2020年市政府实事项目 一、新增7000张养老床位；新建5…	100001	327	0	0	30	2232	0	0	http://mmbiz.qpic.cn/mmbiz_jpg/qdWB7wH8tTpOjNHibJOMEopc3fXqXhZktngp8xMFRCNUrUFPGYxhorJebeKESTibjBG2ezRZeRLhps1nISKmO0KQ/0?wx_fmt=jpeg						2020-10-02 22:10:11	2	9.9839	13
418	上海发布	shanghaifabu		1	0	2020-01-13 13:11:25	1.13	0	0	【提示】春节加班工资怎么算？这三天是三倍工资→	http://mp.weixin.qq.com/s?__biz=MjM5NTA5NzYyMA==&mid=2654118876&idx=2&sn=8fbd7ca32833634d26151edcfc5ece5d&chksm=bd3bbea78a4c37b1e79bff55a97b2b90779153e9c6d78715917defb459a4d62876aef9e19446&scene=4		877	市人社局说，春节长假将至，如果单位安排部分员工加班，哪几天才有三倍工资呢？除夕加班该如何计算？一起来看计算方法↓ 提问：除夕是不是法定节假日？ 2013年12月11日，国务院对《全国年节及纪念日放假办法》进行了第三次修订，明确将第二条第二项修改为“（二）春节，放假3天（农历正月初一、初二、初三）”。自2014年1月1日起施行。 也就是说，初一、初二、初三属于法定节假日，除夕、初四、初五、初六属于休息日。 春节假期 加班工资怎么算 计算公式 三倍日工资=加班工资的计算基数÷21.75×300% 双倍日工资=加班工资的计算基数÷21.75×200% 每小时加班工资=日加班工资÷8 更多说明 1、21.75天为平均每月计薪天数。 2、加班工资的计算基数为劳动者所在岗位相对应的正常出勤月工资，不包括年终奖，上下班交通补贴、工作餐补贴、住房补贴，中夜班津贴、夏季高温津贴、加班工资等特殊情况下支付的…	76414	117	0	0	8	616	0	0	http://mmbiz.qpic.cn/mmbiz_jpg/qdWB7wH8tTpxsEsw0G33xRrgSsibcoJpUicm1J9MMM3icdKYLeibSmEpnCPyDYXsUc1ib3oNvXmlKb06jiajBF3SqYzQ/0?wx_fmt=jpeg						2020-10-02 22:10:11	1	0.6591	2
419	上海发布	shanghaifabu		2	0	2020-01-13 13:11:25	1.13	0	0	【聚焦】深化医改、优化服务！上海用实干建设“健康之城”	http://mp.weixin.qq.com/s?__biz=MjM5NTA5NzYyMA==&mid=2654118876&idx=3&sn=2ea28bb9b1e3d7b612ba7a61da70c0df&chksm=bd3bbea78a4c37b13eeaed9c65c6c49ce495a237b5341016cc614804735c7678d19afa1418e2&scene=4		2920	进入新年，《健康上海行动（2019-2030年）》的项目要求，不断转化为卫生健康领域改革的密集进展，体现在第三方公立医疗机构病人满意度测评的逐年进步。首批区域性医疗中心亮相、五大区域儿科医联体带动304家医疗机构儿科升级……肩负着民生需求保障和建设亚洲一流医学中心城市重任的上海，正用实干，服务国家战略和城市建设，不断提升市民医疗服务的可及性、满意度和获得感。来看新华每日电讯的报道。 正如上海市副市长、市深化医改领导小组组长宗明表示：要精准对接人民群众对美好健康生活的需要，对标国际最高标准、最好水平，全面提升健康上海建设能级，大力营造“健康上海、人人参与、人人受益”的良好氛围。 省级健康方案率先出台，立足国家战略勇担重任 上海有着良好的健康基础，户籍人口期望寿命超过83岁、三大健康指标均达到世界最发达国家水平；同时也遭遇挑战：市民健康需求旺盛、老龄化程度最深、外省市病患最多……如何发挥优势…	8389	29	1	0	2	25	0	0	http://mmbiz.qpic.cn/mmbiz_jpg/qdWB7wH8tTpxsEsw0G33xRrgSsibcoJpUQa8BfAicLcNFzicBKOePxf0BibACJiaia7LicFiawiaykBLiaicJkMHoFE848MCA/0?wx_fmt=jpeg						2020-10-02 22:10:11	4	18.3799	31
420	上海发布	shanghaifabu		3	0	2020-01-13 13:11:25	1.13	0	0	【监管】沪抽检40批次背提包，这4批次不合格！	http://mp.weixin.qq.com/s?__biz=MjM5NTA5NzYyMA==&mid=2654118876&idx=4&sn=88ce8788edc0ae299d8dc59fadd676f4&chksm=bd3bbea78a4c37b1ed862936cfb89fc32c6c2b7c20e0534c668cbf3ef24becd7e8092cfdba25&scene=4		1455	市市场监管局近期对本市生产、销售的40批次背提包产品质量进行了监督抽查，经检验，4批次不合格。不合格项目涉振荡冲击性能和缝合强度。详见↓ 本次监督抽查依据相关标准要求，对下列项目进行了检验：振荡冲击性能、包锁耐用性能、扣件耐用性能、拉链耐用度、缝合强度、塑料插扣耐用性能、摩擦色牢度（沾色）、五金配件耐腐蚀性、背带耐折性能、游离甲醛、可分解有害芳香胺染料。 2019年上海市背提包产品质量监督抽查不合格产品 点击查看大图 不合格项目解读 振荡冲击性能不合格 双肩包的缝合强度、拉链耐用度、背带耐折性能、振荡冲击性能等性能都非常重要。 在本次抽查中，振荡冲击性能是不合格率最高的一项，它是评估背包的质量以及安全性的重要指标。根据标准要求，背提包产品需在规定负重情况下，双背带、双提把经过400次，单背带、单提把经过250次分别振荡冲击试验后，包体无开裂，各部件不变形，无断裂、损坏，不开线，固定件和连…	14760	34	0	0	5	41	0	0	http://mmbiz.qpic.cn/mmbiz_jpg/qdWB7wH8tTpxsEsw0G33xRrgSsibcoJpUBsbHDUSibdcUYCfEm4J04U561CSPLa1d5j01DQxPyJFAVwk1A5eCcww/0?wx_fmt=jpeg						2020-10-02 22:10:11	0	0.9887	5
421	中国政府网	zhengfu		0	0	2020-01-13 13:24:36	1.13	0	0	转给爸妈看！2020年关于养老金有这些新变化	http://mp.weixin.qq.com/s?__biz=MzA4MDA0MzcwMA==&mid=2652536421&idx=1&sn=c5c5dcee52a81938caebf638afd3bfee&chksm=844495beb3331ca8f0b7853503da75f70338b55c253144c879cb10d2ee3b068394039b81c9e9&scene=4		3403	丨 来源：央视财经微信、经济日报微信 进入2020年，涉及养老这一民生热点的政策有了一些新变化。多地已出台养老保险调整方案，社保卡可领养老金……桩桩件件都与“钱袋子”有关。 4省份已公布养老保险调整方案 据不完全统计，目前至少已有重庆、天津、内蒙古、广东等4省份出台城乡居民基本养老保险调整方案，并于2020年1月1日正式实施。 其中，重庆将城乡居民基本养老保险缴费标准调整为13个档次：最低为每年100元，最高为每年3000元。重庆还规定，对65岁及以上老年参保人员适当加发基础养老金。 天津此次调整养老保险缴费档次，一至五档标准不变仍为600元至1800元，档差300元；六至十档标准适当提高，调整为2400元至4800元，档差600元。 内蒙古将基本养老保险缴费上限由原来的3000元调至7000元。按照内蒙古此前相关文件规定，个人缴费标准为每年100元-3000元13个档次，调整后变为每年…	100001	1369	0	0	0	0	0	0	http://mmbiz.qpic.cn/mmbiz_jpg/k5d4lfEvkExTHHFYVmecxGib2TzMWibQPZgB8CLwJut5UOlxVwWO8QrPdxoz8wOwTg6jg3zTI57sniaIDAQqyl3Zg/0?wx_fmt=jpeg						2020-10-02 22:19:11	0	6.2182	10
422	中国政府网	zhengfu		1	0	2020-01-13 13:24:36	1.13	0	0	办理个税年度汇算，这三种方式你会了吗	http://mp.weixin.qq.com/s?__biz=MzA4MDA0MzcwMA==&mid=2652536421&idx=2&sn=32dc75d68e876eff8b693b31b02457d6&chksm=844495beb3331ca871a84645ed68551a2fc3e9e4407908f9892d8ef35ed7dbb446fdef9f15f3&scene=4		2356	丨来源：国家税务总局微信 根据《国家税务总局关于办理2019年度个人所得税综合所得汇算清缴事项的公告》（以下简称《公告》），2020年3月1日至6月30日，纳税人要办理2019年度个税综合所得汇算清缴。 那么，纳税人可自主选择哪些办理年度汇算的方式呢？《公告》第六条明确了以下三种↓ 自己办 纳税人自行办理 纳税人可以自行办理年度汇算。税务机关将推出系列优化服务措施，加强年度汇算的政策解读和操作辅导力度，分类编制办税指引，通俗解释政策口径、专业术语和操作流程，通过手机个人所得税APP、网页端、12366纳税服务热线等渠道提供涉税咨询，解决办理年度汇算中的疑难问题，帮助纳税人顺利完成年度汇算。 对于因年长、行动不便等独立完成年度汇算存在特殊困难的，纳税人提出申请，税务机关还可以提供个性化年度汇算服务。 单位办 请任职受雇单位办理 考虑到多数纳税人主要从一个单位领取收入，单位对纳税人的涉税信息…	47388	210	0	0	0	0	0	0	http://mmbiz.qpic.cn/mmbiz_jpg/k5d4lfEvkExTHHFYVmecxGib2TzMWibQPZ2ZzJ77tyB8pnepB4pJodeRKYeSSibMjOFI1MhFyU2NBxrp66fwpwHuw/0?wx_fmt=jpeg						2020-10-02 22:19:11	0	5.9435	7
423	广东发布	gdfabu0710		0	0	2020-01-13 14:50:43	1.13	0	0	100%办复！回顾省政协成绩单，这些数字与你息息相关	http://mp.weixin.qq.com/s?__biz=MzA3MTYyNTkxOA==&mid=2651555454&idx=1&sn=c565fb954629c5410ae8eddce1cdb361&chksm=84d59bafb3a212b9e217523046c84287c356bc3106f480fb7ea547e5672aab52d182a3bfca79&scene=4		2193	省政协十二届三次会议1月12日上午在广州开幕。大会听取和审议了省政协十二届常委会工作报告和省政协十二届二次会议以来的提案工作情况报告。 报告有哪些亮点？省政协今年的重点工作在哪里？广仔为你划了以下重点！ // 去年783件提案立案，100%办复 // 去年，全体政协委员、省政协各参加单位和各专门委员会聚焦中心工作和民生领域实际问题，通过提案积极履职，提出提案1080件，经审查，立案783件。其中，委员提案626件，各民主党派省委会和省工商联提案155件，各专门委员会提案2件。截至去年12月31日，提案已100%办复。 其中，提案者聚焦粤港澳三地金融开放与合作、产业互补、科技合作交流、基础设施建设、人才资格互认、建立大湾区医疗合作平台、促进大湾区文化融合等问题，提出提案113件，占立案提案总数14.4%。 // 推动16个 省界收费站改为服务区 // 报告指出，广东区域协调发展新格局正在加…	12056	28	0	0	2	7	0	0	http://mmbiz.qpic.cn/mmbiz_jpg/71vT6WeWUCWmSNz5j1npqgJ7XPmamvPa7edGAyQnAhosiahTN9uZEODeD4iaNW9fgECIVsxBDFIeibDETjXpbppHg/0?wx_fmt=jpeg						2020-10-02 22:54:14	0	8.1031	23
424	武汉发布	wuhanfabu		0	0	2020-01-13 15:00:00	1.13	0	0	省十三届人大三次会议隆重开幕	http://mp.weixin.qq.com/s?__biz=MzA3MzU2ODQzMQ==&mid=2651532487&idx=1&sn=ec3386f03b4f9a99eb4d62d6f437f119&chksm=84f29507b3851c1115deef365aae00ce7e3d7784192e3f9fb6e332635fc5b708b8066a397456&scene=4	1月12日上午，湖北省第十三届人民代表大会第三次会议在武昌洪山礼堂隆重开幕。	2860	1月12日上午，湖北省第十三届人民代表大会第三次会议在武昌洪山礼堂隆重开幕。 大会主席团常务主席蒋超良、马国强、王瑞连、王玲、周洪宇、王建鸣、刘雪荣、刘晓鸣、胡志强、王亚平在主席台前排就座。开幕大会由蒋超良主持。 省十三届人大三次会议应到代表716人，实到689人，出席人数符合法定人数。 上午9时，蒋超良宣布，湖北省第十三届人民代表大会第三次会议开幕！全体起立，高唱国歌。 在热烈的掌声中，省长王晓东代表省政府作工作报告。报告共分三个部分：2019年工作回顾、2020年工作总体要求和重点任务、全面提高政府治理效能。 王晓东说，2019年，是大事喜事精彩纷呈的一年，是全面小康取得决定性进展的一年，是高质量发展形稳势好的一年，是发展成果更多惠及人民的一年，极不平凡，极不容易。一年来，在省委坚强领导下，我们坚持以习近平新时代中国特色社会主义思想为指导，增强“四个意识”，坚定“四个自信”，做到“两…	1685	6	0	0	0	0	0	0	http://mmbiz.qpic.cn/mmbiz_jpg/pqOJMEhPDIlnzzCuGpZL9icHIZ54G0iaUvbkN63XibtFmfOfyJZ0ecWSIltpo656tcOAW8gKthz8y65KnDg0MDtvw/0?wx_fmt=jpeg						2020-10-02 23:10:15	1	9.2567	30
425	上海发布	shanghaifabu		0	0	2020-01-13 15:29:16	1.13	0	0	刚刚！沪启动空气重污染黄色预警，采取一系列响应措施	http://mp.weixin.qq.com/s?__biz=MjM5NTA5NzYyMA==&mid=2654118904&idx=1&sn=21eea10082ff8e01deb674aadf5a1d3a&chksm=bd3bbe838a4c37953e9378c6e01c754a717538f03d32e27dc9705e1b8352a349b51c96a566e2&scene=4		603	截至今天（13日）14时，实时空气质量指数为130，轻度污染。首要污染物为PM2.5，浓度为99微克/立方米。 经本市生态环境、气象部门会商，预计13日夜间受本地累积影响，污染水平将逐步上升，达中度污染；14日凌晨至白天受冷空气输送影响，以中度污染为主，短时可达重度污染。 市空气重污染应急工作组办公室决定，本市自1月13日15时起启动空气重污染黄色预警，请各单位立即启动相应的应急响应措施。提醒儿童、老年人和心脏病、肺病及其他慢性疾病患者尽量停留在室内，暂停户外活动；一般人群减少户外活动，尽量减少开窗通风时间。室外作业人员采取必要的防护措施。 实时空气质量状况 13日14时本市空气质量指数 污染物实时浓度变化 12日15时至13日13时本市污染物实时浓度变化 各站点实时空气质量 （点击可查看大图↑） 本市PM2.5浓度分布 长三角PM2.5浓度分布 【在小布微信“随申办”可查询实时空气质量…	100001	166	0	0	14	1212	0	0	http://mmbiz.qpic.cn/mmbiz_jpg/qdWB7wH8tTpxsEsw0G33xRrgSsibcoJpUmVehSmDAoVOBFsffZl0G7K7cv8y9XERjGColL66oRbwd8fJFyr1Y0g/0?wx_fmt=jpeg						2020-10-02 22:10:11	1	3.6365	-11
426	上海发布	shanghaifabu		1	0	2020-01-13 15:29:16	1.13	0	0	【提示】在上海机场航站楼内丢失了物品怎么办？来看看失物招领攻略	http://mp.weixin.qq.com/s?__biz=MjM5NTA5NzYyMA==&mid=2654118904&idx=2&sn=d359f3b85649c596c9796e1f85c5110b&chksm=bd3bbe838a4c3795dd743c520e286ff11afc35c98dde237ed7f47e2be3c1875a001454587cd1&scene=4		141	小伙伴们有在机场遗失过物品吗？上海机场集团整理了关于失物招领的信息，如果找不到自己的东西，可以按照这些方法去找找看： ①通过虹桥浦东两大机场失物招领服务窗口咨询失物；②点击文末“阅读原文”前往上海失物招领服务平台，输入遗失物品关键字进行查询。详见↓ 资料：上海机场集团 编辑：林欣	50879	148	1	0	3	137	0	0	http://mmbiz.qpic.cn/mmbiz_jpg/qdWB7wH8tTpxsEsw0G33xRrgSsibcoJpU75xEzBLMZZUovF2oPE1bqkbjEWDia5iaPKSfmtRJwLJKcARZE6LVnZicQ/0?wx_fmt=jpeg	http://app.shanghaiairport.com/shanghaiairport/html5/lost/lost.html					2020-10-02 22:10:11	2	2.1535	0
427	共青团中央	gqtzy2014		2	2	2020-01-13 17:30:40	1.13	0	0	又生气又心疼！春节临近，这件事家长千万注意	http://mp.weixin.qq.com/s?__biz=MzA3NTE5MzQzMA==&mid=2655093990&idx=3&sn=25038ef2a4748b69b51391768a66ad9d&chksm=84c169dfb3b6e0c9c6ac88ac9dab87339600c31f797b5cc52bdc93175a969a63201376dd996b&scene=4		5090	共青团中央 有态度 有温度 全网青年都在关注 来源：微信公众号“共青团中央”（ID：gqtzy2014）综合整理自微信公众号“央视新闻”（ID：cctvnewscenter）、“掌上敦煌”（ID：dhsgbdst）、长寿区消防支队、微博@新华网 春节临近，孩子们迎来 放鞭炮、过大年的快乐时光 但玩耍时的一个小动作 可能会引发悲剧 近日，甘肃敦煌一名8岁的男孩 路过化粪池时 向井盖内扔了一个点燃的爆竹 引起沼气爆炸 孩子被井盖掀飞，导致重伤 目前，孩子正在重症监护室接受救治 视频触目惊心 ▼ 这种极其危险的案例可真不少： 视频来源：青微工作室 大家要注意，沼气是一种可燃气体，一遇上火苗就会猛烈燃烧。所以，绝对不能在已经产气的沼气池旁使用油灯、蜡烛、火柴和打火机等明火，也不能吸烟。 同时，家长提醒孩子，井盖不是玩耍的地方！把明火、鞭炮丢进下水道都是危险行为。 事实上，类似的事故不是第一次发生…	44563	258	0	0	16	998	1	57	http://mmbiz.qpic.cn/mmbiz_jpg/7hxJRjsnhflrG1jqYUic3wc8fL8HcljXumrPuMdwrh1CzicPpQTiaw5WrMDjm5ziaPG37tu5bZfeXoyrQltJUpRibZA/0?wx_fmt=jpeg		https://mp.weixin.qq.com/mp/readtemplate?t=pages/video_player_tmpl&action=mpvideo&auto=0&vid=wxv_1159704061327835137$#$https://mp.weixin.qq.com/mp/readtemplate?t=pages/video_player_tmpl&action=mpvideo&auto=0&vid=wxv_1162728661200601089				2020-10-02 22:30:12	0	1.8126	4
428	共青团中央	gqtzy2014	中青编辑部	0	0	2020-01-13 17:30:40	1.13	0	0	你会在哪里遇见我	http://mp.weixin.qq.com/s?__biz=MzA3NTE5MzQzMA==&mid=2655093990&idx=1&sn=030339507dbf0d89bc9a30ebc7e864d8&chksm=84c169dfb3b6e0c973cb4670af1affa1544cc114d354cd1f103ac515f9683c84738c700d41e4&scene=4		4516	共青团中央 有态度 有温度 全网青年都在关注 来源：微信公众号“中国青年杂志社”（ID：YOUTH-POWER） 2020年1月10日， “春运首日”登上微博热搜。 自这一天的0点起， 一年一度的全国 “大迁徙” 正式启动。 茫茫人海里， 我们可能很多次与他们擦身而过， 我们奔赴自己的目的地， 他们在各自的岗位上忙碌着。 因为习以为常， 他们几乎融入人海； 因为年年如此， 他们习惯了当一颗并不耀眼的星。 只是我们也知道， 在这一时刻， 有人呼气成冰，有人汗流浃背； 有人昼夜不休，有人奔波不止； 有人24小时迎接旅客， 有人24小时孤独守在偏僻的车站…… 坚守自己的岗位，为了责任，也为了一份温情。 ta们说： “春运期间，我们都是守护者， 守护每一个回家的人， 越过山川河流， 共享祥瑞春节。 你的团圆，就是我的幸福。” 谨以此篇推送， 向以70万铁路青年为代表的全国200多万名铁路人致敬。…	100001	1241	0	0	50	4266	2	360	http://mmbiz.qpic.cn/mmbiz_jpg/CyLQJVudVItQ5zltrjR3cKarzFcIypQeluckibDibDamY64UxAgjNwCf88AlRRbCwcgORScZoMZZ228LGoxEzQsg/0?wx_fmt=jpeg						2020-10-02 22:30:12	0	2.1422	10
429	共青团中央	gqtzy2014		1	0	2020-01-13 17:30:40	1.13	0	0	理工科“就业成绩单”十分亮眼，就业春天来了？	http://mp.weixin.qq.com/s?__biz=MzA3NTE5MzQzMA==&mid=2655093990&idx=2&sn=857baab122d40e681342fe44a88918c5&chksm=84c169dfb3b6e0c95e5f4e8b74b462799d7a17a50628537dc776f6cefb5d401a0c16a70661bf&scene=4		6295	共青团中央 有态度 有温度 全网青年都在关注 来源：《 中国青年报》2020年01月13日 05 版 《2019中国劳动力市场发展报告》指出，大学生就业结构性矛盾突出，外部环境变化造成大学生需求升级、大学生供给调整滞后，具体表现为 文科毕业生就业困难，理工科人才短缺。 伴随着一学期的结束，如火如荼的“秋招”也告一段落。据教育部统计，2020届高校毕业生规模预计将达到874万人，同比增加40万人，毕业生人数再创新高，就业形势依旧严峻。 图片来源：摄图网 然而，有些大学生发现， 自己所学的专业并不像周围同学抱怨的那样难找工作，他们甚至可以轻而易举地手捧几个录用通知。 还有一些调查指出，大学生就业如今呈现出一种 “结构性矛盾” ：社会环境的变化、新兴产业的发展导致理工科人才短缺。 理工科专业交出亮眼“就业成绩单” 回想起这一段时间的找工作经历，东北大学秦皇岛分校的大四学生牟泮龙表示，“还是挺开…	100001	740	0	0	34	8432	1	133	http://mmbiz.qpic.cn/mmbiz_jpg/7hxJRjsnhflrG1jqYUic3wc8fL8HcljXuIYs1E1No6u0XGFPZ88wY1zzKpCIuwJNAVdp6jAANK34cLgfXuVVyuQ/0?wx_fmt=jpeg						2020-10-02 22:30:12	2	6.4621	11
430	共产党员	gcdyweixin		0	1	2020-01-13 18:30:00	1.13	1	0	是什么让他们不惧危险、孤独签下“生死状”？	http://mp.weixin.qq.com/s?__biz=MzA4ODUzNjAxOA==&mid=2671091933&idx=1&sn=39d70df0ffc4fa662cbcf3d807d78ec3&chksm=8ae9a660bd9e2f76278b77098602fb7c0f2a96623fb8f11566008f562aa63a988fe96825a432&scene=4		1935	习近平总书记强调，南极科学考察意义重大，是造福人类的崇高事业。冰雪覆盖的南极洲各类资源十分丰富，是地球上唯一未被开发的资源宝地。1985年2月20日，中国第一个南极科学考察站——长城站建成。南极大陆从此有了中国人忙碌的身影，中华民族南极科考的壮丽篇章就此开启。 自从两百年前南极大陆被发现，这片广袤而神秘的白色世界一直吸引着人类探索的目光。上世纪70年代末，已经有十几个国家在南极建立了上百个考察站，而拥有世界四分之一人口的中国却始终没有踏足过南极。作为联合国常任理事国之一，当时的中国也是唯一一个在南极问题上没有发言权的国家。 中国地震局地质研究所研究员位梦华说：“《南极条约》负责管理南极的事务，只有成了协商国，你才有发言权。”要成为《南极条约》的协商国，前提之一就是在南极设立考察站。1981年5月，国务院批准成立国家南极考察委员会。此后，国家海洋局先后派出30多名科技工作者参加友好国家的南…	46111	496	0	0	28	975	0	0	http://mmbiz.qpic.cn/mmbiz_jpg/DhKPeHFI5HgRrWSzU68xrA9palcJibXq8mgwRZ9x5GTh92HX17zLcvyZD3YiceYB5m8pkSPl7cP14r0ULRyPvEGg/0?wx_fmt=jpeg		https://mp.weixin.qq.com/mp/readtemplate?t=pages/video_player_tmpl&action=mpvideo&auto=0&vid=wxv_1162490580409270272				2020-10-02 22:35:13	0	4.3628	12
431	共产党员	gcdyweixin		1	1	2020-01-13 18:30:00	1.13	1	0	【学习手账】党的十九届四中全会《决定》研读笔记（九）	http://mp.weixin.qq.com/s?__biz=MzA4ODUzNjAxOA==&mid=2671091933&idx=2&sn=0984c293c7797f3dd737ead3676f7a72&chksm=8ae9a660bd9e2f76214fa574dcac1408a37439c766f4c565ebacc5873c18a7f8bc7f9030e769&scene=4		1578	党的十九届四中全会通过了《中共中央关于坚持和完善中国特色社会主义制度、推进国家治理体系和治理能力现代化若干重大问题的决定》。《决定》深刻阐释了坚持和完善中国特色社会主义制度、推进国家治理体系和治理能力现代化的重大意义和总体要求，并对坚持和完善党的领导制度体系等13个方面的制度作出战略部署。 共产党员微信公众号、新华网推出“党的十九届四中全会《决定》研读笔记”系列微视频。今日推出第九期《铺就通向美丽中国的制度大道》。 党的十九届四中全会通过了《中共中央关于坚持和完善中国特色社会主义制度、推进国家治理体系和治理能力现代化若干重大问题的决定》。决定深刻阐释了坚持和完善中国特色社会主义制度、推进国家治理体系和治理能力现代化的重大意义和总体要求，并对坚持和完善党的领导制度体系等十三个方面的制度作出战略部署。 第九方面是：坚持和完善生态文明制度体系，促进人与自然和谐共生。其中，又主要包括四个方面：一…	27232	220	0	0	7	98	0	0	http://mmbiz.qpic.cn/mmbiz_jpg/DhKPeHFI5HjZZRYKwNWsmQBZyuyvX1LicQjdRFlBqG1sSxZSBp24rkDInTkNUnUYWF8QdiaQg1q4CmaT6bSRVGibA/0?wx_fmt=jpeg		https://mp.weixin.qq.com/mp/readtemplate?t=pages/video_player_tmpl&action=mpvideo&auto=0&vid=wxv_1162515362018246656				2020-10-02 22:35:13	0	4.7787	44
432	共产党员	gcdyweixin		2	0	2020-01-13 18:30:00	1.13	0	0	刘少奇的治学之道	http://mp.weixin.qq.com/s?__biz=MzA4ODUzNjAxOA==&mid=2671091933&idx=3&sn=226599277a75b4e3b880db9a903139f8&chksm=8ae9a660bd9e2f76fd4156228c78eaf285e9468b20847f2f1f8e9ccb578d98a7665fe4f5e908&scene=4		2228	刘少奇自幼就养成了读书的爱好和习惯，一生博览群书，其中阅读最多、用功最勤的，是马列著作。这从他的著述中可以管窥一二。刘少奇经常引用马列主义经典作家的论述，运用马列主义的立场、观点和方法解决革命、建设中的实际问题。 认真学习马克思主义理论，这是我们做好一切工作的看家本领。刘少奇常说：“马克思列宁主义的理论，是我们观察一切现象、处理一切问题的武器，特别是观察一切社会现象、处理一切社会问题的武器”“中国革命胜利了，不读书，可不成。以前在山头上，事情还简单，下了山，进了城，问题复杂了，我们要管理全中国，事情更艰难了”“不是说胜利了，马克思的书就不要读了，恰恰相反，特别是革命胜利了，更要多读理论书籍，熟悉理论，否则由于环境的复杂，危险更大。”所以，刘少奇说：“没有理论是不行的，不学马列主义理论是不行的”“不熟悉马列主义，就不自由。” 怎样研读马列著作？刘少奇有自己的切身体会和独到之处。 0 1 第…	10393	206	1	0	7	92	0	0	http://mmbiz.qpic.cn/mmbiz_jpg/DhKPeHFI5HjZZRYKwNWsmQBZyuyvX1LiciaqiabwZGZPp4O6wSk86XNUDIAvSO4mBUr71wiawhkUDrcP9dMADML9Ag/0?wx_fmt=jpeg						2020-10-02 22:35:13	0	4.21	10
433	共产党员	gcdyweixin		3	0	2020-01-13 18:30:00	1.13	0	0	高血压患者不能“重口味”！转给亲朋好友吧	http://mp.weixin.qq.com/s?__biz=MzA4ODUzNjAxOA==&mid=2671091933&idx=4&sn=3bd2921d3f7a635942dea0cad029b5be&chksm=8ae9a660bd9e2f76f43583a1189f8eaf534707f3593617b58a17ca116ac8bc2f094a6b7e38fb&scene=4		1562	一家三口每月的食盐总量不能超过1斤，如果把酱油和其他调料中的盐计算在内，一家三口每月食盐的摄入以不超过半斤为宜。 对于高血压患者来说，保持清淡饮食非常重要。我国专家推荐的居民食盐摄入量为日均不超过5克。那么，怎样才能养成低盐饮食习惯呢？ 改变饮食“重口味”。有人会说自己“天生重口味”，其实不然。婴儿时期前几个月的饮食是不需要加盐的，长大后饮食的食盐含量不断升级，使人逐渐变成了“重口味”。人舌头上的味蕾具有适应性，一旦吃咸，两周后就习惯了，反之亦然。因此，越吃越咸很容易，越吃越淡也不是什么难事儿。在这一点上，家里主厨的人有主动权，可以应用限盐勺、记总量等方式定量控制。炒菜应在出锅前放盐，不能放盐后又多加糖以冲淡咸味，更不能“盐不够酱油凑”，餐桌上尽量不摆咸菜、酱豆腐、火腿肠之类的高钠食品，少放味精、鸡精，做汤则更宜清淡。 避开食盐“重灾区”。食盐的“重灾区”主要包括麻辣香锅、麻辣烫、羊蝎子…	26303	292	0	0	6	139	0	0	http://mmbiz.qpic.cn/mmbiz_jpg/DhKPeHFI5HjZZRYKwNWsmQBZyuyvX1LicoT3pyFU13D22TWx49Gq0LROhc27RahZoo6wTybMpQoc4Fk6kANQG2A/0?wx_fmt=jpeg						2020-10-02 22:35:13	1	3.2926	10
434	武汉发布	wuhanfabu		0	0	2020-01-13 19:03:59	1.13	0	1	武汉市卫生健康委员会关于新型冠状病毒感染的肺炎情况通报	http://mp.weixin.qq.com/s?__biz=MzA3MzU2ODQzMQ==&mid=2651532491&idx=1&sn=bd0faa1525d65eb0cd6c430d86c9a500&chksm=84f2950bb3851c1d71edd5190a1bbde73414b14c75df713160216495175db4093df14a570021&scene=4	2020年1月12日0—24时，我市无新增新型冠状病毒感染的肺炎病例，治愈出院1例，无新增死亡病例报告。	240	2020年1月12日0—24时，我市无新增新型冠状病毒感染的肺炎病例，治愈出院1例，无新增死亡病例报告。 截至目前，我市累计报告新型冠状病毒感染的肺炎病例41例，已治愈出院7例，在治重症6例，死亡1例，其余患者病情稳定，患者均在武汉市定点医疗机构接受隔离治疗。累计追踪密切接触者763人，已解除医学观察76人，尚在接受医学观察687人，密切接触者中，没有发现相关病例。 2020年1月13日 来源 | 武汉市卫生健康委员会 编辑 | 夏俊俊 文章经授权发布 转载请注明出处	5778	19	0	0	8	28	0	0	http://mmbiz.qpic.cn/mmbiz_jpg/pqOJMEhPDIlnzzCuGpZL9icHIZ54G0iaUvao5pQvZ5CH6tHB5JttWa6ORiaP0srFiacz5hr0tKYEnvx2br8IGjj8cQ/0?wx_fmt=jpeg						2020-10-02 23:10:15	6	12.6026	5
435	广东发布	gdfabu0710		0	0	2020-01-13 20:01:00	1.13	0	0	春运归途列车窗前的百态人生	http://mp.weixin.qq.com/s?__biz=MzA3MTYyNTkxOA==&mid=2651555472&idx=1&sn=3f5985c513c01de92c428b7137cec2b9&chksm=84d59b41b3a21257070ac7a0541d2a5cc4517e19a5bcb40f808eb955bee2eed3a3c9b4cf2cee&scene=4		315	1月10日， 2020年全国春运大幕开启。 过去这一年， 为了向往的远方， 你身处他乡， 日日披星戴月。 而今， 你又背上行囊， 踏上了归途列车。 是收获满满， 还是略有遗憾？ 火车站是回家的中转点， 也像是展示着人间百态的电影胶片。 你的故事又是什么样的呢？ （建议将手机横屏观看） ↓↓ 愿大家都能一路平安! 下一站，回家！ 推荐阅读 （点击图片即可阅读） 来源：南方+客户端 编辑：卓佩仪、刘家良 校对：曾慧雯	17758	103	0	0	26	152	0	0	http://mmbiz.qpic.cn/mmbiz_jpg/71vT6WeWUCWmSNz5j1npqgJ7XPmamvPam7xwicVnWRRAfD3ka0Fs09rOiah5MxtxxrENZficjpB5TD6CEBwl7z8jw/0?wx_fmt=jpeg						2020-10-02 22:54:14	0	0.4944	7
436	上海发布	shanghaifabu		1	0	2020-01-13 20:18:49	1.13	0	0	【提示】即日起到4月，去金山城市沙滩看灯光秀点亮海岸	http://mp.weixin.qq.com/s?__biz=MjM5NTA5NzYyMA==&mid=2654118962&idx=2&sn=1a2778607580939ead96420a9381843d&chksm=bd3bb9498a4c305f41134b863a050de1303e128434ca7b609705f048c49ff90c86b840a58d8e&scene=4		865	金山区文旅局说，“海誓山盟”梦幻灯光秀由爱心长廊、皇家马车、摩天轮、海洋主题等元素组成，50组大小不同的沙雕作品，被铺上多层的七彩光色，造就了一个惟妙惟肖的童话世界。不仅如此，这里还有“追梦——中国农民画邀请展”正在展出，一幅幅优秀的农民画作品，绘画风格呈现百花齐放之态，可以充分领略金山各地的乡土民俗风情。详见↓ 爱心长廊 从2019穿梭到2020， 时光不动声色向前行驶，浪漫求婚的情节在这里上演。 皇家马车 两匹白马奔跑在沙滩上， 豪华的皇家马车，带你穿越浪漫童话之旅。 摩天轮 蓝紫色的微光变幻着， 在摩天轮下拍照打卡，守候关于它的美丽传说。 海洋主题 一帆风顺和海阔凭鱼跃， 满载着海洋的神奇魅力，波光粼粼，尤为壮观。 还有 超多酷炫的灯光展示， 每个作品都有一大波人围着拍照。 沙雕也变得梦幻 当夜晚降临，灯光亮起, 到“海誓山盟”沙雕展打卡地拍照打卡，50组大小不同的沙雕作品，被铺上…	52028	192	0	0	16	393	0	0	http://mmbiz.qpic.cn/mmbiz_jpg/qdWB7wH8tTpxsEsw0G33xRrgSsibcoJpUJxR2FD6u2LClGx7GkpJg25tmFafbvEqboABLLBF7BLiaPK83BFRSHlw/0?wx_fmt=jpeg						2020-10-02 22:10:11	1	1.9887	23
437	上海发布	shanghaifabu		0	0	2020-01-13 20:18:49	1.13	0	0	上海中小学本周六放寒假！12条安全提示请注意	http://mp.weixin.qq.com/s?__biz=MjM5NTA5NzYyMA==&mid=2654118962&idx=1&sn=ab3f9fcfde3d8464381ac92cf4eccd20&chksm=bd3bb9498a4c305fa723c1b24316991d08313d3564183909632be42274c05226e18dbb275fd8&scene=4		1780	宝爸宝妈们注意，你们的娃将要放假回家啦！今年，上海市中小学的寒假从1月18日开始，2月16日结束。市教委、市未保办特发布中小学生寒假安全提示12条，提醒广大家长及孩子遵守交通法规、安全乘坐车辆、安全用电用气、防范流行疾病......还有哪些重要提示？详见↓（附中小学最新校历） 中小学校历↓↓↓ 寒假时间：2020.1.18-2020.2.16 2020年中小学生寒假安全提示 1 遵守交通法规 应在人行道上行走，没有人行道的，应当紧靠道路右侧行走。横过机动车道时，要在过街设施（过街天桥或地道）或人行横道线内通过，无人行横道线的，则要先看左，再看右，确认安全情况下直行通过。在雾、雨、雪天，穿着色彩鲜艳的衣服。 不在马路上嬉戏打闹，不在行走和骑车时看手机、听音乐，不在车辆盲区内玩耍。不闯红灯、不翻越交通隔离栏，未满12周岁不骑自行车及共享单车，不坐副驾驶座位。未满16周岁不驾驶电动自行车。 2…	100001	561	0	0	26	1792	0	0	http://mmbiz.qpic.cn/mmbiz_jpg/qdWB7wH8tTpxsEsw0G33xRrgSsibcoJpUxicYL1O7IoH3A0J1AFHZY2GBN8wFQrgyBiaPiczaJ6Q0ib1mcmYptSkGnA/0?wx_fmt=jpeg						2020-10-02 22:10:11	2	4.2723	17
438	上海发布	shanghaifabu		2	0	2020-01-13 20:18:49	1.13	0	0	【探索】长宁天山路的巨幅壁画，你偶遇过吗？	http://mp.weixin.qq.com/s?__biz=MjM5NTA5NzYyMA==&mid=2654118962&idx=3&sn=c56701b8b67726bad5433e4d08454df7&chksm=bd3bb9498a4c305f07aab3f841a44a6e7261e1ba8998c0f387d47a76e933b102984b6d666a3e&scene=4		431	长宁区新闻办说，近日，位于长宁区娄山关路天山路交叉口的天山二村“彩绘墙”，在历时180余天的“涂鸦”后，顺利完成并揭开神秘面纱，一起来一睹它的风采吧~ 天山二村“彩绘墙”位于虹桥商圈，属于虹桥井字形核心区，是天山路一条街更新打造的重要节点，也是长宁区城市更新的重点片区。它作为长宁区首个顺利竣工的住宅山墙壁画项目，同时也是通过居民自治的方式参与社区微更新的纯公益项目。 彩绘墙从最初制定、设计、评选方案，到2019年11月13日进入施工和现场创作，再到如今正式完成揭幕，共180余天。14名艺术画师、18名施工人员以及超过20名志愿者都参与到了该项目中，他们运用了15种以上的涂料颜色，最终完成了“花语白鸽”为主题的设计创作，画面色彩饱满绚丽，有花有鸟，充满了生机和活力，希望借此表达一种对美好生活的追求。 本次天山二村“彩绘墙”的顺利竣工，不仅揭开了天山路一条街城市更新的序幕，同时，实现了城市更…	16945	86	0	0	6	89	0	0	http://mmbiz.qpic.cn/mmbiz_jpg/qdWB7wH8tTpxsEsw0G33xRrgSsibcoJpUHu8RC40lwlGE6X7qJ0lWoaecZJiaQhNLcrP9O9stpr3EBje4uA88A6g/0?wx_fmt=jpeg						2020-10-02 22:10:11	0	0.9887	16
[truncated: 13,285 more rows]
