# Supplementary material for: Social media interactions between government and the public: A Chinese case study of government WeChat official accounts on information related to COVID-19
Source: Front Psychol. 2022 Sep 6;13:955376. doi: 10.3389/fpsyg.2022.955376 (PMC9485838; doi:10.3389/fpsyg.2022.955376)
Supplement: Supplementary file 2 [file Table_2.XLSX]

## Sheet: cleaned data
ID	Ga	Gb	Gc	Gd	Ge	Gtotal	Pa	Pb	Pc	Pd	Pe	Ptotal	Fac1.Public	Fac2.Public	Fac1.Government	Fac2.Government	Fac3.Government	New diagnoses
1	0.222222	0	0.460942	0.302282	0	0.985446	0.00891724	0.0063823	0	4.41686e-05	0	0.0153437	-0.92734	-0.03623	-0.78674	-1.07937	-0.2899	0
2	0.333333	0	0.485115	0.397243	0	1.21569	0.00891724	0.0105838	0	0.000132506	0	0.0196336	-0.92327	-0.03746	-0.9919	-0.03846	-0.29077	0
3	0.185185	0	0.462763	0.246112	0	0.894061	0.00891724	0.00858309	0	8.83373e-05	0	0.0175887	-0.92521	-0.03687	-0.7041	-1.60255	-0.25815	0
4	0.148148	0	0.477364	0.330483	0	0.955995	0.00891724	0.0168361	0	0.000242927	0	0.0259962	-0.91722	-0.03928	-0.96036	-1.07855	-0.32447	0
5	0.666667	0.111111	0.392967	0.302988	0	1.47373	1	1	0.213516	0.318456	0	2.53197	3.50943	1.91744	0.19919	0.1783	-0.04515	0
6	0.222222	0	0.431941	0.200302	0	0.854465	1	1	0.0739548	0.0491818	0	2.12314	1.84393	-0.4789	-0.46499	-1.85204	-0.24261	0
7	0.185185	0	0.358186	0.223275	0	0.766646	1	0.986845	0.124789	0.0314702	0	2.1431	1.8754	-0.40697	-0.26779	-1.82401	-0.36491	0
8	0.333333	0.333333	0.351086	0.294117	0	1.31187	0.546005	1	0.0871212	0.0481438	0	1.68127	1.2401	-0.08233	0.92735	-0.90166	0.04965	0
9	0.222222	0.111111	0.176879	0.305554	0	0.815766	0.323991	0.515536	0.141256	0.00967293	0	0.990455	0.41663	0.17265	0.65657	-1.19676	-0.49261	0
10	0.333333	0	0.287805	0.341531	0	0.962669	0.323991	0.88845	0.0647799	0.0128531	0	1.29007	0.59634	-0.20271	-0.14836	-0.5421	-0.48156	0
11	0.333333	0.333333	0.0714835	0.235175	0	0.973325	0.0100185	0.0380137	0	0.000331265	0	0.0483634	-0.89532	-0.04622	2.08595	-1.47486	-0.23691	0
12	0.222222	0.333333	0.0846976	0.325842	0	0.966095	0.0100185	0.00731263	0.00333333	6.6253e-05	0	0.0207307	-0.91731	-0.02593	1.75937	-1.11393	-0.34001	0
13	0.333333	0	0.473889	0.378397	0	1.18562	0.0265972	0.00314113	0	8.83373e-05	0	0.0298267	-0.9054	-0.04934	-0.91128	-0.18508	-0.28864	0
14	0.222222	0	0.471166	0.465617	0	1.15901	0.0265972	0.00776279	0	2.20843e-05	0	0.0343821	-0.90093	-0.05068	-1.16874	0.14539	-0.40961	0
15	0.185185	0	0.46729	0.404884	0	1.05736	0.0265972	0.00122044	0	0	0	0.0278176	-0.90726	-0.04878	-1.05341	-0.41787	-0.38101	0
16	0.148148	0	0.47135	0.386351	0	1.00585	0.0265972	0.000630227	0	0	0	0.0272274	-0.90783	-0.04861	-1.05601	-0.66486	-0.37657	0
17	0.333333	0.222222	0.386351	0.236914	0	1.17882	1	1	0.115199	0.042954	0	2.15815	1.92055	-0.36538	0.51548	-1.29797	-0.00204	0
18	0.222222	0	0.390678	0.262257	0	0.875158	1	1	0.143678	0.0197875	0	2.16347	1.88379	-0.41523	-0.44396	-1.4105	-0.34127	0
19	0.185185	0	0.381657	0.263505	0	0.830348	1	0.771318	0.0660567	0.00795035	0	1.84532	1.40302	-0.72708	-0.44272	-1.50751	-0.3692	0
20	0.666667	0	0.536669	0.249605	0	1.45294	0.394147	0.885509	0.0439132	0.00136923	0	1.32494	0.57867	-0.41922	-0.6238	-0.13598	0.02993	0
21	0.222222	0	0.513248	0.256677	0.0151515	1.0073	0.394147	0.344314	0.0269197	0.00167841	0.00112581	0.768185	0.01011	-0.29903	-0.86525	-1.3911	0.20942	0
22	0.185185	0	0.533411	0.260482	0	0.979078	0.394147	0.180505	0.0536775	0.0025397	0	0.63087	-0.06857	-0.16223	-0.99217	-1.46483	-0.18591	0
23	0.333333	0	0.49432	0.286267	0	1.11392	0.00891724	0.0140351	0	8.83373e-05	0	0.0230406	-0.91993	-0.03846	-0.7916	-0.85985	-0.19094	0
24	0.222222	0	0.453091	0.265857	0	0.94117	0.00891724	0.0050118	0	2.20843e-05	0	0.0139511	-0.92867	-0.03583	-0.68144	-1.351	-0.27054	0
25	0.185185	0	0.467942	0.29408	0	0.947207	0.00891724	0.0147453	0	0.000132506	0	0.0237951	-0.91924	-0.03867	-0.82356	-1.24309	-0.29072	0
26	0.148148	0	0.477848	0.280531	0	0.906527	0.00891724	0.00824297	0	6.6253e-05	0	0.0172265	-0.92554	-0.03677	-0.86095	-1.44257	-0.28394	0
27	0.222222	0.111111	0.163899	0.231664	0	0.728896	0.323991	1	0.189731	0.0299022	0	1.54362	1.10912	0.3558	0.86029	-1.75346	-0.44872	0
28	0.333333	0.333333	0.202188	0.385434	0	1.25429	0.323991	0.486875	0.0102939	0.0111305	0	0.832291	0.05594	-0.3078	1.28637	-0.2962	-0.20108	0
29	0.148148	0	0.155329	0.346541	0	0.650018	0.323991	0.27882	0.0134811	0.00565359	0	0.621946	-0.16205	-0.27056	0.1935	-1.10656	-0.72211	0
30	0.185185	0	0.188172	0.304241	0	0.677599	0.323991	0.147433	0.0100739	0.00304764	0	0.484546	-0.31157	-0.26448	0.18985	-1.30302	-0.63266	0
31	0.222222	0.111111	0.366605	0.177866	0	0.877805	1	1	0.143678	0.0449858	0	2.18866	2.00503	-0.24176	0.22393	-2.05778	-0.16328	0
32	0.333333	0	0.37875	0.208104	0	0.920187	1	1	0.0635638	0.0262803	0	2.08984	1.70661	-0.67634	-0.20262	-1.49524	-0.26548	0
33	0.185185	0	0.373037	0.285495	0	0.843718	1	1	0.0509536	0.0090104	0	2.05996	1.59065	-0.84349	-0.45365	-1.35561	-0.39678	0
34	0.333333	0	0.47267	0.344526	0	1.15053	0.0265972	0.000960346	0	2.20843e-05	0	0.0275796	-0.90751	-0.0487	-0.83815	-0.43103	-0.26335	0
35	0.222222	0	0.468376	0.228987	0	0.919586	0.0265972	0.00586211	0	8.83373e-05	0	0.0325477	-0.90277	-0.05013	-0.65901	-1.61904	-0.22296	0
36	0.185185	0	0.469145	0.362921	0	1.01725	0.0265972	0.00475171	0	6.6253e-05	0	0.0314152	-0.90384	-0.04981	-0.97244	-0.72934	-0.34491	0
37	0.333333	0	0.179185	0.206195	0	0.718713	0.148099	0.902075	0.307864	0.00170049	0	1.35974	0.93757	0.77392	0.54048	-1.60606	-0.50238	0
38	0.333333	0	0.236836	0.296593	0	0.866762	0.546005	1	0.00378788	0.0234977	0	1.57329	0.90485	-0.56989	0.13474	-0.90131	-0.50626	0
39	0.222222	0	0.230972	0.189615	0	0.64281	0.546005	1	0	0.0177779	0	1.56378	0.87029	-0.61972	0.29864	-2.02285	-0.47428	0
40	0.222222	0.111111	0.240219	0.330309	0.0151515	0.919013	0.0136309	0.0072226	0.01	4.41686e-05	0	0.0308976	-0.89378	-0.00254	0.39224	-0.98994	-0.03555	0
41	0.333333	0.333333	0.24635	0.43022	0	1.34324	0.0136309	0.0115442	0	0.000176675	0	0.0253517	-0.91538	-0.04164	1.02913	0.05965	-0.18473	0
42	0.185185	0	0.234689	0.290382	0	0.710257	0.0136309	0.00371134	0	0	0	0.0173422	-0.92296	-0.03936	0.04567	-1.38462	-0.56537	0
43	0.333333	0.333333	0.179268	0.257479	0	1.10341	0.148099	0.340483	0.0472733	0.00412977	0	0.539985	-0.26956	-0.03637	1.64065	-1.2594	-0.12577	0
44	0.333333	0.333333	0.275342	0.422818	0	1.36483	0.546005	0.821546	0	0.0150836	0	1.38263	0.68293	-0.58858	0.93672	0.02149	-0.14453	0
45	0.333333	0.111111	0.419612	0.222507	0	1.08656	1	1	0.0553125	0.0380513	0	2.09336	1.74159	-0.62713	0.01683	-1.3749	-0.08944	0
46	0.222222	0.111111	0.416037	0.236269	0	0.98564	1	1	0.0270931	0.014399	0	2.04149	1.55301	-0.89962	-0.07913	-1.60282	-0.15141	0
47	0.185185	0.111111	0.371283	0.223926	0	0.891506	1	0.809191	0.0255365	0.0441686	0	1.8789	1.51114	-0.63968	0.08457	-1.82125	-0.21102	0
48	0.333333	0.333333	0.216321	0.274503	0	1.15749	0.323991	1	0.362565	0.127471	0	1.81403	2.0256	1.68354	1.46609	-1.10775	-0.09609	0
49	0.222222	0	0.168527	0.223926	0	0.614675	0.323991	0.47168	0.0640641	0.00996003	0	0.869695	0.17562	-0.10596	0.45616	-1.79967	-0.57551	0
50	0.185185	0	0.181056	0.246532	0	0.612773	0.323991	0.382158	0.0876885	0.0149511	0	0.808788	0.17505	0.04562	0.33564	-1.73039	-0.59525	0
51	0.148148	0	0.197444	0.180867	0	0.526459	0.323991	0.576478	0.0337592	0.0113955	0	0.945623	0.20459	-0.24306	0.38759	-2.32125	-0.53878	0
52	0.333333	0	0.241171	0.281529	0	0.856033	0.0136309	0.0279601	0	0.000265012	0	0.041856	-0.89948	-0.04642	0.15152	-1.01097	-0.48945	0
53	0.222222	0	0.231114	0.411916	0	0.865252	0.0136309	0.0190869	0	0.000176675	0	0.0328944	-0.90807	-0.04383	-0.16845	-0.37144	-0.65248	0
54	0.185185	0	0.255872	0.268153	0	0.70921	0.0136309	0.0033212	0	4.41686e-05	0	0.0169962	-0.92334	-0.03924	0.01437	-1.5382	-0.52267	0
55	0.333333	0	0.510608	0.346576	0	1.19052	0.394147	0.439148	0.0604196	0.0015459	0	0.895261	0.19252	-0.22177	-0.98275	-0.39793	-0.21963	0
56	0.222222	0	0.53002	0.193766	0	0.946008	0.394147	0.255612	0.0167987	0.000552108	0	0.66711	-0.10094	-0.33799	-0.81443	-1.84966	-0.12093	0
57	0.185185	0	0.527798	0.191174	0	0.904158	0.394147	0.219339	0.0472167	0.00132506	0	0.662028	-0.05871	-0.21391	-0.82852	-1.98051	-0.13649	0
58	0.148148	0	0.502072	0.202219	0	0.852438	0.394147	0.267056	0.0270674	0.00185508	0	0.690126	-0.05922	-0.29654	-0.78341	-2.01872	-0.19191	0
59	0.111111	0	0.507685	0.209663	0	0.828459	0.394147	0.874785	0.0977431	0.0070449	0	1.37372	0.73662	-0.17011	-0.8502	-2.0639	-0.20676	0
60	0.333333	0	0.468042	0.456274	0	1.25765	0.00891724	0.00897323	0	6.6253e-05	0	0.0179567	-0.92483	-0.03699	-1.05322	0.39227	-0.35841	0
61	0.222222	0	0.554193	0.485428	0	1.26184	0.00891724	0.0141051	0	0.000176675	0	0.023199	-0.91986	-0.03848	-1.51536	0.32654	-0.32588	0
62	0.185185	0	0.487939	0.350746	0	1.02387	0.00891724	0.00663239	0	0	0	0.0155496	-0.9271	-0.03631	-1.01738	-0.80949	-0.31262	0
63	0.148148	0	0.491564	0.315195	0	0.954907	0.00891724	0.00746269	0	0	0	0.0163799	-0.92629	-0.03655	-0.98421	-1.18294	-0.29454	0
64	0.666667	0	0.453024	0.297981	0	1.41767	0.00891724	0.0947141	0.0100817	0.00121464	0	0.114928	-0.81117	-0.01717	-0.41445	0.18079	-0.10877	0
65	0.222222	0.111111	0.37581	0.208407	0	0.91755	1	1	0.15018	0.0538637	0	2.20404	2.06414	-0.15661	0.12756	-1.8303	-0.17663	0
66	0.333333	0.666667	0.409472	0.226558	0	1.63603	1	1	0.186902	0.0245357	0	2.21144	2.01891	-0.21782	2.06515	-1.40505	0.5914	0
67	0.333333	0	0.346525	0.311751	0	0.991609	0.323991	1	0.0742118	0.0329498	0	1.43115	0.82456	-0.06235	-0.30322	-0.73696	-0.38712	0
68	0.666667	0	0.480555	0.352323	0	1.49954	0.0265972	0.0022208	0	6.6253e-05	0	0.0288843	-0.90629	-0.04907	-0.63151	0.59592	-0.11872	0
69	0.222222	0	0.483879	0.336037	0	1.04214	0.0265972	0.00270097	0	8.83373e-05	0	0.0293865	-0.90583	-0.04921	-0.94325	-0.81542	-0.28976	0
70	0.185185	0	0.466138	0.251195	0	0.902518	0.0265972	0.000440158	0	0	0	0.0270374	-0.90802	-0.04855	-0.7257	-1.56392	-0.25859	0
71	0.148148	0	0.469028	0.260795	0	0.877971	0.0265972	0.000490176	0	0	0	0.0270874	-0.90797	-0.04857	-0.78562	-1.59566	-0.27862	0
72	0.111111	0	0.467825	0.24959	0	0.828526	0.0265972	0.00289104	0	4.41686e-05	0	0.0295324	-0.90564	-0.04926	-0.78658	-1.78554	-0.28657	0
73	0.333333	0.333333	0.220264	0.327158	0	1.21409	0.546005	1	0	0.0341424	0	1.58015	0.94788	-0.5087	1.3419	-0.71902	-0.13306	0
74	0.333333	0.111111	0.16136	0.289569	0	0.895373	0.148099	0.242647	0.0234009	0.00198759	0	0.416135	-0.43589	-0.11259	0.83274	-1.00074	-0.45209	0
75	0.333333	0	0.523288	0.358487	0	1.21511	0.394147	0.576958	0.0538331	0.00318014	0	1.02812	0.31536	-0.27766	-1.05023	-0.31035	-0.21415	0
76	0.333333	0	0.515102	0.429105	0	1.27754	0.394147	0.364781	0.0502326	0.00176675	0	0.810928	0.09472	-0.23796	-1.17006	0.21397	-0.28068	0
77	0.333333	0	0.534815	0.394448	0	1.2626	0.394147	0.91708	0.080781	0.00415185	0	1.39616	0.7192	-0.26758	-1.17031	-0.03679	-0.22874	0
78	0.222222	0	0.52292	0.34762	0	1.09276	0.394147	0.213467	0.0301634	0.00161216	0	0.63939	-0.10338	-0.26959	-1.11258	-0.70744	-0.25289	0
79	0.185185	0	0.514333	0.248637	0	0.948155	0.394147	0.186967	0.0272905	0.00216426	0	0.610569	-0.13678	-0.27323	-0.89883	-1.55577	-0.19974	0
80	0.148148	0	0.517808	0.328587	0	0.994543	0.394147	0.186217	0.0100409	0.000463771	0	0.590869	-0.19104	-0.35122	-1.10973	-1.06632	-0.27477	0
81	0.333333	0	0.000233879	0.185604	0	0.519171	0	0.0544596	0.0033349	0.000552108	0	0.0583466	-0.88074	-0.02492	1.24387	-1.8407	-0.69979	0
82	0.555556	0	0.031156	0.228905	0	0.815616	0	0.0329619	0.00333648	0.000640445	0	0.0369388	-0.90155	-0.01866	1.2064	-0.85763	-0.6034	0
83	0.333333	0	0.256148	0.351991	0	0.941472	0.546005	1	0.0113636	0.0349816	0	1.59235	0.9811	-0.46013	-0.05118	-0.48306	-0.52775	0
84	0.333333	0	0.464133	0.268718	0	1.06618	0.00891724	0.00981353	0	6.6253e-05	0	0.018797	-0.92402	-0.03723	-0.645	-1.0007	-0.21307	0
85	0.222222	0	0.464133	0.272544	0	0.958899	0.00891724	0.0171762	0.0100079	0.000287096	0	0.0363884	-0.8911	-0.00153	-0.73681	-1.29366	-0.26304	0
86	0.148148	0	0.464317	0.249091	0	0.861556	0.00891724	0.00848305	0	8.83373e-05	0	0.0174886	-0.92531	-0.03684	-0.7419	-1.68733	-0.27495	0
87	0.185185	0	0.460007	0.257317	0	0.902509	0.00891724	0.00303109	0	2.20843e-05	0	0.0119704	-0.93059	-0.03526	-0.71616	-1.52217	-0.27056	0
88	0.333333	0	0.45426	0.233476	0	1.02107	1	1	0.139325	0.0576401	0	2.19696	2.05518	-0.17048	-0.53231	-1.27329	-0.1961	0
89	0.222222	0	0.399632	0.241071	0	0.862926	1	1	0.0537522	0.0163866	0	2.07014	1.63233	-0.78357	-0.43303	-1.5624	-0.31368	0
90	0.185185	0	0.382142	0.208558	0	0.775885	1	0.955264	0.0765907	0.0202292	0	2.05208	1.66771	-0.65575	-0.327	-1.91664	-0.32505	0
91	0.333333	0.111111	0.197945	0.229711	0	0.872101	0.323991	1	0.185015	0.0187496	0	1.52776	1.04288	0.26055	0.82228	-1.42932	-0.3598	0
92	0.222222	0	0.17997	0.231395	0	0.633587	0.323991	1	0.337764	0.0751308	0	1.73689	1.70896	1.22811	0.40079	-1.74232	-0.56801	0
93	0.333333	0	0.226595	0.331666	0	0.891594	0.546005	0.744078	0	0.0176233	0	1.30771	0.62246	-0.54521	0.09804	-0.64575	-0.54628	0
94	0.666667	0	0.465119	0.324472	0	1.45626	0.00891724	0.170761	0.0233978	0.00205384	0	0.20513	-0.69915	0.01682	-0.51349	0.37996	-0.11533	0
95	0.333333	0	0.480605	0.420419	0	1.23436	0.0265972	0.00364131	0	0	0	0.0302385	-0.90492	-0.04948	-1.02551	0.13071	-0.31401	0
96	0.222222	0	0.535383	0.308071	0	1.06568	0.0265972	0.00272098	0	0	0	0.0293182	-0.90581	-0.04921	-1.07275	-0.99924	-0.20647	0
97	0.333333	0	0.159171	0.202229	0	0.694733	0.148099	0.963967	0.0741662	0.00518981	0	1.19142	0.40868	-0.10879	0.62279	-1.64541	-0.52302	0
98	0.222222	0.444444	0.0589208	0.237191	0	0.962778	0.0100185	0.0298107	0	0.000353349	0	0.0401826	-0.90326	-0.04383	2.44517	-1.79936	-0.1604	0
99	0.666667	0.333333	0.0705312	0.374127	0	1.44466	0.0100185	0.0176864	0	0.000110422	0	0.0278153	-0.915	-0.0403	2.04441	0.53017	-0.20778	0
100	0.333333	0.666667	0.412462	0.320714	0	1.73318	1	1	0.147159	0.0230119	0	2.17017	1.90607	-0.38306	1.85629	-0.70437	0.51952	0
101	0.222222	0.222222	0.391614	0.290921	0.0151515	1.14213	1	1	0.172874	0.0367925	0.00450324	2.21417	2.0136	-0.0875	0.31523	-1.21804	0.3162	0
102	0.518519	0	0.379402	0.335081	0	1.233	1	0.623184	0.0472683	0.00695656	0	1.67741	1.20573	-0.76279	-0.3301	-0.00975	-0.28906	0
103	0.333333	0.333333	0.221266	0.290622	0	1.17855	0.546005	1	0.00378788	0.0482763	0	1.59807	1.02609	-0.39642	1.41395	-0.98634	-0.10297	0
104	0.222222	0	0.229051	0.21855	0	0.669824	0.546005	1	0	0.0209359	0	1.56694	0.88484	-0.5989	0.24501	-1.80808	-0.49995	0
105	0.148148	0.111111	0.454895	0.208396	0	0.92255	0.00891724	0.0175963	0	0.000220843	0	0.0267344	-0.91648	-0.0395	-0.2199	-2.00754	-0.11359	0
106	0.333333	0	0.596291	0.36755	0	1.29717	0.00891724	0.0268997	0.010022	0.000242927	0	0.0460819	-0.88169	-0.00436	-1.34097	-0.20094	-0.13512	0
107	0.222222	0	0.461443	0.395355	0	1.07902	0.00891724	0.0107039	0	4.41686e-05	0	0.0196653	-0.92316	-0.03749	-0.98241	-0.38756	-0.36455	0
108	0.185185	0	0.463816	0.357815	0	1.00682	0.00891724	0.00661238	0	6.6253e-05	0	0.0155959	-0.92712	-0.0363	-0.94344	-0.76893	-0.34686	0
109	0.333333	0	0.523154	0.330787	0	1.18727	0.394147	1	0.280061	0.00954043	0	1.68375	1.34171	0.50297	-0.99342	-0.51119	-0.19248	0
110	0.222222	0	0.510675	0.181031	0	0.913928	0.394147	0.372104	0.0134025	0.00159007	0	0.781244	0.00641	-0.38011	-0.71688	-1.95548	-0.13315	0
111	0.185185	0	0.548647	0.388214	0	1.12205	0.394147	0.114381	0.00333648	0.000728782	0	0.512594	-0.2738	-0.34985	-1.32059	-0.50499	-0.26957	0
112	0.111111	0	0.53124	0.2179	0	0.860251	0.394147	0.179735	0.0101446	0.000795035	0	0.584822	-0.19246	-0.34239	-0.95201	-1.99336	-0.18576	0
113	0.148148	0	0.527063	0.302984	0	0.978195	0.394147	0.0825597	0.0369464	0.00121464	0	0.514868	-0.21695	-0.21192	-1.08827	-1.25541	-0.24317	0
114	0.333333	0.111111	0.387822	0.299282	0.0151515	1.1467	1	1	0.239777	0.0742033	0.0881509	2.40213	1.91076	2.08333	-0.00593	-0.82683	0.21259	0
115	0.222222	0	0.375393	0.248056	0	0.845671	1	1	0.0654339	0.00750867	0	2.07294	1.62189	-0.79745	-0.3554	-1.52232	-0.34911	0
116	0.185185	0	0.414317	0.301255	0	0.900757	1	1	0.0854999	0.0124776	0	2.09798	1.69286	-0.69401	-0.63879	-1.21693	-0.36073	0
117	0.333333	0.333333	0.194153	0.343114	0	1.20393	0.323991	0.672902	0.087795	0.0216647	0	1.10635	0.49056	0.00954	1.40429	-0.61247	-0.17691	0
118	0.148148	0.111111	0.165236	0.280585	0	0.70508	0.323991	0.0735965	0.0301399	0.00269429	0	0.430422	-0.3315	-0.1673	0.69791	-1.60363	-0.51803	0
119	0.222222	0	0.189893	0.244738	0	0.656853	0.323991	0.356718	0.0602184	0.00587443	0	0.746802	0.03458	-0.11538	0.33439	-1.63338	-0.56733	0
120	0.185185	0	0.166238	0.286263	0	0.637686	0.323991	0.534712	0.0402781	0.00870122	0	0.907683	0.16992	-0.22208	0.309	-1.44747	-0.64444	0
121	0.333333	0	0.506315	0.328458	0	1.16811	0.0265972	0.00182066	0	0	0	0.0284179	-0.90668	-0.04895	-0.9243	-0.54166	-0.21035	0
122	0.222222	0	0.471717	0.333474	0	1.02741	0.0265972	0.000210076	0	0	0	0.0268073	-0.90824	-0.04848	-0.8926	-0.84349	-0.30167	0
123	0.518519	0	0.466288	0.331755	0	1.31656	0.0265972	0.00303109	0	2.20843e-05	0	0.0296504	-0.90551	-0.04931	-0.6452	0.00966	-0.1829	0
124	0.666667	0.111111	0.527848	0.364635	0	1.67026	0.394147	1	0.151009	0.0045052	0	1.54966	0.98484	-0.01988	-0.43001	0.70426	0.06607	0
125	0.185185	0	0.501336	0.237982	0	0.924504	0.394147	0.477442	0.187866	0.00326848	0	1.06272	0.5645	0.2584	-0.82766	-1.64384	-0.20641	0
126	0.222222	0	0.643836	0.301822	0	1.16788	0.394147	0.447411	0.0802011	0.00163424	0	0.923394	0.2521	-0.14849	-1.46283	-0.99158	-0.07166	0
127	0.148148	0	0.506365	0.192119	0	0.846632	0.394147	0.377846	0.0574131	0.00227468	0	0.831681	0.12542	-0.21527	-0.77714	-2.09119	-0.17911	0
128	0.111111	0	0.543134	0.258783	0	0.913028	0.394147	0.107079	0.0167484	0.000684614	0	0.518659	-0.24477	-0.29475	-1.0826	-1.68261	-0.20436	0
129	0.0740741	0	0.510792	0.15049	0	0.735356	0.394147	0.11185	0.0267845	0.000441686	0	0.533224	-0.21922	-0.26523	-0.76284	-2.61636	-0.17061	0
130	0.333333	0	0.334389	0.316679	0	0.984401	0.0136309	0.00589212	0	2.20843e-05	0	0.0195451	-0.92085	-0.03999	-0.26571	-0.706	-0.40663	0
131	0.222222	0	0.255956	0.381771	0	0.859949	0.0136309	0.00780281	0	8.83373e-05	0	0.021522	-0.919	-0.04055	-0.19769	-0.58261	-0.59859	0
132	0.481481	0.333333	0.23636	0.294187	0	1.34536	0.0136309	0.00808291	0	4.41686e-05	0	0.021758	-0.91873	-0.04063	1.46341	-0.52654	-0.02515	0
133	0.185185	0	0.248254	0.346675	0	0.780115	0.0136309	0.00579209	0	4.41686e-05	0	0.0194671	-0.92095	-0.03996	-0.12229	-0.95437	-0.59562	0
134	0.333333	0.111111	0.362011	0.317352	0	1.12381	1	0.993368	0.0607653	0.0101146	0	2.06425	1.61486	-0.79678	0.03334	-0.70347	-0.23406	0
135	0.555556	0.444444	0.379552	0.268533	0	1.64809	1	1	0.33719	0.0377863	0	2.37498	2.46873	0.44002	1.44284	-0.43629	0.33742	0
136	0.185185	0	0.371166	0.264601	0	0.820952	1	0.811652	0.343262	0.00982752	0	2.16474	2.16602	0.32328	-0.40418	-1.50535	-0.38312	0
137	0.333333	0	0.181841	0.337313	0	0.852488	0.148099	0.114891	0.0972654	0.000927541	0	0.361183	-0.37365	0.1977	0.25377	-0.63014	-0.60395	0
138	0.333333	0.333333	0.208837	0.26735	0	1.14285	0.323991	0.658937	0.178305	0.0149069	0	1.17614	0.67515	0.30561	1.50878	-1.17062	-0.09802	0
139	0.555556	0	0.174073	0.32059	0	1.05022	0.323991	0.761854	0.0302939	0.00907665	0	1.12522	0.3641	-0.32605	0.48453	-0.10467	-0.50671	0
140	0.185185	0	0.155446	0.248895	0	0.589526	0.323991	0.379597	0.0640566	0.00940792	0	0.777052	0.08159	-0.08609	0.42749	-1.72799	-0.62786	0
141	0.148148	0	0.168393	0.246229	0	0.56277	0.323991	0.210106	0.0406117	0.00638237	0	0.581091	-0.15639	-0.1446	0.35797	-1.85164	-0.62554	0
142	0.666667	0.333333	0.463481	0.32995	0	1.79343	0.0265972	0.00121044	0	2.20843e-05	0	0.0278297	-0.90727	-0.04878	0.68875	0.39091	0.29502	0
143	0.222222	0.333333	0.470464	0.358325	0	1.38435	0.0265972	0.000460166	0	2.20843e-05	0	0.0270795	-0.908	-0.04856	0.26966	-0.6912	0.09343	0
144	0.185185	0.333333	0.452556	0.311081	0	1.28216	0.0265972	0.00159057	0	4.41686e-05	0	0.0282319	-0.9069	-0.04889	0.40356	-1.15655	0.0953	0
145	0.148148	0.333333	0.472402	0.298502	0	1.25239	0.0265972	0.00039014	0	2.20843e-05	0	0.0270094	-0.90807	-0.04854	0.33082	-1.34427	0.112	0
146	0.111111	0	0.519779	0.264559	0	0.89545	0.0265972	0.000420151	0.0033349	2.20843e-05	0	0.0303743	-0.9003	-0.03719	-1.01026	-1.64901	-0.2366	0
147	0.0740741	0	0.460157	0.267613	0	0.801844	0.0265972	0.000670241	0	2.20843e-05	0	0.0272895	-0.9078	-0.04862	-0.8227	-1.76305	-0.32615	0
148	0.333333	0	0.552573	0.38513	0	1.27104	0.394147	0.27772	0.0868301	0.00145756	0	0.760155	0.10097	-0.07953	-1.21787	-0.09511	-0.20005	0
149	0.222222	0.111111	0.461878	0.287241	0	1.08245	0.00891724	0.0218779	0.0433946	0.000397518	0	0.0745873	-0.80146	0.12198	-0.35638	-1.20138	-0.13749	0
150	0.333333	0	0.480187	0.393592	0	1.20711	0.00891724	0.0106838	0	0.000132506	0	0.0197336	-0.92318	-0.03749	-0.96711	-0.06318	-0.29433	0
151	0.185185	0	0.456766	0.293212	0	0.935163	0.00891724	0.00572206	0.00333333	6.6253e-05	0	0.0180389	-0.92024	-0.02469	-0.78082	-1.25581	-0.30303	0
152	0.148148	0	0.462797	0.385735	0	0.99668	0.00891724	0.00161058	0.00333333	2.20843e-05	0	0.0138832	-0.92423	-0.02349	-1.02646	-0.66869	-0.38611	0
153	0.222222	0.111111	0.490946	0.277968	0	1.10225	1	1	0.0878104	0.00945209	0	2.09726	1.68605	-0.70348	-0.44458	-1.25442	-0.09568	0
154	0.333333	0.666667	0.341597	0.212825	0.0151515	1.56957	1	1	0.290815	0.0266779	0.0035463	2.32104	2.27485	0.26965	2.36105	-1.54327	0.92393	0
155	0.333333	0	0.211193	0.251675	0	0.796201	0.148099	0.308061	0.0502059	0.00276054	0	0.509126	-0.29807	-0.02252	0.32547	-1.24852	-0.50114	0
156	0.333333	0.333333	0.245807	0.256993	0	1.16947	0.546005	1	0	0.026987	0	1.57299	0.91394	-0.55727	1.39312	-1.22726	-0.04587	0
157	0.333333	0	0.528333	0.47426	0	1.33593	0.394147	0.348636	0.0268112	0.001833	0	0.771427	0.01978	-0.3203	-1.31277	0.55495	-0.3013	0
158	0.333333	0	0.000133645	0.373267	0	0.706734	0	0.0659637	0.00333648	0.000618361	0	0.0699186	-0.8696	-0.02827	0.85042	-0.44965	-0.84989	0
159	0.222222	0.333333	0.0313899	0.17865	0	0.765595	0	0.0619023	0	0.000618361	0	0.0625206	-0.88126	-0.03844	2.26816	-2.23333	-0.28642	0
160	0.333333	0	0.519612	0.282028	0	1.13497	0.394147	1	0.117039	0.00390892	0	1.5151	0.89232	-0.15549	-0.87924	-0.87713	-0.15673	0
161	0.222222	0	0.528917	0.286107	0	1.03725	0.394147	0.496319	0.0609225	0.00170049	0	0.953089	0.25047	-0.23463	-1.0043	-1.16577	-0.19596	0
162	0.185185	0	0.509305	0.284996	0	0.979487	0.394147	0.198451	0.0134355	0.00139131	0	0.607426	-0.1666	-0.33649	-0.9561	-1.29037	-0.2346	0
163	0.148148	0	0.508887	0.261088	0	0.918124	0.394147	0.11062	0	0.000552108	0	0.505319	-0.28518	-0.36011	-0.9334	-1.57648	-0.23092	0
164	0.111111	0	0.507618	0.203486	0	0.822215	0.394147	0.88967	0.118293	0.00655904	0	1.40867	0.80261	-0.09876	-0.83547	-2.11598	-0.20114	0
165	0.333333	0	0.538022	0.304548	0	1.1759	0.00891724	0.0215878	0	0.000132506	0	0.0306375	-0.91262	-0.04066	-0.99413	-0.69741	-0.15372	0
166	0.222222	0	0.501637	0.308597	0	1.03246	0.00891724	0.0247689	0	0.00015459	0	0.0338407	-0.90954	-0.04159	-0.95294	-1.00763	-0.24662	0
167	0.185185	0	0.458186	0.210162	0	0.853533	0.00891724	0.00735265	0	4.41686e-05	0	0.0163141	-0.9264	-0.03652	-0.60988	-1.87275	-0.23522	0
168	0.148148	0	0.482526	0.274407	0	0.905081	0.00891724	0.00969349	0.0033349	0.000198759	0	0.0221444	-0.9164	-0.02584	-0.8647	-1.49224	-0.27236	0
169	0.222222	0.222222	0.415954	0.244048	0	1.10445	1	1	0.058516	0.0137144	0	2.07223	1.63552	-0.77852	0.30653	-1.55422	-0.01864	0
170	0.185185	0.111111	0.397828	0.370143	0	1.06427	1	0.355798	0.0490019	0.00326848	0	1.40807	0.93255	-0.70513	-0.32236	-0.72223	-0.29602	0
171	0.333333	0	0.411694	0.263441	0.030303	1.03877	1	1	0.23509	0.138469	0.0276386	2.4012	2.53717	1.3081	-0.40243	-1.07414	0.53211	0
172	0.222222	0.111111	0.166037	0.256828	0	0.756199	0.323991	0.359069	0.0546239	0.0109538	0	0.748638	0.04821	-0.1003	0.80031	-1.56654	-0.4664	0
173	0.333333	0	0.170297	0.319968	0	0.823599	0.323991	0.891141	0.0407936	0.0194784	0	1.2754	0.56616	-0.25268	0.33387	-0.76235	-0.60462	0
174	0.333333	0	0.514868	0.386923	0	1.23512	0.0265972	0.00474171	0	0	0	0.0313389	-0.90385	-0.0498	-1.08169	-0.09846	-0.24697	0
175	0.222222	0	0.471951	0.335835	0	1.03001	0.0265972	0.00242087	0	2.20843e-05	0	0.0290402	-0.9061	-0.04913	-0.89891	-0.82118	-0.30407	0
176	0.666667	0.333333	0.0734213	0.232304	0	1.30573	0.0100185	0.0854208	0.0369838	0.00128089	0	0.133704	-0.74915	0.08693	2.33579	-0.52518	-0.09141	0
177	0.222222	0.333333	0.0962746	0.290981	0	0.942811	0.0100185	0.00510184	0	6.6253e-05	0	0.0151866	-0.92719	-0.03664	1.79237	-1.36901	-0.2988	0
178	0.333333	0.111111	0.396592	0.223123	0	1.06416	1	1	0.1618	0.0860405	0	2.24784	2.25027	0.11085	0.10181	-1.38593	-0.11687	0
179	0.222222	0.111111	0.412696	0.243468	0	0.989497	1	1	0.0809924	0.0572646	0	2.13826	1.90078	-0.3969	-0.08278	-1.55219	-0.1606	0
180	0.185185	0	0.400936	0.273891	0	0.860012	1	1	0.0727294	0.0269208	0	2.09965	1.73466	-0.63534	-0.53395	-1.42401	-0.35456	0
181	0.333333	0.444444	0.243844	0.312578	0	1.3342	0.0136309	0.0210376	0	0.00030918	0	0.0349776	-0.90618	-0.0444	1.68518	-0.82256	0.04598	0
182	0.222222	0.333333	0.23058	0.338015	0.0151515	1.1393	0.0136309	0.0202173	0.0133522	0.000110422	0.000112581	0.0474233	-0.87346	0.00503	1.21364	-0.95656	0.22566	0
183	0.185185	0	0.228809	0.26773	0	0.681724	0.0136309	0.00479173	0	0	0	0.0184226	-0.92192	-0.03967	0.11412	-1.55115	-0.55487	0
184	0.518519	0.333333	0.563281	0.274159	0.030303	1.7196	0.394147	0.272638	0.0608647	0.00459354	0.00123839	0.733482	0.04292	-0.12868	0.36377	-0.41184	1.19926	0
185	0.333333	0	0.521935	0.477411	0	1.33268	0.394147	1	0.284727	0.0264128	0	1.70529	1.4322	0.63292	-1.29691	0.57439	-0.31086	0
186	0.222222	0	0.524992	0.319048	0	1.06626	0.394147	0.276109	0.0502813	0.00240719	0	0.722945	0.00885	-0.21214	-1.05895	-0.92221	-0.22722	0
187	0.148148	0	0.51876	0.289776	0	0.956685	0.394147	0.0447361	0.0100063	0.000441686	0	0.449331	-0.32805	-0.31002	-1.03136	-1.35595	-0.24227	0
188	0.111111	0	0.503258	0.202078	0	0.816446	0.394147	0.0648734	0.00333333	0.000375433	0	0.462729	-0.32659	-0.34238	-0.8149	-2.12581	-0.2063	0
189	0.0740741	0	0.519295	0.343149	0	0.936518	0.394147	0.172732	0.0167735	0.000839204	0	0.584492	-0.1812	-0.31386	-1.19847	-1.17684	-0.31599	0
190	0.037037	0	0.501637	0.206336	0	0.745011	0.394147	0.119053	0.0100943	0.000861288	0	0.524156	-0.25123	-0.32472	-0.87521	-2.31168	-0.24188	0
191	0.333333	0.111111	0.408202	0.296078	0	1.14872	1	1	0.169639	0.0951613	0	2.2648	2.31454	0.20357	-0.09242	-0.83762	-0.16235	0
192	0.222222	0.111111	0.380755	0.223123	0	0.937212	1	1	0.166981	0.0559175	0	2.2229	2.11768	-0.0784	0.07753	-1.71632	-0.18271	0
193	0.185185	0	0.388807	0.258457	0	0.83245	1	1	0.0419733	0.0208476	0	2.06282	1.62563	-0.79428	-0.45596	-1.54879	-0.35603	0
194	0.185185	0.111111	0.472102	0.371471	0	1.13987	0.00891724	0.00954344	0	6.6253e-05	0	0.0185269	-0.92428	-0.03715	-0.59786	-0.6793	-0.20857	0
195	0.333333	0	0.470431	0.388073	0	1.19184	0.00891724	0.00618223	0	6.6253e-05	0	0.0151657	-0.92753	-0.03617	-0.91754	-0.11261	-0.30144	0
196	0.222222	0	0.470114	0.359257	0	1.05159	0.00891724	0.0182366	0.0033349	0.000220843	0	0.0307096	-0.90813	-0.02833	-0.93992	-0.65104	-0.32492	0
197	0.148148	0	0.464768	0.290395	0	0.903311	0.00891724	0.00447161	0	2.20843e-05	0	0.0134109	-0.92919	-0.03568	-0.83186	-1.38186	-0.30667	0
198	0.333333	0	0.245239	0.300793	0	0.879366	0.546005	0.903215	0	0.0122568	0	1.46148	0.74747	-0.63318	0.09676	-0.86771	-0.49993	0
199	0.222222	0	0.231356	0.252093	0	0.705672	0.546005	0.995378	0.00757576	0.0122789	0	1.56124	0.85735	-0.62974	0.16819	-1.56164	-0.52405	0
200	0.222222	0.111111	0.17449	0.232769	0	0.740593	0.323991	1	0.325033	0.0656788	0	1.7147	1.6318	1.11647	0.82125	-1.74123	-0.43759	0
201	0.333333	0	0.154343	0.257121	0	0.744798	0.323991	0.401465	0.0336963	0.0109759	0	0.770128	0.03511	-0.19211	0.52554	-1.23867	-0.57313	0
202	0.185185	0.333333	0.166221	0.330264	0	1.015	0.323991	0.115632	0.0100786	0.00353349	0	0.453235	-0.33751	-0.24828	1.4239	-1.15289	-0.26221	0
203	0.148148	0	0.167825	0.304795	0	0.620768	0.323991	0.036063	0.0134135	0.00220843	0	0.375676	-0.41653	-0.22764	0.23384	-1.41275	-0.6729	0
204	0.333333	0	0.172118	0.352254	0	0.857706	0.148099	0.348926	0.336401	0.00790619	0	0.841332	0.5032	1.08256	0.25916	-0.52335	-0.62792	0
205	0.666667	0.333333	0.459756	0.314782	0	1.77454	0.00891724	0.0736765	0.0066761	0.000530024	0	0.0897999	-0.83927	-0.0224	0.7314	0.27789	0.30348	0
206	0.333333	0	0.478049	0.332709	0	1.14409	0.0265972	0.005542	0	0	0	0.0321392	-0.90308	-0.05004	-0.83138	-0.5179	-0.24775	0
207	0.222222	0	0.470682	0.313033	0	1.00594	0.0265972	0.000420151	0	2.20843e-05	0	0.0270394	-0.90804	-0.04854	-0.84683	-0.99275	-0.2868	0
208	0.185185	0	0.476629	0.255909	0	0.917723	0.0265972	0.00153055	0	2.20843e-05	0	0.0281498	-0.90696	-0.04887	-0.77686	-1.52145	-0.24948	0
209	0.148148	0	0.476629	0.266937	0	0.891714	0.0265972	0.000770277	0	0	0	0.0273675	-0.9077	-0.04865	-0.8278	-1.54719	-0.2739	0
210	0.111111	0.333333	0.45989	0.309558	0	1.21389	0.0265972	0.00187067	0	2.20843e-05	0	0.02849	-0.90663	-0.04897	0.32421	-1.37577	0.07327	0
211	0.333333	0	0.473488	0.345362	0	1.15218	0.00891724	0.0300808	0	0.00015459	0	0.0391527	-0.90439	-0.04313	-0.83815	-0.43103	-0.26335	0
212	0.333333	0	0.196041	0.269096	0	0.79847	0.148099	0.0737465	0.00667767	0.000883373	0	0.229407	-0.64556	-0.1309	0.34512	-1.12926	-0.53268	0
213	0.333333	0.333333	0.468042	0.299259	0	1.43397	0.0265972	0.00146053	0	4.41686e-05	0	0.0281019	-0.90703	-0.04885	0.48458	-0.80834	0.18516	0
214	0.222222	0	0.504126	0.28812	0	1.01447	0.0265972	0.00423152	0	6.6253e-05	0	0.030895	-0.90435	-0.04965	-0.91615	-1.16289	-0.22738	0
215	0.333333	0	0.183912	0.418091	0	0.935337	0.323991	0.802309	0.183223	0.0155694	0	1.32509	0.83173	0.28973	0.07596	-0.02664	-0.66659	0
216	0.333333	0	0.242491	0.416274	0	0.992098	0.0136309	0.00517186	0	4.41686e-05	0	0.0188469	-0.92155	-0.03978	-0.13411	-0.01369	-0.59581	0
217	0.222222	0	0.292825	0.390623	0	0.90567	0.0136309	0.00330119	0	2.20843e-05	0	0.0169542	-0.92336	-0.03924	-0.35332	-0.49791	-0.56169	0
218	0.333333	0.333333	0.216004	0.431716	0	1.31439	0.546005	0.982994	0	0.0221064	0	1.55111	0.87322	-0.58701	1.13576	0.06013	-0.22212	0
219	0.185185	0.111111	0.393201	0.242507	0	0.932004	1	0.288114	0.0583953	0.0103355	0	1.35684	0.92416	-0.60279	-0.03668	-1.66936	-0.20004	0
220	0.333333	0	0.40563	0.37369	0	1.11265	1	1	0.0278154	0.00984961	0	2.03767	1.53619	-0.92359	-0.65164	-0.24745	-0.36652	0
221	0.222222	0	0.390712	0.253443	0.0151515	0.881528	1	1	0.0921777	0.0325081	0.00804954	2.13274	1.76889	-0.36175	-0.40611	-1.47938	0.06715	0
222	0.0740741	0.111111	0.504277	0.273897	0	0.963359	0.394147	0.124045	0.271227	0.0045052	0	0.793925	0.44599	0.68926	-0.59538	-1.70822	-0.13931	0
223	0.333333	0	0.539175	0.264715	0	1.13722	0.394147	1	0.104699	0.00792827	0	1.50677	0.88078	-0.17314	-0.91367	-0.99448	-0.12042	0
224	0.222222	0	0.576245	0.300002	0	1.09847	0.394147	0.7495	0.0973314	0.00624986	0	1.24723	0.60787	-0.14436	-1.2074	-1.03908	-0.15115	0
225	0.185185	0	0.826996	0.40976	0	1.42194	0.394147	0.468279	0.0301886	0.00472604	0	0.897341	0.15793	-0.32296	-2.39395	-0.20798	0.04429	0
226	0.148148	0	0.658904	0.276356	0	1.08341	0.394147	0.171232	0.0167358	0.00156799	0	0.583683	-0.1778	-0.30649	-1.51914	-1.39294	-0.06408	0
227	0.111111	0	0.514851	0.375449	0	1.00141	0.394147	0.136949	0.030176	0.00101588	0	0.562289	-0.18233	-0.25425	-1.22322	-0.83315	-0.33086	0
228	0.037037	0	0.506682	0.207756	0	0.751475	0.394147	0.682766	0.0978578	0.00616152	0	1.18093	0.54582	-0.12114	-0.89789	-2.2944	-0.23752	0
229	0.333333	0.111111	0.176712	0.249243	0	0.8704	0.323991	1	0.193992	0.0287538	0	1.54674	1.11458	0.364	0.85989	-1.29806	-0.4001	0
230	0.222222	0	0.156649	0.213933	0	0.592804	0.323991	0.440489	0.046959	0.00711115	0	0.81855	0.08703	-0.18203	0.52154	-1.87981	-0.5818	0
231	0.185185	0	0.166622	0.219156	0	0.570964	0.323991	0.177534	0.0100566	0.00362183	0	0.515203	-0.27757	-0.2663	0.44627	-1.94539	-0.58947	0
232	0.481481	0	0.161009	0.208407	0	0.850897	0.323991	0.13885	0.0301446	0.00382059	0	0.496806	-0.26346	-0.17936	0.71396	-1.16953	-0.4631	0
233	0.333333	0	0.463398	0.426061	0	1.22279	0.00891724	0.0185967	0.00333333	0.000287096	0	0.0311344	-0.90778	-0.02844	-0.97163	0.16671	-0.34029	0
234	0.222222	0	0.459906	0.327751	0	1.00988	0.00891724	0.0077828	0	2.20843e-05	0	0.0167221	-0.92598	-0.03664	-0.83775	-0.88644	-0.31196	0
235	0.185185	0	0.476729	0.279339	0	0.941253	0.00891724	0.00798287	0	0	0	0.0169001	-0.92579	-0.0367	-0.82526	-1.35036	-0.26794	0
236	0.148148	0	0.493435	0.314578	0	0.95616	0.00891724	0.00164059	0	0	0	0.0105578	-0.93193	-0.03485	-0.98791	-1.18246	-0.29335	0
237	0.333333	0	0.517624	0.366527	0	1.21749	0.394147	1	0.15915	0.0074645	0	1.56076	1.01517	0.02427	-1.05069	-0.24579	-0.22734	0
238	0.222222	0.111111	0.391413	0.302505	0	1.02725	1	1	0.0908067	0.0210684	0	2.11188	1.75198	-0.60886	-0.12774	-1.11642	-0.235	0
239	0.333333	0.666667	0.359105	0.211017	0	1.57012	1	1	0.0422173	0.0158345	0	2.05805	1.60139	-0.82898	2.28353	-1.54806	0.54461	0
240	0.333333	0.111111	0.211126	0.32783	0	0.9834	0.148099	0.321036	0.0401226	0.00234094	0	0.511598	-0.31614	-0.07108	0.56806	-0.69408	-0.42296	0
241	0.333333	0	0.524674	0.440052	0	1.29806	0.394147	0.314873	0.016783	0.0014134	0	0.727217	-0.04355	-0.35525	-1.23015	0.30059	-0.27759	0
242	0.333333	0	0.516756	0.261446	0	1.11153	0.394147	0.773669	0.0711425	0.0040856	0	1.24304	0.55453	-0.26366	-0.82397	-1.03479	-0.14345	0
243	0.222222	0	0.527046	0.276135	0	1.0254	0.394147	0.339062	0.0438629	0.00139131	0	0.778464	0.0495	-0.26012	-0.97587	-1.24112	-0.19032	0
244	0.185185	0	0.518627	0.537041	0	1.24085	0.394147	0.199372	0.0101241	0.00128089	0	0.604924	-0.17345	-0.34811	-1.52326	0.589	-0.42495	0
245	0.148148	0	0.512546	0.219006	0	0.8797	0.394147	0.232374	0.0236649	0.00178883	0	0.651975	-0.10054	-0.2978	-0.85981	-1.88699	-0.19244	0
246	0.111111	0	0.503659	0.225011	0	0.839781	0.394147	0.137489	0.0300707	0.000861288	0	0.562569	-0.1818	-0.25441	-0.86698	-1.95424	-0.22357	0
247	0.0740741	0	0.502857	0.227535	0	0.804466	0.394147	0.13779	0.010044	0.000949626	0	0.542931	-0.23308	-0.33018	-0.8974	-2.03998	-0.24276	0
248	0.222222	0.666667	0.0590545	0.343591	0	1.29153	0	0.0151154	0	6.6253e-05	0	0.0151817	-0.93142	-0.03175	3.02865	-1.02532	0.03333	0
249	0.333333	0.333333	0.0218176	0.199064	0	0.887548	0	0.0579409	0	0.000905457	0	0.0588463	-0.8851	-0.03728	2.34272	-1.76616	-0.26644	0
250	0.333333	0.111111	0.48276	0.350818	0	1.27802	0.00891724	0.011144	0.00333333	4.41686e-05	0	0.0234388	-0.91499	-0.02627	-0.48523	-0.39251	-0.11705	0
251	0.222222	0	0.503558	0.39759	0	1.12337	0.00891724	0.0117642	0	0.000132506	0	0.020814	-0.92213	-0.0378	-1.14759	-0.34462	-0.31568	0
252	0.185185	0	0.466221	0.291056	0	0.942463	0.00891724	0.00431155	0	4.41686e-05	0	0.013273	-0.92935	-0.03563	-0.80986	-1.26637	-0.29069	0
253	0.148148	0	0.457685	0.292269	0	0.898101	0.00891724	0.0160058	0	8.83373e-05	0	0.0250113	-0.91802	-0.03904	-0.81021	-1.37034	-0.31662	0
254	0.333333	0.333333	0.40725	0.349394	0	1.42331	1	1	0.176434	0.015194	0	2.19163	1.94206	-0.32883	0.60474	-0.46566	0.07228	0
255	0.222222	0	0.390712	0.255816	0	0.86875	1	1	0.0941361	0.0169608	0	2.1111	1.74032	-0.62526	-0.43134	-1.45513	-0.33645	0
256	0.185185	0	0.433562	0.260699	0	0.879446	1	0.398563	0.0286829	0.0139131	0	1.44116	0.97574	-0.71694	-0.62852	-1.50488	-0.30478	0
257	0.666667	0	0.462546	0.418509	0	1.54772	0.00891724	0.0852907	0	0.0011263	0	0.0953342	-0.84608	-0.05227	-0.70598	1.08568	-0.19397	0
258	0.333333	0.111111	0.186485	0.259647	0.0151515	0.905729	0.323991	1	0.302871	0.0389788	0.00168871	1.66753	1.43317	0.88588	0.82241	-1.21385	0.003	0
259	0.185185	0	0.179602	0.218087	0.0151515	0.598026	0.323991	0.61108	0.0871758	0.0120801	0.000562905	1.03489	0.37413	-0.02563	0.41927	-1.94853	-0.17197	0
260	0.222222	0	0.16993	0.254769	0.0151515	0.662072	0.323991	0.765045	0.124327	0.0153044	0.00112581	1.22979	0.63318	0.09038	0.40616	-1.57052	-0.19801	0
261	0.148148	0	0.186385	0.286933	0	0.621466	0.323991	0.206474	0.0738393	0.0060511	0	0.610356	-0.07482	-0.01866	0.20521	-1.53801	-0.63698	0
262	0.333333	0	0.250585	0.42043	0	1.00435	0.546005	1	0.0113636	0.0317572	0	1.58913	0.96655	-0.48095	-0.17578	0.02038	-0.58829	0
263	0.185185	0.111111	0.511594	0.217249	0	1.02514	0.394147	0.188758	0.0670297	0.00236302	0	0.652298	-0.0319	-0.12238	-0.42162	-1.80568	-0.03726	0
264	0.333333	0	0.518794	0.197005	0.0151515	1.06428	0.394147	1	0.155302	0.00240719	0.00855615	1.56041	0.93126	0.1545	-0.67779	-1.51184	0.3115	0
265	0.222222	0	0.547561	0.228456	0	0.998239	0.394147	0.461606	0.04864	0.00927541	0	0.913669	0.21985	-0.22136	-0.95246	-1.58811	-0.12675	0
266	0.333333	0	0.478316	0.354735	0	1.16638	0.0265972	0.00355128	0	6.6253e-05	0	0.0302147	-0.90501	-0.04946	-0.87767	-0.35425	-0.26541	0
267	0.222222	0	0.47155	0.419081	0	1.11285	0.0265972	0.00198071	0	2.20843e-05	0	0.0286	-0.90653	-0.049	-1.07355	-0.20376	-0.3707	0
268	1	0	0.462245	0.286342	0	1.74859	0.00891724	0.0613321	0	0.000772951	0	0.0710223	-0.86928	-0.04529	-0.17228	1.06398	0.05187	0
269	0.333333	0	0.567708	0.269008	0.0757576	1.24581	0.394147	1	0.145291	0.00585234	0.00607937	1.55137	0.94132	0.08439	-0.93338	-0.9606	1.94366	0
270	0.222222	0	0.510775	0.20871	0	0.941707	0.394147	0.766666	0.0472245	0.00320223	0	1.21124	0.48102	-0.35938	-0.77579	-1.74719	-0.15562	0
271	0.185185	0	0.508938	0.240996	0	0.935118	0.394147	0.303069	0.0746659	0.00234094	0	0.774223	0.09942	-0.12539	-0.86353	-1.61768	-0.19928	0
272	0.148148	0	0.51019	0.287696	0	0.946034	0.394147	0.177194	0.0825693	0.0025397	0	0.65645	0.003	-0.05152	-0.99391	-1.37515	-0.2514	0
273	0.333333	0.333333	0.261493	0.42855	0	1.35671	0.546005	0.896113	0.00378788	0.0183962	0	1.4643	0.78	-0.57434	0.97582	0.0594	-0.16604	0
274	0.666667	0	0.461176	0.323504	0	1.45135	0.00891724	0.0603817	0	0.000618361	0	0.0699173	-0.8702	-0.04502	-0.49871	0.37804	-0.1201	0
275	0.333333	0	0.27231	0.349723	0	0.955367	0.0136309	0.0106438	0	6.6253e-05	0	0.024341	-0.91625	-0.04138	-0.10608	-0.49026	-0.50706	0
276	0.555556	0	0.234606	0.394847	0	1.18501	0.0136309	0.0094334	0	0.000110422	0	0.0231747	-0.91742	-0.04102	0.10347	0.47507	-0.49336	0
277	0.185185	0	0.264609	0.369571	0	0.819365	0.0136309	0.00377136	0	6.6253e-05	0	0.0174685	-0.9229	-0.03938	-0.23349	-0.77513	-0.59381	0
278	0.333333	0.333333	0.404978	0.240601	0	1.31225	1	1	0.200755	0.103598	0	2.30435	2.43812	0.38333	0.83936	-1.27001	0.15659	0
279	0.222222	0.111111	0.391146	0.25373	0	0.978209	1	1	0.196814	0.0272962	0	2.22411	2.0544	-0.1661	-0.02464	-1.48092	-0.19567	0
280	0.185185	0	0.382259	0.240551	0	0.807995	1	0.587932	0.117414	0.0134493	0	1.7188	1.38118	-0.446	-0.39433	-1.6786	-0.35073	0
281	0.333333	0	0.189642	0.210115	0	0.733091	0.148099	0.822996	0.164344	0.00220843	0	1.13765	0.48968	0.25202	0.49143	-1.57103	-0.49247	0
282	0.333333	0	0.466605	0.224805	0	1.02474	1	1	0.389401	0.204655	0	2.59406	3.41268	1.79559	-0.56351	-1.32657	-0.17418	0
283	0.222222	0	0.36846	0.230256	0	0.820938	1	1	0.099939	0.0195225	0	2.11946	1.77034	-0.58174	-0.29166	-1.65958	-0.34301	0
284	0.185185	0	0.38986	0.300686	0	0.875731	1	1	0.0870326	0.00708907	0	2.09412	1.67377	-0.72114	-0.55012	-1.22844	-0.38935	0
285	0.666667	0	0.465737	0.488793	0	1.6212	0.0265972	0.00961346	0	6.6253e-05	0	0.0362769	-0.89913	-0.05122	-0.86434	1.60783	-0.24658	0
286	0.555556	0	0.464317	0.318487	0	1.33836	0.0265972	0.00435157	0	2.20843e-05	0	0.0309709	-0.90423	-0.04969	-0.58056	0.01213	-0.15847	0
287	0.185185	0	0.577815	0.363402	0	1.1264	0.0265972	0.000420151	0	0	0	0.0270174	-0.90804	-0.04854	-1.37513	-0.67705	-0.21492	0
288	0.148148	0	0.473087	0.439162	0	1.0604	0.0265972	0.000370133	0	0	0	0.0269673	-0.90809	-0.04853	-1.17491	-0.26964	-0.41673	0
289	0.333333	0	0.510725	0.347371	0	1.19143	0.00891724	0.0147353	0	8.83373e-05	0	0.0237409	-0.91925	-0.03867	-0.98275	-0.39793	-0.21963	0
290	0.222222	0	0.465904	0.323167	0	1.01129	0.00891724	0.00540194	0	4.41686e-05	0	0.0143634	-0.92829	-0.03595	-0.84939	-0.92076	-0.30079	0
291	0.185185	0	0.461995	0.254163	0	0.901342	0.00891724	0.0133348	0	0.000176675	0	0.0224287	-0.92061	-0.03826	-0.71724	-1.54352	-0.26577	0
292	0.333333	0.333333	0.225443	0.331045	0	1.22315	0.546005	1	0	0.0230781	0	1.56908	0.89454	-0.58503	1.31501	-0.68687	-0.13031	0
293	0.333333	0	0.156649	0.187663	0	0.677645	0.148099	0.523348	0.0746707	0.00240719	0	0.748525	-0.02998	0.00246	0.65963	-1.75051	-0.51417	0
294	0.666667	0.444444	0.229227	0.231653	0	1.57199	0.0136309	0.016626	0	0.000110422	0	0.0303673	-0.91046	-0.04312	2.16195	-0.46125	0.23381	0
295	0.222222	0	0.324215	0.379478	0	0.925915	0.0136309	0.00566204	0	2.20843e-05	0	0.019315	-0.92107	-0.03993	-0.4426	-0.5723	-0.51509	0
296	0.333333	0	0.461794	0.303054	0	1.09818	0.0265972	0.00187067	0	2.20843e-05	0	0.02849	-0.90663	-0.04897	-0.70915	-0.74874	-0.24275	0
297	0.222222	0	0.474357	0.266322	0	0.962901	0.0265972	0.00356128	0	6.6253e-05	0	0.0302247	-0.905	-0.04946	-0.75902	-1.34093	-0.2455	0
298	0.185185	0	0.482392	0.284062	0	0.951639	0.0265972	0.00119043	0	4.41686e-05	0	0.0278318	-0.90729	-0.04877	-0.85425	-1.31077	-0.266	0
299	0.333333	0.111111	0.373522	0.21748	0	1.03545	1	1	0.0751295	0.0114618	0	2.08659	1.66223	-0.73879	0.1994	-1.4416	-0.13948	0
300	0.222222	0	0.451871	0.240356	0	0.914449	1	1	0.536818	1	0	3.53682	7.64964	7.87203	-0.62304	-1.54489	-0.25087	0
301	0.185185	0	0.40152	0.261869	0	0.848574	1	0.589942	0.0450525	0.00395309	0	1.63895	1.15383	-0.7815	-0.5124	-1.5128	-0.34374	0
302	0.333333	0.333333	0.190962	0.259376	0	1.11701	0.323991	0.653085	0.171289	0.0134493	0	1.16181	0.64173	0.26695	1.59211	-1.23877	-0.11306	0
303	0.333333	0	0.186869	0.292707	0	0.81291	0.148099	0.405016	0.0202404	0.00324639	0	0.576602	-0.28154	-0.16428	0.32788	-0.95505	-0.56267	0
304	0.666667	0	0.540311	0.303567	0	1.51054	0.394147	0.209055	0.0503049	0.00161216	0	0.65512	-0.05608	-0.19262	-0.7485	0.26716	-0.00983	0
305	0.222222	0	0.518961	0.291869	0	1.03305	0.394147	0.534652	0.0813326	0.00428436	0	1.01442	0.34886	-0.15623	-0.97998	-1.12594	-0.21271	0
306	0.185185	0	0.518009	0.198957	0	0.902151	0.394147	0.164939	0.0101273	0.000949626	0	0.570164	-0.20679	-0.33808	-0.80841	-1.92579	-0.15484	0
307	0.148148	0	0.504611	0.216144	0	0.868903	0.394147	0.737025	0.121804	0.00589651	0	1.25887	0.66025	-0.04612	-0.82395	-1.91314	-0.19957	0
308	0.333333	0	0.51704	0.380628	0	1.231	0.394147	0.355748	0.067102	0.00220843	0	0.819206	0.12981	-0.171	-1.07645	-0.14213	-0.23977	0
309	0.333333	0	0.722486	0.438146	0	1.49396	0.00891724	0.117312	0.0200393	0.00185508	0	0.148124	-0.75865	0.02103	-1.95375	0.38022	-0.04105	0
310	0.222222	0	0.493836	0.330249	0	1.04631	0.00891724	0.00418151	0	2.20843e-05	0	0.0131208	-0.92947	-0.03559	-0.96757	-0.85525	-0.27302	0
311	0.185185	0	0.470832	0.414605	0	1.07062	0.00891724	0.00942339	0.00378788	0.000110422	0	0.0222389	-0.91408	-0.02198	-1.08923	-0.34156	-0.38426	0
312	0.333333	0.666667	0.363448	0.209709	0	1.57316	1	1	0.0686433	0.0216426	0	2.09029	1.7001	-0.68517	2.27086	-1.55358	0.55018	0
313	0.222222	0	0.396425	0.320583	0	0.939231	1	1	0.0432058	0.0144431	0	2.05765	1.59426	-0.83907	-0.58657	-0.96921	-0.38267	0
314	0.333333	0	0.254502	0.390052	0	0.977888	0.0136309	0.0108639	0	0.000552108	0	0.0250469	-0.91119	-0.0345	-0.12744	-0.20087	-0.55944	0
315	0.222222	0	0.256975	0.289773	0	0.76897	0.0136309	0.00401144	0	2.20843e-05	0	0.0176644	-0.92267	-0.03945	-0.00782	-1.2665	-0.52355	0
316	0.185185	0	0.240787	0.254153	0	0.680125	0.0136309	0.00170061	0.00333333	2.20843e-05	0	0.0186869	-0.91717	-0.02742	0.09924	-1.64954	-0.52932	0
317	0.148148	0.333333	0.227188	0.216632	0	0.925302	0.0136309	0.00213077	0	0	0	0.0157616	-0.92449	-0.0389	1.40849	-2.07178	-0.11435	0
318	0.333333	0	0.504293	0.189722	0	1.02735	0.394147	1	0.0544412	0.0025397	0	1.45113	0.72503	-0.40083	-0.62656	-1.56918	-0.10196	0
319	0.222222	0	0.527481	0.218136	0	0.967839	0.394147	0.453693	0.0204227	0.00223052	0	0.870494	0.10347	-0.37737	-0.85384	-1.67257	-0.14377	0
320	0.333333	0	0.020431	0.20871	0	0.562474	0	0.0534492	0.00378788	0.000861288	0	0.0580984	-0.87914	-0.02084	1.12159	-1.66002	-0.6944	0
321	0.333333	0	0.499098	0.390797	0	1.22323	0.00891724	0.0190068	0.00333805	0.000110422	0	0.0313725	-0.90738	-0.02856	-1.03099	-0.07638	-0.26926	0
322	0.222222	0	0.488156	0.306006	0	1.01638	0.00891724	0.0136249	0	0.000132506	0	0.0226746	-0.92033	-0.03834	-0.89491	-1.03666	-0.26091	0
323	0.185185	0	0.461911	0.264449	0	0.911545	0.00891724	0.00526189	0	2.20843e-05	0	0.0142012	-0.92843	-0.03591	-0.73828	-1.46914	-0.27379	0
324	0.222222	0.111111	0.379385	0.241005	0	0.953724	1	1	0.142357	0.0354674	0	2.17782	1.95138	-0.31872	0.04705	-1.58338	-0.19954	0
325	0.333333	0	0.38413	0.305606	0	1.02307	1	1	0.133887	0.0645083	0	2.1984	2.07623	-0.14083	-0.42729	-0.76384	-0.33818	0
326	0.185185	0	0.390378	0.254667	0	0.83023	1	0.979363	0.0808499	0.015724	0	2.07594	1.68196	-0.67538	-0.45334	-1.57062	-0.35243	0
327	0.333333	0.333333	0.252122	0.340536	0	1.25932	0.546005	1	0.00378788	0.0203176	0	1.57011	0.8903	-0.59071	1.19422	-0.59953	-0.10614	0
328	0.333333	0.333333	0.195757	0.272631	0.121212	1.25627	0.323991	0.763315	0.225586	0.0143548	0.00833099	1.33558	0.85129	0.60998	1.69678	-1.14781	3.11794	0
329	0.222222	0.111111	0.516906	0.25904	0.0151515	1.12443	0.394147	0.573116	0.0504793	0.0059186	0.0011821	1.02484	0.31039	-0.25086	-0.48175	-1.38521	0.35177	0
330	0.333333	0.333333	0.508704	0.259983	0	1.43535	0.394147	0.800398	0.139178	0.00777368	0	1.3415	0.77515	0.01364	0.41516	-1.07878	0.26536	0
331	0.185185	0	0.508069	0.2307	0	0.923954	0.394147	0.421992	0.0751806	0.00543274	0	0.896753	0.22914	-0.13919	-0.83879	-1.69255	-0.19245	0
332	0.333333	0	0.49016	0.359127	0	1.18262	0.0265972	0.00329118	0	0	0	0.0298884	-0.90526	-0.04938	-0.93042	-0.31874	-0.25431	0
333	0.222222	0	0.501253	0.390121	0	1.1136	0.0265972	0.00355128	0	2.20843e-05	0	0.0301706	-0.90501	-0.04946	-1.11967	-0.40557	-0.31283	0
334	0.185185	0	0.465102	0.348679	0	0.998966	0.0265972	0.000830299	0	0	0	0.0274275	-0.90764	-0.04866	-0.9282	-0.8354	-0.33844	0
335	0.148148	0	0.45979	0.265392	0	0.873329	0.0265972	0.00129046	0	0	0	0.0278877	-0.90719	-0.0488	-0.76079	-1.57023	-0.29257	0
336	0.111111	0	0.473304	0.404653	0	0.989069	0.0265972	0.000480173	0	2.20843e-05	0	0.0270995	-0.90798	-0.04856	-1.13118	-0.63013	-0.40503	0
337	0.333333	0.555556	0.553207	0.242467	0	1.68456	1	1	0.113049	0.0185067	0	2.13156	1.79901	-0.53948	1.09909	-1.21349	0.6119	0
338	0.185185	0.111111	0.377681	0.215841	0.0454545	0.935273	1	1	0.114007	0.0211789	0.0226851	2.15787	1.68519	-0.06167	0.13229	-1.8832	1.00732	0
339	0.222222	0	0.385767	0.2494	0	0.857389	1	1	0.0446814	0.0111526	0	2.05583	1.58487	-0.85232	-0.39814	-1.5096	-0.3368	0
340	0.222222	0.111111	0.228475	0.241625	0	0.803433	0.0136309	0.00662238	0.00712121	6.6253e-05	0	0.0274407	-0.90209	-0.01372	0.60281	-1.64838	-0.38042	0
341	0.333333	0	0.235341	0.407494	0	0.976168	0.0136309	0.0264095	0	0.000419602	0	0.04046	-0.90098	-0.04597	-0.08931	-0.084	-0.59694	0
342	0.518519	0	0.233035	0.300829	0	1.05238	0.0136309	0.00438158	0	0	0	0.0180125	-0.92231	-0.03955	0.28083	-0.33271	-0.43588	0
343	0.333333	0	0.488891	0.359665	0	1.18189	0.00891724	0.00735265	0	4.41686e-05	0	0.0163141	-0.9264	-0.03652	-0.92882	-0.31178	-0.2563	0
344	0.222222	0	0.453725	0.261719	0	0.937666	0.00891724	0.0118143	0.0133365	0.000220843	0	0.0342888	-0.88856	0.01138	-0.67672	-1.38028	-0.26614	0
345	0.185185	0	0.468109	0.314138	0	0.967432	0.00891724	0.00934336	0	0	0	0.0182606	-0.92447	-0.0371	-0.86564	-1.09432	-0.30677	0
346	0.185185	0.222222	0.38702	0.30573	0	1.10016	1	1	0.0897597	0.0124335	0	2.10219	1.70576	-0.67509	0.25542	-1.2145	-0.11858	0
347	0.333333	0.111111	0.387387	0.361568	0.0151515	1.20855	1	1	0.204592	0.0696098	0.0667605	2.34096	1.91624	1.50299	-0.13479	-0.35867	0.16082	0
348	0.222222	0.111111	0.379469	0.291672	0	1.00447	1	1	0.147665	0.0408118	0	2.18848	1.99594	-0.25438	-0.06026	-1.204	-0.24048	0
349	0.666667	0.333333	0.174474	0.275557	0	1.45003	0.148099	0.515886	0.110657	0.00223052	0	0.776872	0.05562	0.14087	1.87007	-0.14942	-0.00628	0
350	0.333333	0	0.510458	0.423662	0	1.26745	0.00891724	0.0480073	0.00666667	0.000552108	0	0.0641433	-0.86413	-0.01492	-1.14107	0.17438	-0.28263	0
351	0.333333	0	0.503792	0.200321	0.0151515	1.0526	0.394147	1	0.0642766	0.00697864	0.000900647	1.4663	0.76473	-0.31523	-0.62869	-1.49672	0.2912	0
352	0.222222	0.333333	0.559255	0.242267	0	1.35708	0.394147	1	0.116944	0.00810494	0	1.5192	0.91172	-0.12773	0.18492	-1.51141	0.29268	0
353	0.185185	0	0.514467	0.160287	0	0.85994	0.394147	0.146153	0.0302609	0.00106005	0	0.571621	-0.17342	-0.25693	-0.71157	-2.21782	-0.1283	0
354	0.148148	0	0.507467	0.242903	0	0.898518	0.394147	0.151945	0.307294	0.00238511	0	0.855771	0.55129	0.79655	-0.88814	-1.71133	-0.21886	0
355	0.333333	0.333333	0.259455	0.266556	0	1.19268	0.546005	1	0	0.0163645	0	1.56237	0.86059	-0.6336	1.32405	-1.14664	-0.03839	0
356	0.333333	0	0.212295	0.242033	0	0.787662	0.148099	0.246679	0.020022	0.00192134	0	0.416721	-0.43972	-0.12511	0.34282	-1.32243	-0.49192	0
357	0.333333	0	0.520347	0.265936	0.0151515	1.13477	0.394147	1	0.129508	0.0153044	0.0011821	1.54014	0.9737	-0.00996	-0.82666	-0.99808	0.25731	0
358	0.222222	0	0.508002	0.177866	0	0.908091	0.394147	0.447941	0.0203237	0.00114838	0	0.863561	0.09305	-0.38264	-0.69948	-1.97923	-0.13432	0
359	0.185185	0	0.510241	0.216643	0	0.912069	0.394147	0.346305	0.0475451	0.00357766	0	0.791575	0.08137	-0.22627	-0.81673	-1.79573	-0.17882	0
360	0.185185	0.222222	0.375309	0.249243	0	1.03196	1	0.597615	0.10377	0.0117709	0	1.71316	1.35219	-0.50495	0.41969	-1.64427	-0.08714	0
361	0.333333	0.444444	0.422469	0.373272	0	1.57352	1	1	0.0405343	0.0066253	0	2.04716	1.55516	-0.89521	0.90132	-0.29084	0.21009	0
362	0.222222	0.111111	0.327197	0.213629	0	0.87416	1	0.980023	0.200175	0.0273625	0	2.20756	2.04279	-0.14893	0.29597	-1.80917	-0.23988	0
363	0.185185	0.111111	0.477464	0.258335	0	1.0321	0.00891724	0.0120243	0	8.83373e-05	0	0.0210299	-0.92188	-0.03788	-0.37858	-1.51748	-0.11191	0
364	0.333333	0	0.540478	0.36518	0	1.23899	0.00891724	0.0563203	0	0.000927541	0	0.0661651	-0.87413	-0.04383	-1.12776	-0.25012	-0.1995	0
365	0.222222	0	0.465202	0.380521	0	1.06795	0.00891724	0.0094434	0	4.41686e-05	0	0.0184048	-0.92438	-0.03712	-0.96773	-0.48979	-0.34854	0
366	0.333333	0.333333	0.264751	0.2603	0	1.19172	0.546005	1	0	0.0269429	0	1.57295	0.91394	-0.55727	1.31662	-1.19583	-0.02562	0
367	0.333333	0	0.543101	0.279099	0	1.15553	0.394147	1	0.0681753	0.00691239	0	1.46924	0.78052	-0.3201	-0.9579	-0.88842	-0.12689	0
368	0.222222	0.333333	0.516973	0.245916	0	1.31844	0.394147	0.241297	0.0167767	0.0014134	0	0.653634	-0.1148	-0.33382	0.33167	-1.5018	0.23938	0
369	0.185185	0	0.506883	0.202381	0	0.894449	0.394147	1	0.0710419	0.00728782	0	1.47248	0.78826	-0.30874	-0.77408	-1.90875	-0.17036	0
370	0.666667	0.777778	0.331039	0.213933	0	1.98942	1	1	0.222489	0.0413198	0	2.26381	2.18675	0.02565	3.03408	-0.57904	0.7887	0
371	0.222222	0.111111	0.385199	0.261901	0	0.980433	1	1	0.160854	0.0505068	0	2.21136	2.07796	-0.1358	-0.01931	-1.42429	-0.20924	0
372	0.666667	0	0.454778	0.377597	0	1.49904	0.00891724	0.0817094	0.0167311	0.000706698	0	0.108064	-0.80571	0.01311	-0.59016	0.77685	-0.1706	0
373	0.333333	0	0.15284	0.187663	0	0.673836	0.148099	0.178514	0.0133648	0.00121464	0	0.341193	-0.52863	-0.1387	0.67441	-1.75243	-0.51894	0
374	0.666667	0.333333	0.46587	0.34882	0	1.81469	0.0265972	0.00522188	0	8.83373e-05	0	0.0319074	-0.90339	-0.04994	0.63769	0.53368	0.28334	0
375	0.222222	0	0.520999	0.34853	0	1.09175	0.0265972	0.00169061	0	4.41686e-05	0	0.028332	-0.90681	-0.04891	-1.1073	-0.70097	-0.25607	0
376	0.185185	0	0.472269	0.356415	0	1.01387	0.0265972	0.000490176	0	2.20843e-05	0	0.0271095	-0.90797	-0.04857	-0.96879	-0.77997	-0.33571	0
377	0.333333	0.111111	0.245247	0.340942	0	1.03063	0.0136309	0.0402545	0.0133475	0.000375433	0	0.0676083	-0.85405	-0.0008	0.4151	-0.58107	-0.39285	0
378	0.222222	0.333333	0.229878	0.253199	0	1.03863	0.0136309	0.00766276	0	0.000110422	0	0.0214041	-0.91914	-0.04051	1.37726	-1.5874	-0.1085	0
379	0.185185	0.333333	0.263156	0.419155	0	1.20083	0.0136309	0.00589212	0	8.83373e-05	0	0.0196113	-0.92085	-0.03999	0.87828	-0.44431	-0.21798	0
380	0.333333	0	0.504878	0.17184	0	1.01005	0.394147	1	0.109142	0.00649279	0	1.50978	0.88139	-0.17188	-0.59238	-1.70259	-0.08632	0
381	0.222222	0	0.502639	0.187663	0	0.912525	0.394147	0.686497	0.00341191	0.00287096	0	1.08693	0.28993	-0.50255	-0.70205	-1.90724	-0.14831	0
382	0.333333	0	0.0285834	0.205366	0	0.567283	0	0.050088	0	0.000375433	0	0.0504635	-0.89756	-0.04193	1.09676	-1.68545	-0.68046	0
383	0.333333	0	0.470498	0.469464	0	1.2733	0.00891724	0.00726261	0	4.41686e-05	0	0.016224	-0.92649	-0.03649	-1.08797	0.48994	-0.36646	0
384	0.222222	0	0.465119	0.384911	0	1.07225	0.00891724	0.0180165	0	8.83373e-05	0	0.0270221	-0.91607	-0.03962	-0.97615	-0.46003	-0.35175	0
385	0.185185	0	0.467691	0.335511	0	0.988388	0.00891724	0.00339122	0	0.000198759	0	0.0125072	-0.93024	-0.03536	-0.91193	-0.93066	-0.32443	0
386	0.333333	0.444444	0.46734	0.287482	0	1.5326	1	1	0.107091	0.013096	0	2.12019	1.75444	-0.60382	0.91601	-0.90899	0.33278	0
387	0.222222	0.111111	0.423271	0.23788	0	0.994485	1	1	0.112217	0.040856	0	2.15307	1.90312	-0.39061	-0.1092	-1.58459	-0.14466	0
388	0.185185	0	0.369612	0.237039	0	0.791836	1	0.856378	0.0783432	0.0217751	0	1.9565	1.58423	-0.6093	-0.34158	-1.71412	-0.36183	0
389	0.222222	0.111111	0.161894	0.208104	0	0.703331	0.323991	0.436807	0.172847	0.0225702	0	0.956216	0.48595	0.40687	0.91818	-1.93295	-0.43184	0
390	0.333333	0	0.204561	0.199214	0	0.737108	0.323991	0.591093	0.08044	0.0101809	0	1.0057	0.33251	-0.08018	0.45915	-1.64566	-0.46576	0
391	0.333333	0.333333	0.214784	0.279132	0	1.16058	0.546005	1	0.0804906	0.0359533	0	1.66245	1.16386	-0.19208	1.46136	-1.07848	-0.1005	0
392	0.222222	0	0.471216	0.480732	0	1.17417	0.0265972	0.00541195	0	6.6253e-05	0	0.0320754	-0.9032	-0.05	-1.2003	0.25697	-0.42165	0
393	0.185185	0	0.469445	0.37986	0	1.03449	0.0265972	0.00188068	0	2.20843e-05	0	0.0285	-0.90662	-0.04897	-1.0082	-0.60288	-0.35856	0
394	0.148148	0	0.471767	0.398868	0	1.01878	0.0265972	0.00330119	0	4.41686e-05	0	0.0299426	-0.90525	-0.04938	-1.08706	-0.56767	-0.38582	0
395	0.666667	0.333333	0.0809556	0.276491	0	1.35745	0.0100185	0.0546597	0	0.000463771	0	0.0651419	-0.8792	-0.05107	2.21366	-0.19403	-0.11719	0
396	0.222222	0.333333	0.0811393	0.384781	0	1.02148	0.0100185	0.00960346	0	4.41686e-05	0	0.0196661	-0.92283	-0.03795	1.65001	-0.67696	-0.39214	0
397	0.333333	0	0.251161	0.46326	0	1.04775	0.0136309	0.0094534	0	8.83373e-05	0	0.0231726	-0.9174	-0.04103	-0.26625	0.34025	-0.62281	0
398	0.222222	0	0.241772	0.450619	0	0.914614	0.0136309	0.00378136	0	6.6253e-05	0	0.0174785	-0.92289	-0.03938	-0.29114	-0.07605	-0.67067	0
399	0.185185	0	0.23641	0.386795	0	0.80839	0.0136309	0.0011104	0	2.20843e-05	0	0.0147634	-0.92548	-0.0386	-0.16212	-0.66258	-0.64204	0
400	0.148148	0	0.236176	0.405293	0	0.789617	0.0136309	0.0011004	0	2.20843e-05	0	0.0147534	-0.92549	-0.0386	-0.22779	-0.63625	-0.67207	0
401	0.222222	0.111111	0.372035	0.241157	0	0.946526	1	1	0.247094	0.0497339	0	2.29683	2.29486	0.18271	0.07291	-1.58674	-0.20789	0
402	0.333333	0.333333	0.406682	0.383433	0	1.45678	1	1	0.216183	0.0516552	0	2.26784	2.22463	0.07928	0.53321	-0.21274	0.04499	0
403	0.185185	0	0.398597	0.274736	0	0.858518	1	0.300908	0.0796222	0.00355558	0	1.38409	0.96418	-0.5649	-0.52867	-1.41753	-0.35775	0
404	0.333333	0.333333	0.189442	0.436917	0	1.29303	0.323991	0.83434	0.149214	0.0261478	0	1.33369	0.82358	0.22113	1.22499	0.08438	-0.25833	0
405	0.222222	0	0.170849	0.353707	0	0.746778	0.323991	0.397273	0.0636193	0.00863497	0	0.793519	0.09871	-0.09124	0.17525	-0.83167	-0.67748	0
406	0.185185	0.333333	0.181089	0.360483	0	1.06009	0.323991	0.150684	0.0596297	0.00620569	0	0.540511	-0.16495	-0.0554	1.30536	-0.92253	-0.26841	0
407	0.148148	0	0.191096	0.320459	0	0.659703	0.323991	0.384869	0.0369165	0.0047923	0	0.750569	-0.00232	-0.21756	0.11731	-1.29013	-0.65751	0
408	0.222222	0.111111	0.405296	0.254937	0	0.993566	1	1	0.123098	0.0997328	0	2.22283	2.2176	0.06041	-0.07847	-1.46676	-0.17977	0
409	0.185185	0.111111	0.360291	0.215807	0	0.872394	1	1	0.0907342	0.0199642	0	2.1107	1.74713	-0.6158	0.14204	-1.88603	-0.21772	0
410	0.333333	0	0.390277	0.331545	0	1.05516	1	1	0.107825	0.0122789	0	2.1201	1.75217	-0.60697	-0.50416	-0.56755	-0.35189	0
411	0.333333	0	0.481691	0.332192	0	1.14722	0.0265972	0.00688248	0	4.41686e-05	0	0.0335239	-0.90178	-0.05043	-0.84405	-0.52342	-0.24218	0
412	0.222222	0	0.471985	0.289462	0	0.983669	0.0265972	0.00961346	0	8.83373e-05	0	0.036299	-0.89913	-0.05122	-0.80003	-1.1708	-0.26635	0
413	0.333333	0.444444	0.499031	0.525092	0	1.8019	0.00891724	0.0153555	0	0.000110422	0	0.0243832	-0.91865	-0.03885	0.29704	0.87679	0.17991	0
414	0.222222	0	0.468276	0.368469	0	1.05897	0.00891724	0.00647233	0	4.41686e-05	0	0.0154337	-0.92725	-0.03626	-0.95146	-0.58505	-0.33453	0
415	0.185185	0	0.475593	0.303855	0	0.964633	0.00891724	0.0159958	0	0.000397518	0	0.0253105	-0.91803	-0.03903	-0.87416	-1.16487	-0.2892	0
416	0.148148	0	0.480221	0.329049	0	0.957417	0.00891724	0.0150054	0	0.000176675	0	0.0240993	-0.91899	-0.03874	-0.96934	-1.08455	-0.32009	0
417	0.333333	0	0.554093	0.349446	0	1.23687	0.394147	1	0.103508	0.00722157	0	1.50488	0.87335	-0.18386	-1.14582	-0.36242	-0.16996	0
418	0.222222	0	0.514651	0.19811	0	0.934983	0.394147	0.764045	0.0276347	0.00258387	0	1.18841	0.42949	-0.43052	-0.76742	-1.8271	-0.14202	0
419	0.185185	0	0.54878	0.511327	0	1.24529	0.394147	0.0835501	0.0104938	0.000640445	0	0.488832	-0.28561	-0.31439	-1.57939	0.40998	-0.3683	0
420	0.148148	0	0.524307	0.211722	0	0.884177	0.394147	0.147283	0.0167311	0.000750867	0	0.558912	-0.20584	-0.30645	-0.88572	-1.93378	-0.1737	0
421	0.333333	0	0.256849	0.292895	0	0.883077	0.546005	1	0	0.0302334	0	1.57624	0.92848	-0.53646	0.06926	-0.92147	-0.4792	0
422	0.222222	0	0.239359	0.279968	0	0.741549	0.546005	0.473681	0	0.00463771	0	1.02432	0.29756	-0.55669	0.07972	-1.34952	-0.53699	0
423	0.333333	0	0.186635	0.357588	0	0.877557	0.148099	0.120233	0.00667767	0.000618361	0	0.275628	-0.60054	-0.14443	0.19112	-0.47153	-0.61485	0
424	0.333333	0	0.497778	0.394156	0	1.22527	0.00891724	0.0164859	0	0.000132506	0	0.0255357	-0.91756	-0.03917	-1.03361	-0.05454	-0.27286	0
425	0.333333	0	0.510074	0.194177	0	1.03758	0.394147	1	0.0485713	0.003666	0	1.44638	0.71698	-0.41281	-0.65715	-1.53654	-0.09802	0
426	0.555556	0	0.502355	0.210455	0	1.26837	0.394147	0.508603	0.0140032	0.00326848	0	0.920022	0.14602	-0.40913	-0.49372	-0.77303	-0.02646	0
427	0.185185	0.222222	0.385032	0.218853	0.0151515	1.02644	1	0.44542	0.0549017	0.00569775	0.00320856	1.50923	1.03291	-0.62768	0.46478	-1.86456	0.35006	0
428	0.333333	0	0.375443	0.24196	0.030303	0.981039	1	1	0.173371	0.0274066	0.0202646	2.22104	1.88287	0.14321	-0.22155	-1.2481	0.50485	0
429	0.222222	0	0.405162	0.299107	0.0151515	0.941643	1	1	0.126584	0.0163424	0.00748663	2.15041	1.78218	-0.36727	-0.55462	-1.13048	0.04692	0
430	0.333333	0.444444	0.182325	0.276038	0	1.23614	0.323991	0.460906	0.0948655	0.0109538	0	0.890716	0.24996	0.02142	1.99209	-1.12753	0.00174	0
431	0.222222	0.444444	0.176362	0.382501	0	1.22553	0.323991	0.272048	0.0234873	0.00485855	0	0.624385	-0.14767	-0.23769	1.70573	-0.65717	-0.13806	0
432	0.185185	0	0.18722	0.267799	0	0.640205	0.323991	0.103597	0.0272658	0.00454937	0	0.459404	-0.30048	-0.17351	0.26929	-1.5713	-0.60495	0
433	0.148148	0	0.176094	0.256335	0	0.580578	0.323991	0.262755	0.0202184	0.00644862	0	0.613413	-0.15956	-0.2394	0.30738	-1.77341	-0.62402	0
434	0.666667	0	0.454009	0.356854	0	1.47753	0.00891724	0.0574307	0.0267107	0.000419602	0	0.0934782	-0.80829	0.05108	-0.54228	0.62016	-0.15494	0
435	0.333333	0	0.155262	0.211874	0	0.70047	0.148099	0.177274	0.0869055	0.00227468	0	0.414553	-0.33417	0.14864	0.61652	-1.57294	-0.53582	0
436	0.222222	0	0.51445	0.281181	0	1.01785	0.394147	0.520097	0.0539509	0.00424019	0	0.972436	0.26514	-0.25417	-0.93836	-1.21016	-0.20984	0
437	0.333333	0	0.529736	0.29073	0	1.1538	0.394147	1	0.0894827	0.0123893	0	1.49602	0.85892	-0.20593	-0.93512	-0.80539	-0.15203	0
438	0.185185	0	0.5072	0.246532	0	0.938918	0.394147	0.169141	0.0201399	0.00189925	0	0.585327	-0.17209	-0.29452	-0.86876	-1.57401	-0.20648	0
439	0.148148	0	0.502155	0.245427	0	0.89573	0.394147	0.200472	0.0134716	0.000949626	0	0.609041	-0.16465	-0.33708	-0.87388	-1.69885	-0.22643	0
440	0.111111	0	0.50989	0.175005	0	0.796006	0.394147	0.751551	0.0643705	0.00472604	0	1.21479	0.51991	-0.27677	-0.78395	-2.3233	-0.17628	0
441	0.222222	0.111111	0.495573	0.258321	0	1.08723	0.00891724	0.00743268	0.0100126	0.00030918	0	0.0266717	-0.90054	0.0013	-0.42098	-1.40079	-0.07366	0
442	0.333333	0	0.510474	0.404078	0	1.24789	0.00891724	0.0184967	0	0.000198759	0	0.0276127	-0.91561	-0.03976	-1.09899	0.0256	-0.26658	0
443	0.185185	0	0.464768	0.221901	0	0.871854	0.00891724	0.00387139	0	2.20843e-05	0	0.0128107	-0.92977	-0.0355	-0.66099	-1.78013	-0.2365	0
444	0.148148	0	0.467574	0.317606	0	0.933328	0.00891724	0.00174063	0.00333333	8.83373e-05	0	0.0140795	-0.9241	-0.02353	-0.90186	-1.17213	-0.32557	0
445	0.333333	0.666667	0.42992	0.236575	0	1.6665	1	1	0.17706	0.0154149	0	2.19247	1.94463	-0.32505	1.96652	-1.32059	0.60841	0
446	0.222222	0	0.385015	0.219959	0	0.827196	1	1	0.175733	0.0689252	0	2.24466	2.20393	0.04587	-0.33343	-1.72581	-0.31471	0
447	0.222222	0.333333	0.274198	0.346294	0	1.17605	0.0136309	0.00422152	0.00333333	0.000110422	0	0.0212962	-0.91473	-0.02815	1.01903	-0.87449	-0.13068	0
448	0.333333	0.444444	0.251378	0.316232	0	1.34539	0.0136309	0.0105238	0.00666667	0.000375433	0	0.0311968	-0.89831	-0.01485	1.65301	-0.79688	0.05192	0
449	0.185185	0	0.306056	0.28235	0	0.773591	0.0136309	0.00128046	0	2.20843e-05	0	0.0149334	-0.92532	-0.03865	-0.19981	-1.41007	-0.47428	0
450	0.148148	0	0.32804	0.315578	0	0.791767	0.0136309	0.000680245	0	4.41686e-05	0	0.0143553	-0.9259	-0.03848	-0.38042	-1.25417	-0.49092	0
451	0.111111	0	0.235825	0.318897	0	0.665834	0.0136309	0.00122044	0	6.6253e-05	0	0.0149176	-0.92537	-0.03863	-0.07464	-1.38356	-0.61863	0
452	0.333333	0	0.515302	0.330742	0	1.17938	0.394147	0.344544	0.0437828	0.00189925	0	0.784373	0.05965	-0.25477	-0.96387	-0.51503	-0.20202	0
453	0.333333	0	0.260307	0.350241	0	0.943882	0.546005	1	0.00757576	0.0359754	0	1.58956	0.97821	-0.46455	-0.06175	-0.49602	-0.52137	0
454	0.333333	0	0.524023	0.403439	0	1.2608	0.394147	0.272528	0.0133773	0.00143548	0	0.681488	-0.09487	-0.35805	-1.1486	0.02488	-0.24908	0
455	0.333333	0	0.214066	0.349763	0	0.897162	0.323991	0.789194	0.0208788	0.0142002	0	1.14826	0.39162	-0.33338	0.1082	-0.51808	-0.57623	0
456	0.333333	0	0.000217173	0.277376	0	0.610926	0	0.0450962	0	0.000728782	0	0.045825	-0.89754	-0.03354	1.05241	-1.16377	-0.77284	0
457	0.222222	0	0.0296525	0.21711	0	0.468985	0	0.0210276	0	0.00030918	0	0.0213368	-0.9257	-0.03347	0.98442	-1.91842	-0.73566	0
458	0.333333	0	0.521584	0.454239	0	1.30916	0.394147	0.781941	0.0169228	0.00273846	0	1.19575	0.41846	-0.47736	-1.24852	0.4033	-0.2924	0
459	0.333333	0	0.464617	0.423568	0	1.22152	0.00891724	0.0213177	0.00333333	8.83373e-05	0	0.0336566	-0.90514	-0.02923	-0.97481	0.15279	-0.3363	0
460	0.222222	0	0.462613	0.38841	0	1.07325	0.00891724	0.0117442	0	2.20843e-05	0	0.0206836	-0.92215	-0.03779	-0.97507	-0.43868	-0.35655	0
461	0.185185	0.333333	0.47155	0.305373	0.0454545	1.3409	0.00891724	0.00401144	0.01	2.20843e-05	0	0.0229508	-0.90385	0.0023	0.40274	-1.19786	1.32635	0
462	0.148148	0	0.472168	0.277991	0	0.898307	0.00891724	0.013885	0	8.83373e-05	0	0.0228906	-0.92008	-0.03842	-0.83248	-1.46777	-0.28869	0
463	0.333333	0.111111	0.409656	0.314335	0	1.16843	1	1	0.256788	0.0751308	0	2.33192	2.44188	0.39402	-0.13768	-0.70277	-0.17441	0
464	0.222222	0.111111	0.38981	0.279294	0	1.00244	1	1	0.21563	0.0419381	0	2.25757	2.17613	0.00989	-0.07355	-1.29543	-0.21693	0
465	0.185185	0	0.429903	0.294622	0	0.90971	1	0.663299	0.110473	0.00892206	0	1.78269	1.41672	-0.52219	-0.68528	-1.25388	-0.33684	0
466	0.333333	0.222222	0.274967	0.444159	0	1.27468	0.0136309	0.0233084	0	0.000353349	0	0.0372926	-0.90398	-0.04506	0.49004	0.18861	-0.30057	0
467	0.222222	0	0.228074	0.214574	0	0.66487	0.0136309	0.00478172	0	4.41686e-05	0	0.0184568	-0.92193	-0.03967	0.25712	-1.83832	-0.49793	0
468	0.333333	0.333333	0.219896	0.185604	0	1.07217	0.546005	1	0	0.0272741	0	1.57328	0.91394	-0.55727	1.63856	-1.76789	-0.01989	0
469	0.222222	0.111111	0.159572	0.244473	0	0.737379	0.323991	0.66718	0.0541395	0.00947417	0	1.05479	0.3343	-0.20767	0.84982	-1.66612	-0.46312	0
470	0.333333	0	0.210074	0.35993	0	0.903337	0.323991	0.383038	0.0546526	0.00987169	0	0.771553	0.06657	-0.11421	0.10194	-0.44562	-0.58902	0
471	0.333333	0	0.455513	0.231188	0	1.02003	0.0265972	0.00272098	0	0	0	0.0293182	-0.90581	-0.04921	-0.53549	-1.28721	-0.19211	0
472	0.222222	0	0.468694	0.389374	0	1.08029	0.0265972	0.00852307	0	8.83373e-05	0	0.0352086	-0.90019	-0.0509	-0.99934	-0.42836	-0.35019	0
473	0.185185	0	0.468877	0.352309	0	1.00637	0.0265972	0.00161058	0	0	0	0.0282078	-0.90688	-0.04889	-0.94929	-0.81116	-0.33608	0
474	0.333333	0	0.153625	0.225011	0	0.711969	0.148099	0.55591	0.104231	0.00739825	0	0.815639	0.10058	0.13742	0.59287	-1.47671	-0.54744	0
475	0.666667	0.333333	0.0988807	0.343142	0	1.44202	0.0100185	0.0896923	0.0066761	0.000839204	0	0.107226	-0.82237	-0.02784	2.00619	0.313	-0.1495	0
476	0.555556	0.333333	0.0519713	0.20301	0	1.14387	0.0100185	0.0363131	0.00333648	0.000530024	0	0.0501981	-0.88438	-0.02744	2.391	-1.07369	-0.13994	0
477	0.222222	0.111111	0.39564	0.288247	0	1.01722	1	1	0.0433975	0.011263	0	2.05466	1.57972	-0.85989	-0.11465	-1.2256	-0.217	0
478	0.185185	0.111111	0.379318	0.278223	0	0.953838	1	0.693049	0.0565124	0.0129635	0	1.76253	1.32827	-0.70366	-0.0586	-1.41571	-0.24483	0
479	0.333333	0	0.32581	0.25904	0	0.918183	1	1	0.29813	0.127272	0	2.4254	2.79978	0.90999	-0.11412	-1.14129	-0.36962	0
480	0.333333	0.111111	0.178951	0.238936	0	0.862332	0.323991	1	0.194215	0.0339436	0	1.55215	1.13883	0.39869	0.87354	-1.37149	-0.38969	0
481	0.222222	0.111111	0.174307	0.338799	0	0.846439	0.323991	0.241747	0.026827	0.0047923	0	0.597357	-0.1667	-0.21373	0.59822	-0.95272	-0.52268	0
482	0.185185	0	0.16694	0.263157	0	0.615282	0.323991	0.315704	0.0267892	0.00598485	0	0.672469	-0.09023	-0.22832	0.3537	-1.61809	-0.62479	0
483	0.148148	0	0.155546	0.226743	0	0.530437	0.323991	0.149044	0.0234575	0.00340098	0	0.499893	-0.27649	-0.21575	0.44228	-1.99873	-0.6246	0
484	0.333333	0	0.524942	0.34479	0	1.20306	0.394147	0.403295	0.060572	0.00234094	0	0.860355	0.16038	-0.20755	-1.03027	-0.40609	-0.20133	0
485	0.222222	0	0.516789	0.340106	0.0151515	1.09427	0.394147	0.4731	0.0535596	0.00280471	0.000731776	0.924344	0.2093	-0.22741	-1.05466	-0.77177	0.14757	0
486	0.333333	0	0.479686	0.345033	0	1.15805	0.00891724	0.0317414	0.0033349	0.000441686	0	0.0444353	-0.89505	-0.03226	-0.86401	-0.42768	-0.255	0
487	0.222222	0.333333	0.493869	0.382274	0.151515	1.58321	0.00891724	0.00685247	0.133651	0.00030918	5.62905e-05	0.149786	-0.58137	0.47072	0.32219	-0.52074	4.1682	0
488	0.185185	0	0.535048	0.3369	0	1.05713	0.00891724	0.00198071	0	0	0	0.010898	-0.9316	-0.03495	-1.16157	-0.89109	-0.24533	0
489	0.148148	0	0.455563	0.238643	0	0.842354	0.00891724	0.00660238	0	2.20843e-05	0	0.0155417	-0.92713	-0.0363	-0.69131	-1.76555	-0.27647	0
490	0.333333	0	0.477798	0.285012	0	1.09614	0.0265972	0.00428154	0	0	0	0.0308787	-0.9043	-0.04967	-0.73039	-0.87496	-0.20922	0
491	0.222222	0	0.469245	0.360677	0	1.05214	0.0265972	0.00187067	0	0	0	0.0284679	-0.90663	-0.04897	-0.94043	-0.63664	-0.32772	0
492	0.518519	0.333333	0.474257	0.331885	0	1.65799	0.0265972	0.00086031	0	0	0	0.0274575	-0.90761	-0.04867	0.53272	-0.01922	0.24418	0
493	0.148148	0	0.508219	0.462395	0	1.11876	0.0265972	0.00039014	0	0	0	0.0269873	-0.90807	-0.04854	-1.35261	-0.08176	-0.39345	0
494	0.333333	0.111111	0.38149	0.257176	0	1.08311	1	1	0.212223	0.120514	0	2.33274	2.54893	0.54292	0.08938	-1.14069	-0.16324	0
495	0.222222	0.111111	0.370765	0.333462	0	1.03756	1	1	0.0959623	0.0388905	0	2.13485	1.85216	-0.46504	-0.11697	-0.90285	-0.28293	0
496	0.185185	0.111111	0.380221	0.277421	0	0.953938	1	0.61023	0.0597782	0.0197434	0	1.68975	1.28975	-0.61962	-0.06019	-1.42267	-0.24283	0
497	0.333333	0.444444	0.226044	0.190525	0	1.19435	0.546005	1	0	0.0175349	0	1.56354	0.87029	-0.61972	2.00837	-1.73872	0.12244	0
498	0.333333	0	0.230763	0.323611	0	0.887708	0.0136309	0.011074	0	0.00015459	0	0.0248595	-0.91583	-0.0415	0.1001	-0.70334	-0.53508	0
499	0.222222	0	0.257142	0.387757	0	0.867121	0.0136309	0.00336121	0	0	0	0.0169921	-0.9233	-0.03926	-0.21401	-0.5375	-0.60221	0
500	0.185185	0	0.286961	0.370789	0	0.842936	0.0136309	0.00244088	0	8.83373e-05	0	0.0161601	-0.92419	-0.03899	-0.31687	-0.75713	-0.56837	0
501	0.333333	0	0.520932	0.277152	0	1.13142	0.394147	0.921202	0.151953	0.00393101	0	1.47123	0.90626	-0.0001	-0.87242	-0.91385	-0.15152	0
502	0.222222	0	0.509806	0.24196	0	0.973988	0.394147	1	0.313966	0.00320223	0	1.71132	1.39544	0.58307	-0.84153	-1.50219	-0.1833	0
503	0.333333	0	0.312095	0.277145	0.030303	0.952876	0.148099	0.262955	0.100251	0.00103796	0.000562905	0.512906	-0.22801	0.18595	-0.06244	-1.01797	0.40162	0
504	0.333333	0	0.532609	0.371315	0	1.23726	0.0265972	0.00210076	0	0	0	0.028698	-0.90641	-0.04903	-1.11453	-0.20884	-0.21266	0
505	0.222222	0	0.467842	0.345959	0	1.03602	0.0265972	0.00329118	0	0	0	0.0298884	-0.90526	-0.04938	-0.90518	-0.74871	-0.31687	0
506	0.185185	0	0.48296	0.313667	0	0.981812	0.0265972	0.000660238	0	0	0	0.0272574	-0.90781	-0.04861	-0.92106	-1.08712	-0.28888	0
507	0.148148	0	0.460725	0.22281	0	0.831683	0.0265972	0.000940339	0	2.20843e-05	0	0.0275596	-0.90753	-0.0487	-0.67612	-1.88218	-0.25766	0
508	0.333333	0.111111	0.556331	0.347631	0	1.34841	1	1	0.268252	0.0183962	0	2.28665	2.19383	0.04013	-0.74861	-0.37981	-0.02759	0
509	0.222222	0	0.383428	0.225985	0	0.831635	1	1	0.23833	0.0116164	0	2.24995	2.08737	-0.11503	-0.33866	-1.68214	-0.32191	0
510	0.185185	0	0.376261	0.236271	0	0.797717	1	1	0.136181	0.0122126	0	2.14839	1.82437	-0.50102	-0.36164	-1.71868	-0.35388	0
511	0.333333	0	0.176178	0.249958	0	0.759469	0.323991	0.588322	0.0744919	0.014134	0	1.00094	0.33375	-0.07433	0.45899	-1.28019	-0.54128	0
512	0.222222	0	0.175259	0.244019	0	0.6415	0.323991	1	0.0727842	0.0461562	0	1.44293	0.88502	0.02407	0.39192	-1.64802	-0.58441	0
513	0.185185	0	0.185082	0.239957	0	0.610224	0.323991	0.401535	0.0340896	0.00611736	0	0.765733	0.01093	-0.22682	0.33559	-1.78054	-0.58486	0
514	0.148148	0	0.210408	0.243885	0	0.602441	0.323991	0.0697251	0.020209	0.00289305	0	0.416818	-0.36103	-0.20401	0.20701	-1.84637	-0.57385	0
515	0.222222	0.222222	0.509572	0.300027	0	1.25404	0.394147	0.453383	0.0750686	0.00242927	0	0.925028	0.24499	-0.16915	-0.15858	-1.09256	0.0485	0
516	0.333333	0	0.517858	0.223774	0	1.07497	0.394147	0.428094	0.0568961	0.00125881	0	0.880396	0.16923	-0.23684	-0.74982	-1.30954	-0.11256	0
517	0.185185	0	0.51014	0.213782	0	0.909107	0.394147	0.199532	0.0371475	0.00103796	0	0.631865	-0.10367	-0.24598	-0.81041	-1.81805	-0.17642	0
518	0.148148	0	0.504711	0.274701	0	0.92756	0.394147	0.11213	0.0133679	0.000772951	0	0.520419	-0.2502	-0.31135	-0.94808	-1.47425	-0.24693	0
519	0.111111	0	0.512095	0.203334	0	0.82654	0.394147	0.80692	0.111271	0.00647071	0	1.31881	0.69957	-0.1081	-0.85025	-2.11406	-0.19637	0
520	0.333333	0	0.155162	0.200018	0	0.688514	0.323991	1	0	0.0308518	0	1.35484	0.62405	-0.35626	0.64177	-1.6622	-0.52619	0
521	0.333333	0.333333	0.239008	0.421347	0	1.32702	0.546005	0.786863	0	0.0191692	0	1.35204	0.66874	-0.55073	1.07393	-0.01066	-0.18586	0
522	0.333333	0	0.33215	0.3131	0	0.978584	0.0136309	0.00675243	0	8.83373e-05	0	0.0204716	-0.92002	-0.04024	-0.2499	-0.73671	-0.40581	0
523	0.222222	0	0.266948	0.359835	0	0.849005	0.0136309	0.00729263	0	2.20843e-05	0	0.0209456	-0.91949	-0.0404	-0.19204	-0.74098	-0.56781	0
524	0.185185	0	0.251829	0.368988	0	0.806003	0.0136309	0.00350126	0	2.20843e-05	0	0.0171542	-0.92317	-0.0393	-0.18336	-0.7888	-0.60851	0
525	0.481481	0	0.346517	0.408678	0	1.23668	0.0136309	0.00132048	0	0	0	0.0149514	-0.92528	-0.03866	-0.39612	0.41489	-0.40263	0
526	0.333333	0	0.473588	0.331694	0	1.13862	0.00891724	0.0289104	0	0.00015459	0	0.0379822	-0.90552	-0.04279	-0.8145	-0.52726	-0.25172	0
527	0.222222	0	0.465302	0.286297	0	0.973822	0.00891724	0.00428154	0	6.6253e-05	0	0.013265	-0.92938	-0.03562	-0.76785	-1.19647	-0.27229	0
528	0.148148	0	0.49878	0.3845	0	1.03143	0.00891724	0.0038814	0	0.000110422	0	0.0129091	-0.92976	-0.0355	-1.15735	-0.65886	-0.34238	0
529	0.185185	0	0.469579	0.287555	0	0.942319	0.00891724	0.0063923	0.00333333	6.6253e-05	0	0.0187091	-0.9196	-0.02488	-0.81833	-1.28677	-0.28352	0
530	0.222222	0.111111	0.405112	0.257066	0	0.995511	1	0.800608	0.0868393	0.0160774	0	1.90352	1.52433	-0.60063	-0.08268	-1.45189	-0.18138	0
531	0.333333	0.666667	0.351854	0.217597	0.0151515	1.5846	1	0.877826	0.0583155	0.00958459	0.000956938	1.94668	1.48975	-0.75448	2.31358	-1.50128	0.93184	0
532	0.333333	0	0.1572	0.189722	0	0.680256	0.148099	1	0.335992	0.0274287	0	1.51152	1.22583	1.02484	0.65542	-1.73563	-0.51577	0
533	0.333333	0	0.503241	0.245265	0	1.08184	0.394147	1	0.0345779	0.00273846	0	1.43146	0.67603	-0.47273	-0.73859	-1.16052	-0.1473	0
534	0.222222	0	0.50553	0.288767	0.136364	1.15288	0.394147	0.481173	0.328087	0.0134935	0.000956938	1.21786	0.97212	0.8765	-0.75413	-1.17201	3.41167	0
535	0.185185	0	0.511126	0.250489	0	0.9468	0.394147	0.16585	0	0.000949626	0	0.560947	-0.2317	-0.37619	-0.88985	-1.54977	-0.20412	0
536	0.148148	0	0.544888	0.232508	0	0.925544	0.394147	0.131067	0.020099	0.00143548	0	0.546749	-0.21381	-0.29038	-1.00749	-1.76749	-0.16551	0
537	0.333333	0	0.0251754	0.203183	0	0.561692	0	0.0229983	0	0.000397518	0	0.0233958	-0.92379	-0.03405	1.11574	-1.70225	-0.68362	0
538	0.222222	0	0.012429	0.185301	0	0.419952	0	0.0226982	0	0.000176675	0	0.0228748	-0.92408	-0.03396	1.11825	-2.1651	-0.73144	0
539	0.666667	0	0.456899	0.372222	0	1.49579	0.00891724	0.0726562	0.0100204	0.000463771	0	0.0920576	-0.83738	-0.01769	-0.58493	0.73318	-0.1634	0
540	0.666667	0	0.470698	0.473036	0	1.6104	0.00891724	0.0846405	0.00670752	0.000993794	0	0.101259	-0.82866	-0.02559	-0.84915	1.49121	-0.22777	0
541	0.333333	0	0.468042	0.411213	0	1.21259	0.00891724	0.0121244	0.00666667	0.000220843	0	0.0279291	-0.90373	-0.01142	-0.95854	0.05753	-0.32228	0
542	0.222222	0	0.456749	0.309673	0	0.988644	0.00891724	0.00634228	0	6.6253e-05	0	0.0153258	-0.92738	-0.03622	-0.78879	-1.02178	-0.30109	0
543	0.185185	0	0.461677	0.267765	0	0.914628	0.00891724	0.00517186	0.00334591	0.00015459	0	0.0175896	-0.92078	-0.02453	-0.74669	-1.43938	-0.277	0
544	0.148148	0	0.464901	0.262389	0	0.875439	0.00891724	0.0113741	0	0.000110422	0	0.0204018	-0.92251	-0.03769	-0.77295	-1.59014	-0.2842	0
545	0.185185	0.111111	0.377865	0.274083	0	0.948245	1	0.935467	0.111498	0.00766326	0	2.05463	1.67801	-0.60459	-0.04649	-1.44595	-0.24281	0
546	0.333333	0	0.418393	0.248334	0	1.00006	1	1	0.228536	0.0828824	0	2.31142	2.40848	0.34357	-0.43087	-1.17898	-0.25107	0
547	0.222222	0	0.425727	0.268841	0	0.91679	1	1	0.190558	0.0507939	0	2.24135	2.15531	-0.02227	-0.588	-1.34164	-0.30515	0
548	0.333333	0.333333	0.235867	0.357076	0	1.25961	0.546005	0.852207	0	0.0139573	0	1.41217	0.70777	-0.60445	1.21967	-0.48818	-0.13806	0
549	0.333333	0.222222	0.202723	0.255105	0.0151515	1.02854	0.323991	1	0.214313	0.0469513	0.000900647	1.58616	1.24796	0.58459	1.17262	-1.25379	0.16647	0
550	0.222222	0	0.169896	0.302726	0	0.694845	0.323991	0.568155	0.068169	0.0170491	0	0.977364	0.3133	-0.07034	0.28625	-1.21153	-0.63773	0
551	0.333333	0	0.48585	0.372343	0	1.19153	0.0265972	0.00346125	0	2.20843e-05	0	0.0300805	-0.90509	-0.04943	-0.94299	-0.22395	-0.26951	0
552	0.222222	0	0.456983	0.263788	0	0.942993	0.0265972	0.00143051	0	2.20843e-05	0	0.0280498	-0.90706	-0.04884	-0.69201	-1.36396	-0.26417	0
553	0.185185	0	0.488891	0.389707	0	1.06378	0.0265972	0.000580209	0	0	0	0.0271774	-0.90788	-0.04859	-1.10313	-0.5189	-0.34273	0
554	0.666667	0	0.508403	0.294469	0.0454545	1.51499	0.394147	0.575937	0.143662	0.00289305	0.00208275	1.11872	0.53547	0.10323	-0.55248	0.17162	1.16361	0
555	0.222222	0	0.65127	0.377141	0	1.25063	0.394147	0.403795	0.0939745	0.00315806	0	0.895075	0.25081	-0.07587	-1.64649	-0.43032	-0.12352	0
556	0.222222	0.111111	0.38286	0.242611	0	0.958804	1	1	0.0382628	0.0128531	0	2.05112	1.57652	-0.86493	0.02806	-1.56658	-0.19638	0
557	0.333333	0	0.402556	0.299472	0.0151515	1.05051	1	1	0.14435	0.0674676	0.00506614	2.21688	2.08431	0.01093	-0.46384	-0.80873	0.09129	0
558	0.185185	0	0.379318	0.20779	0	0.772293	1	0.489416	0.0178107	0.00485855	0	1.51209	0.99171	-0.84747	-0.31381	-1.92552	-0.32782	0
559	0.333333	0	0.248973	0.352087	0	0.934393	0.0136309	0.0044516	0	8.83373e-05	0	0.0181708	-0.92224	-0.03957	-0.02532	-0.48642	-0.53609	0
560	0.222222	0	0.244562	0.379209	0	0.845993	0.0136309	0.00329118	0	4.41686e-05	0	0.0169662	-0.92337	-0.03924	-0.15074	-0.6102	-0.6093	0
561	0.185185	0	0.240987	0.406888	0	0.83306	0.0136309	0.000950342	0	2.20843e-05	0	0.0146033	-0.92564	-0.03855	-0.22267	-0.5114	-0.65213	0
562	0.148148	0	0.234556	0.282668	0	0.665372	0.0136309	0.000320115	0	0	0	0.013951	-0.92625	-0.03837	0.0326	-1.54426	-0.57534	0
563	0.111111	0	0.241088	0.445255	0	0.797454	0.0136309	0.000530191	0	0	0	0.0141611	-0.92604	-0.03843	-0.35822	-0.44387	-0.7138	0
564	0.148148	0.333333	0.468877	0.287403	0	1.23776	0.00891724	0.0118143	0	2.20843e-05	0	0.0207536	-0.92208	-0.03781	0.36715	-1.43498	0.11805	0
565	0.333333	0	0.483745	0.369302	0	1.18638	0.00891724	0.00900324	0	6.6253e-05	0	0.0179867	-0.9248	-0.037	-0.92929	-0.24723	-0.26949	0
566	0.222222	0.333333	0.483528	0.299396	0	1.33848	0.00891724	0.0102537	0	0.00015459	0	0.0193255	-0.92359	-0.03736	0.34208	-1.12337	0.15748	0
567	0.185185	0	0.505195	0.240852	0	0.931233	0.00891724	0.00206074	0	0	0	0.010978	-0.93153	-0.03497	-0.84875	-1.6196	-0.20405	0
568	0.333333	0.111111	0.19721	0.354653	0	0.996308	0.148099	0.385619	0.0267484	0.00181091	0	0.562277	-0.28712	-0.13908	0.56298	-0.49995	-0.46133	0
569	0.333333	0	0.419512	0.277605	0	1.03045	1	1	0.157602	0.0637574	0	2.22136	2.13327	-0.05694	-0.50138	-0.95486	-0.27277	0
570	0.222222	0	0.374156	0.331252	0	0.927631	1	1	0.138544	0.0314039	0	2.16995	1.92424	-0.35783	-0.52633	-0.90538	-0.41693	0
571	0.185185	0	0.410859	0.285434	0	0.881478	1	0.52896	0.0515888	0.00744242	0	1.58799	1.12737	-0.71644	-0.59404	-1.33739	-0.35147	0
572	0.333333	0	0.266697	0.375051	0	0.975082	0.0136309	0.0136449	0	6.6253e-05	0	0.027342	-0.91334	-0.04225	-0.14021	-0.30669	-0.53309	0
573	0.222222	0	0.227289	0.398118	0	0.847629	0.0136309	0.00412148	0	0	0	0.0177524	-0.92256	-0.03948	-0.12421	-0.4775	-0.64601	0
574	0.185185	0	0.265812	0.38056	0	0.831557	0.0136309	0.00505182	0	0	0	0.0186827	-0.92166	-0.03975	-0.26033	-0.69282	-0.60144	0
575	0.333333	0	0.253258	0.377199	0	0.96379	0.546005	1	0	0.014134	0	1.56014	0.85089	-0.64748	-0.0927	-0.29853	-0.55139	0
576	0.222222	0	0.233445	0.257176	0	0.712843	0.546005	1	0	0.0214439	0	1.56745	0.88484	-0.5989	0.15028	-1.52349	-0.52568	0
577	0.222222	0.333333	0.186235	0.206909	0	0.948699	0.323991	1	0.0421985	0.0162099	0	1.3824	0.65961	-0.30141	1.6366	-1.95069	-0.12405	0
578	0.333333	0.333333	0.177949	0.20779	0	1.0524	0.323991	0.938358	0.0969392	0.0202513	0	1.37954	0.76113	-0.04757	1.74744	-1.62438	-0.08763	0
579	0.185185	0	0.190227	0.389906	0	0.765318	0.323991	0.0967048	0.0167154	0.00209801	0	0.439509	-0.34749	-0.23016	0.00152	-0.66233	-0.6993	0
580	0.148148	0	0.191831	0.34978	0	0.689759	0.323991	0.429445	0.0436382	0.0047923	0	0.801866	0.0589	-0.20405	0.05049	-1.06649	-0.6804	0
581	0.333333	0	0.515035	0.324675	0	1.17304	0.0265972	0.00538194	0	4.41686e-05	0	0.0320233	-0.90323	-0.04999	-0.95124	-0.55966	-0.1972	0
582	0.222222	0	0.474858	0.295641	0	0.992721	0.0265972	0.00309111	0	0	0	0.0296883	-0.90545	-0.04932	-0.82584	-1.11729	-0.26839	0
583	0.185185	0	0.474273	0.30311	0	0.962569	0.0265972	0.000740266	0	2.20843e-05	0	0.0273596	-0.90773	-0.04864	-0.86467	-1.17327	-0.29079	0
584	0.481481	0	0.472703	0.488697	0	1.44288	0.0265972	0.00263095	0	2.20843e-05	0	0.0292502	-0.9059	-0.04919	-1.02994	1.07043	-0.31659	0
585	0.333333	0	0.504444	0.216144	0.0151515	1.06907	0.394147	1	0.174243	0.0193017	0.0193076	1.607	1.00788	0.54442	-0.66235	-1.3777	0.27836	0
586	0.555556	0	0.566789	0.360876	0	1.48322	0.394147	0.486735	0.010088	0.00181091	0	0.892781	0.10968	-0.42484	-1.05157	0.38141	-0.07015	0
587	0.185185	0	0.574808	0.259461	0	1.01945	0.394147	0.253701	0.026882	0.00101588	0	0.675747	-0.077	-0.29959	-1.14523	-1.45212	-0.13502	0
588	0.148148	0	0.513381	0.198902	0	0.860431	0.394147	0.274479	0.02044	0.00163424	0	0.6907	-0.07008	-0.32519	-0.81773	-2.03576	-0.17638	0
589	0.333333	0	0.211794	0.368743	0	0.913871	0.323991	1	0.017267	0.0155474	0	1.35681	0.59514	-0.39601	0.07561	-0.37771	-0.59386	0
590	0.333333	0	0.155847	0.200018	0	0.689199	0.323991	1	0.00378788	0.0130739	0	1.34085	0.54707	-0.46602	0.63808	-1.66172	-0.52499	0
591	0.222222	0.111111	0.50294	0.243543	0	1.07982	0.394147	0.196411	0.0200676	0.00125881	0	0.611884	-0.15053	-0.3094	-0.41738	-1.50158	-0.05408	0
592	0.333333	0	0.529218	0.368621	0	1.23117	0.394147	0.338472	0.0403237	0.00284888	0	0.775792	0.04831	-0.2612	-1.09554	-0.22564	-0.21583	0
593	0.185185	0	0.563933	0.331389	0	1.08051	0.394147	0.126125	0	0.000507939	0	0.520781	-0.27016	-0.36462	-1.25608	-0.92181	-0.20593	0
594	0.148148	0	0.509739	0.171688	0	0.829576	0.394147	0.262915	0.0236445	0.000861288	0	0.681568	-0.07582	-0.31363	-0.74984	-2.23805	-0.15829	0
595	0.111111	0	0.530722	0.249243	0	0.891076	0.394147	0.270727	0.0201509	0.000574192	0	0.6856	-0.07856	-0.33104	-1.01723	-1.76276	-0.21064	0
596	0.333333	0.333333	0.101069	0.436425	0	1.20416	0.0100185	0.0223681	0	0.000353349	0	0.0327399	-0.91047	-0.04167	1.55221	0.03472	-0.36247	0
597	0.222222	0.333333	0.099148	0.391082	0	1.04579	0.0100185	0.0113341	0	0.000265012	0	0.0216176	-0.92115	-0.03846	1.57088	-0.62369	-0.37549	0
598	0.185185	0.111111	0.380304	0.238492	0	0.915092	1	0.468899	0.0802622	0.0160332	0	1.56519	1.18505	-0.53054	0.02187	-1.71279	-0.21153	0
599	0.333333	0	0.44985	0.303064	0.106061	1.19231	1	1	0.115183	0.00730991	0.0167183	2.13921	1.65277	-0.27507	-0.53114	-0.76815	2.57803	0
600	0.222222	0	0.487588	0.326785	0	1.0366	1	1	0.108315	0.0119476	0	2.12026	1.75217	-0.60697	-0.93909	-0.88045	-0.27777	0
601	0.333333	0	0.162563	0.249697	0	0.745593	0.323991	1	0.127699	0.0225481	0	1.47424	0.9153	0.07261	0.50702	-1.28643	-0.55678	0
602	0.222222	0	0.165135	0.221065	0	0.608423	0.323991	1	0.0806574	0.0385592	0	1.44321	0.87171	0.00577	0.47725	-1.8239	-0.57788	0
603	0.185185	0	0.169696	0.303494	0	0.658376	0.323991	0.101216	0.0234465	0.00344515	0	0.452099	-0.3228	-0.20183	0.25845	-1.3191	-0.65332	0
604	0.148148	0	0.197912	0.210162	0	0.556222	0.323991	0.163819	0.0134433	0.00346724	0	0.504721	-0.28796	-0.2579	0.32288	-2.10504	-0.56087	0
605	0.333333	0	0.195623	0.301843	0	0.830799	0.148099	0.358119	0.0536052	0.00220843	0	0.562032	-0.24413	-0.0289	0.27569	-0.88378	-0.55916	0
606	0.333333	0	0.503842	0.206336	0	1.04351	0.394147	1	0.100808	0.012831	0	1.50779	0.89471	-0.15358	-0.66023	-1.45015	-0.1148	0
607	0.222222	0	0.530905	0.314637	0	1.06776	0.394147	0.44361	0.0168285	0.00156799	0	0.856154	0.08597	-0.38579	-1.0727	-0.94909	-0.21686	0
608	0.185185	0	0.512178	0.193234	0	0.890597	0.394147	0.108089	0.0136068	0.00108213	0	0.516925	-0.25153	-0.30639	-0.77362	-1.9733	-0.15717	0
609	0.148148	0	0.551537	0.272442	0	0.972128	0.394147	0.106558	0.00334276	0.000331265	0	0.50438	-0.28623	-0.35451	-1.11541	-1.47402	-0.18847	0
610	0.111111	0	0.506666	0.181334	0	0.799111	0.394147	0.772858	0.0781548	0.0063382	0	1.2515	0.5815	-0.22306	-0.78549	-2.28011	-0.18468	0
611	0.333333	0	0.477497	0.288334	0	1.09916	0.00891724	0.0162058	0	8.83373e-05	0	0.0252114	-0.91783	-0.03909	-0.733	-0.85313	-0.21282	0
612	0.222222	0	0.461677	0.309565	0	0.993465	0.00891724	0.00254091	0	2.20843e-05	0	0.0114802	-0.93106	-0.03511	-0.80726	-1.01938	-0.29513	0
613	0.185185	0	0.45	0.196041	0	0.831226	0.00891724	0.00651234	0	6.6253e-05	0	0.0154958	-0.92721	-0.03627	-0.55087	-1.98073	-0.23352	0
614	0.148148	0	0.463615	0.278677	0	0.89044	0.00891724	0.00117042	0.00333333	2.20843e-05	0	0.0134431	-0.92465	-0.02336	-0.80502	-1.46416	-0.29903	0
615	0.222222	0	0.231432	0.284823	0	0.738477	0.0136309	0.00246089	0	4.41686e-05	0	0.0161359	-0.92417	-0.03899	0.09876	-1.31616	-0.55054	0
616	0.185185	0	0.229511	0.313619	0	0.728314	0.0136309	0.000540194	0	0	0	0.0141711	-0.92603	-0.03843	0.01364	-1.20849	-0.5906	0
617	0.481481	0	0.317733	0.353073	0	1.15229	0.0136309	0.000680245	0	0	0	0.0143111	-0.9259	-0.03848	-0.17115	-0.0156	-0.39226	0
618	0.333333	0.333333	0.238339	0.381117	0	1.28612	0.546005	0.542415	0	0.0129414	0	1.10136	0.40292	-0.52119	1.16178	-0.30869	-0.15494	0
619	0.666667	0.666667	0.367574	0.199888	0	1.9008	1	0.965878	0.126286	0.00841413	0	2.10058	1.74614	-0.55668	2.52435	-0.65452	0.70487	0
620	0.222222	0	0.408269	0.255674	0	0.886165	1	1	0.0688932	0.0101367	0	2.07903	1.64191	-0.76844	-0.49415	-1.44698	-0.31618	0
621	0.333333	0.111111	0.170799	0.267265	0	0.882508	0.148099	0.204574	0.0501163	0.00161216	0	0.404401	-0.40314	0.00067	0.84418	-1.16704	-0.4217	0
622	0.333333	0	0.530404	0.351666	0	1.2154	0.394147	0.423943	0.0438048	0.00238511	0	0.86428	0.13654	-0.27789	-1.06347	-0.35162	-0.20099	0
623	0.666667	0	0.453993	0.368407	0	1.48907	0.00891724	0.0674543	0.0100157	0.000574192	0	0.0869614	-0.83756	-0.00923	-0.56543	0.70199	-0.16376	0
624	0.222222	0	0.549181	0.204429	0	0.975833	0.394147	0.455024	0.0438142	0.00167841	0	0.894664	0.16664	-0.28694	-0.90566	-1.76616	-0.10629	0
625	0.333333	0	0.517892	0.39489	0	1.24612	0.394147	0.256182	0.0100943	0.00174466	0	0.662169	-0.11358	-0.35771	-1.1096	-0.03751	-0.24981	0
626	0.185185	0	0.502807	0.206336	0	0.894328	0.394147	0.202463	0.0100566	0.000706698	0	0.607374	-0.17046	-0.34901	-0.76772	-1.88092	-0.17834	0
627	0.148148	0	0.53448	0.199216	0	0.881845	0.394147	0.22162	0.0168317	0.00114838	0	0.633747	-0.13385	-0.3281	-0.89532	-2.02569	-0.15134	0
628	0.333333	0	0.018159	0.208558	0	0.56005	0	0.038824	0	0.000530024	0	0.039354	-0.90361	-0.03172	1.12898	-1.66098	-0.69679	0
629	0.222222	0	0.0261443	0.252754	0	0.501121	0	0.0182766	0	0.000220843	0	0.0184974	-0.92836	-0.03267	0.92346	-1.65254	-0.76932	0
630	0.666667	0.333333	0.50979	0.238861	0	1.74865	0.0265972	0.00553199	0	0.000110422	0	0.0322396	-0.90309	-0.05003	0.70658	-0.26347	0.42411	0
631	0.222222	0.333333	0.472285	0.313783	0	1.34162	0.0265972	0.000840303	0	0	0	0.0274375	-0.90763	-0.04867	0.35485	-1.01755	0.13113	0
632	0.185185	0	0.570815	0.386271	0	1.14227	0.0265972	0.000770277	0	2.20843e-05	0	0.0273896	-0.9077	-0.04865	-1.39766	-0.50932	-0.24173	0
633	0.111111	0	0.461527	0.244821	0	0.817459	0.0265972	0.000840303	0	0	0	0.0274375	-0.90763	-0.04867	-0.7539	-1.82561	-0.28971	0
634	0.148148	0	0.466071	0.318291	0	0.93251	0.0265972	0	0	0	0	0.0265972	-0.90844	-0.04842	-0.89447	-1.17309	-0.32795	0
635	0.333333	0	0.476813	0.334262	0	1.14441	0.00891724	0.0262995	0.00333648	0.00015459	0	0.0387078	-0.90032	-0.03068	-0.82979	-0.51094	-0.24975	0.000785855
636	0.222222	0	0.507016	0.320737	0	1.04998	0.00891724	0.00580209	0	4.41686e-05	0	0.0147635	-0.9279	-0.03606	-0.99666	-0.91597	-0.25029	0.000785855
637	0.185185	0	0.472837	0.28664	0	0.944661	0.00891724	0.0137349	0.00334433	0.000242927	0	0.0262394	-0.91249	-0.02702	-0.82731	-1.29277	-0.27914	0.000785855
638	0.148148	0	0.461878	0.257306	0	0.867332	0.00891724	0.0025009	0	2.20843e-05	0	0.0114402	-0.9311	-0.0351	-0.75135	-1.62878	-0.28376	0.000785855
639	0.222222	0.222222	0.376144	0.278061	0	1.09865	1	0.974141	0.0734062	0.0153265	0	2.06287	1.65143	-0.71108	0.38277	-1.32049	-0.09364	0.000785855
640	0.333333	0.111111	0.38859	0.269874	0	1.10291	1	1	0.157448	0.0253086	0	2.18276	1.94156	-0.33134	0.03248	-1.04015	-0.16414	0.000785855
641	0.185185	0	0.403107	0.203023	0	0.791315	1	0.798037	0.0295802	0.00589651	0	1.83351	1.32637	-0.88497	-0.39196	-1.9512	-0.29519	0.000785855
642	0.333333	0.111111	0.207083	0.239331	0	0.890859	0.323991	0.973861	0.0786954	0.0164307	0	1.39298	0.7297	-0.15378	0.7701	-1.35805	-0.3563	0.000785855
643	0.222222	0.111111	0.156448	0.285764	0	0.775546	0.323991	0.510564	0.0584236	0.00954043	0	0.902519	0.1978	-0.13999	0.77623	-1.35561	-0.5016	0.000785855
644	0.333333	0	0.27125	0.363121	0	0.967703	0.546005	1	0.00378788	0.0217089	0	1.5715	0.9	-0.57683	-0.12974	-0.39404	-0.51869	0.000785855
645	0.222222	0	0.224173	0.316187	0	0.762582	0.546005	0.699792	0	0.0113293	0	1.25713	0.54562	-0.58089	0.0594	-1.08892	-0.58377	0.000785855
646	0.333333	0	0.519596	0.230103	0	1.08303	0.394147	1	0.0304667	0.00284888	0	1.42746	0.66314	-0.49165	-0.76983	-1.26395	-0.11499	0.000785855
647	0.222222	0	0.503308	0.291467	0	1.017	0.394147	0.348636	0.0200943	0.00101588	0	0.763893	-0.00312	-0.35372	-0.91876	-1.14105	-0.23098	0.000785855
648	0.185185	0	0.546876	0.263949	0	0.99601	0.394147	0.212667	0.0368442	0.00185508	0	0.645513	-0.0861	-0.24287	-1.05231	-1.42836	-0.17243	0.000785855
649	0.333333	0	0.05	0.196041	0	0.579374	0.0100185	0.0540194	0.00667138	0.000265012	0	0.0709743	-0.86177	-0.02439	1.03811	-1.74233	-0.64819	0.000785855
650	0.222222	0.333333	0.0858837	0.262763	0	0.904202	0.0100185	0.0103037	0	2.20843e-05	0	0.0203443	-0.92215	-0.03816	1.88823	-1.58209	-0.28825	0.000785855
651	0.333333	0.111111	0.452021	0.237507	0	1.13397	0.0265972	0.00739266	0	2.20843e-05	0	0.034012	-0.90129	-0.05058	-0.13295	-1.24797	-0.06332	0.000785855
652	0.222222	0	0.471333	0.3311	0	1.02466	0.0265972	0.00226081	0	6.6253e-05	0	0.0289243	-0.90626	-0.04908	-0.8847	-0.85885	-0.30125	0.000785855
653	0.148148	0	0.469211	0.450414	0	1.06777	0.0265972	0.0489276	0	0.00015459	0	0.0756794	-0.86106	-0.06267	-1.18328	-0.18973	-0.43033	0.000785855
654	0.185185	0	0.499749	0.444391	0	1.12933	0.0265972	0.000520187	0	0	0	0.0271174	-0.90794	-0.04857	-1.25739	-0.11193	-0.37296	0.000785855
655	0.111111	0	0.455847	0.229128	0	0.796087	0.0265972	0.00050018	0	0	0	0.0270974	-0.90796	-0.04857	-0.69806	-1.94751	-0.28403	0.000785855
656	0.0740741	0	0.468694	0.39489	0	0.937658	0.0265972	0.000720259	0	0	0	0.0273175	-0.90775	-0.04863	-1.12315	-0.81401	-0.41736	0.000785855
657	0.333333	0.111111	0.457618	0.367553	0	1.26961	1	1	0.17366	0.0284446	0	2.2021	1.99994	-0.24619	-0.42864	-0.27805	-0.16051	0.000785855
658	0.185185	0.111111	0.392232	0.242308	0	0.930836	1	0.565984	0.116558	0.0177558	0	1.7003	1.38417	-0.40492	-0.03088	-1.67727	-0.20043	0.000785855
659	0.222222	0	0.386736	0.280317	0	0.889275	1	1	0.113548	0.0140898	0	2.12764	1.77734	-0.57039	-0.46706	-1.27852	-0.36049	0.000785855
660	0.333333	0.333333	0.264977	0.401373	0	1.33302	0.0136309	0.044506	0	0.000441686	0	0.0585786	-0.88346	-0.05124	1.01995	-0.14696	-0.1388	0.000785855
661	0.222222	0.333333	0.229744	0.259191	0	1.04449	0.0136309	0.00420151	0	0.00015459	0	0.017987	-0.92249	-0.0395	1.36464	-1.54277	-0.11332	0.000785855
662	0.185185	0	0.241806	0.333756	0	0.760747	0.0136309	0.00461166	0.00333333	2.20843e-05	0	0.021598	-0.91435	-0.02827	-0.07277	-1.05396	-0.59234	0.000785855
663	0.333333	0	0.188573	0.291468	0	0.813375	0.148099	0.327088	0.150624	0.00143548	0	0.627246	-0.02892	0.34027	0.3247	-0.96897	-0.55868	0.000785855
664	0.333333	0	0.464617	0.397091	0	1.19504	0.00891724	0.0180065	0	8.83373e-05	0	0.0270121	-0.91608	-0.03962	-0.91801	-0.04806	-0.31463	0.000785855
665	0.222222	0	0.580722	0.32159	0	1.12453	0.00891724	0.0137149	0	4.41686e-05	0	0.0226763	-0.92024	-0.03837	-1.27216	-0.87303	-0.16285	0.000785855
666	0.185185	0	0.482409	0.386708	0	1.0543	0.00891724	0.00311112	0	6.6253e-05	0	0.0120946	-0.93051	-0.03528	-1.07096	-0.54457	-0.34867	0.000785855
667	0.148148	0	0.470949	0.326376	0	0.945473	0.00891724	0.00593214	0	0	0	0.0148494	-0.92778	-0.0361	-0.92977	-1.11118	-0.32841	0.000785855
668	0.333333	0	0.253993	0.370655	0	0.957981	0.323991	0.732054	0.0240943	0.0126985	0	1.09284	0.33917	-0.31232	-0.08377	-0.34268	-0.54538	0.000785855
669	0.222222	0	0.171367	0.220448	0	0.614037	0.323991	1	0.0378186	0.027495	0	1.3893	0.70264	-0.24022	0.45719	-1.82847	-0.56992	0.000785855
670	0.185185	0	0.18428	0.41506	0	0.784525	0.323991	0.160088	0.0202766	0.00541066	0	0.509766	-0.26383	-0.21644	-0.02892	-0.47924	-0.72652	0.000785855
671	0.148148	0	0.188072	0.249938	0	0.586158	0.323991	0.106999	0	0.00251761	0	0.433507	-0.37651	-0.29055	0.27567	-1.81229	-0.6049	0.000785855
672	0.333333	0	0.509689	0.308905	0	1.15193	0.394147	1	0.071276	0.00560942	0	1.47103	0.78341	-0.31568	-0.89911	-0.68108	-0.19032	0.000785855
673	0.222222	0	0.503207	0.234979	0	0.960409	0.394147	1	0.0109885	0.00435061	0	1.40949	0.619	-0.55661	-0.80094	-1.55762	-0.18603	0.000785855
674	0.185185	0	0.509606	0.254607	0	0.949398	0.394147	0.370483	0.0476095	0.0026722	0	0.814912	0.09994	-0.24025	-0.89668	-1.51306	-0.20933	0.000785855
675	0.148148	0	0.503341	0.245427	0	0.896916	0.394147	0.19583	0.0066981	0.00119255	0	0.597869	-0.18461	-0.35843	-0.87757	-1.69837	-0.22523	0.000785855
676	0.333333	0	0.480421	0.344646	0	1.1584	0.0265972	0.00117042	0	0	0	0.0277676	-0.90731	-0.04876	-0.86401	-0.42768	-0.255	0.000785855
677	0.222222	0	0.463181	0.246728	0	0.932131	0.0265972	0.00317114	0	2.20843e-05	0	0.0297904	-0.90537	-0.04935	-0.67841	-1.48754	-0.24337	0.000785855
678	0.333333	0	0.154009	0.19384	0	0.681183	0.323991	1	0	0.0145094	0	1.3385	0.54646	-0.46728	0.65809	-1.70732	-0.52256	0.000785855
679	0.222222	0.111111	0.404343	0.202272	0	0.939949	1	0.72147	0.0916105	0.00744242	0	1.82052	1.41694	-0.62112	0.03674	-1.8615	-0.13842	0.000785855
680	0.666667	0	0.468126	0.299011	0	1.4338	1	1	0.119286	0.0192354	0	2.13852	1.81448	-0.51678	-0.47197	0.19543	-0.09168	0.000785855
681	0.185185	0	0.370247	0.172339	0	0.727772	1	1	0.107327	0.0287538	0	2.13608	1.83203	-0.4928	-0.20482	-2.19764	-0.30966	0.000785855
682	0.666667	0	0.203157	0.225324	0	1.09515	0.546005	1	0	0.0299243	0	1.57593	0.92848	-0.53646	0.66276	-0.48217	-0.34831	0.000785855
683	0.333333	0	0.203959	0.353375	0	0.890668	0.148099	0.259123	0.0569825	0.00161216	0	0.465817	-0.33227	0.01128	0.13883	-0.50057	-0.59056	0.000785855
684	0.333333	0	0.160491	0.326297	0	0.820122	0.323991	0.959225	0	0.0115943	0	1.29481	0.49242	-0.47623	0.3582	-0.72252	-0.62136	0.000785855
685	0.333333	0.111111	0.477848	0.315575	0	1.23787	0.0265972	0.00340122	0	0	0	0.0299984	-0.90515	-0.04941	-0.39312	-0.65527	-0.09492	0.000785855
686	0.222222	0.333333	0.47708	0.332573	0	1.36521	0.0265972	0.000430155	0	2.20843e-05	0	0.0270494	-0.90803	-0.04855	0.2964	-0.87381	0.12184	0.000785855
687	0.185185	0	0.46694	0.251639	0	0.903764	0.0265972	0.00219079	0	2.20843e-05	0	0.0288101	-0.90632	-0.04906	-0.7315	-1.556	-0.2582	0.000785855
688	0.333333	0	0.517207	0.32191	0	1.17245	0.394147	1	0.0642762	0.00660321	0	1.46503	0.77021	-0.33523	-0.95232	-0.58102	-0.19241	0.000785855
689	0.222222	0	0.543752	0.410465	0	1.17644	0.394147	0.349196	0.0339996	0.00220843	0	0.779551	0.03837	-0.29397	-1.32061	-0.23617	-0.27761	0.000785855
690	0.185185	0	0.531741	0.238717	0	0.955643	0.394147	0.120343	0.0133805	0.000530024	0	0.528401	-0.24224	-0.31375	-0.94429	-1.62153	-0.17025	0.000785855
691	0.148148	0	0.507785	0.188151	0	0.844084	0.394147	0.311262	0.0102231	0.00134714	0	0.71698	-0.06509	-0.38068	-0.77612	-2.11999	-0.17352	0.000785855
692	0.111111	0	0.545924	0.301817	0	0.958852	0.394147	0.219349	0	0.000419602	0	0.613916	-0.18474	-0.39871	-1.18416	-1.36131	-0.23529	0.000785855
693	0.333333	0	0.260825	0.325634	0	0.919793	0.323991	0.814773	0	0.0134493	0	1.15221	0.35739	-0.42723	-0.01495	-0.67407	-0.50091	0.000785855
694	0.185185	0	0.183745	0.227783	0	0.596714	0.323991	0.476061	0.0471711	0.00852455	0	0.855748	0.13117	-0.17851	0.36453	-1.87029	-0.57642	0.000785855
695	0.222222	0	0.153642	0.189722	0	0.565587	0.323991	0.63793	0	0.00468188	0	0.966603	0.14734	-0.43125	0.58312	-2.05978	-0.56611	0.000785855
696	0.148148	0	0.178316	0.320541	0	0.647005	0.323991	0.113621	0.0306148	0.00474813	0	0.472975	-0.28046	-0.16129	0.16323	-1.28893	-0.67381	0.000785855
697	0.111111	0	0.187955	0.255581	0	0.554648	0.323991	0.550698	0.0203724	0.0108434	0	0.905905	0.14353	-0.28854	0.23525	-1.87523	-0.6253	0.000785855
698	0.148148	0.111111	0.4036	0.362279	0	1.02514	0.0136309	0.00137049	0	2.20843e-05	0	0.0150235	-0.92523	-0.03868	-0.35549	-0.88643	-0.29803	0.000785855
699	0.333333	0.333333	0.241438	0.393917	0	1.30202	0.0136309	0.0041615	0	2.20843e-05	0	0.0178145	-0.92253	-0.03949	1.12335	-0.21055	-0.1618	0.000785855
700	0.222222	0	0.274048	0.333838	0	0.830108	0.0136309	0.00386139	0	4.41686e-05	0	0.0175364	-0.92282	-0.0394	-0.1632	-0.93103	-0.53859	0.000785855
701	0.185185	0	0.270239	0.252942	0	0.708366	0.0136309	0.00659237	0	4.41686e-05	0	0.0202674	-0.92017	-0.0402	-0.00579	-1.64307	-0.49393	0.000785855
702	0.222222	0.333333	0.38585	0.29248	0	1.23389	1	1	0.106599	0.0174466	0	2.12405	1.77384	-0.57606	0.71886	-1.22246	0.04623	0.000785855
703	0.333333	0.333333	0.574992	0.396	0.0151515	1.65281	1	1	0.336745	0.031426	0.000168871	2.36834	2.43479	0.39145	-0.0959	-0.03738	0.6361	0.000785855
704	0.185185	0	0.357183	0.234182	0	0.77655	1	0.801979	0.0663204	0.00627195	0	1.87457	1.42301	-0.74989	-0.28724	-1.74267	-0.37493	0.000785855
705	0.222222	0.111111	0.477414	0.320392	0	1.13114	0.00891724	0.00987355	0	0.000132506	0	0.0189233	-0.92396	-0.03725	-0.48123	-0.9487	-0.14609	0.000785855
706	0.333333	0	0.464801	0.338687	0	1.13682	0.00891724	0.016616	0	0.000110422	0	0.0256436	-0.91743	-0.03921	-0.79597	-0.47951	-0.26807	0.000785855
707	0.185185	0	0.474323	0.302754	0	0.962262	0.00891724	0.00687247	0	0.000198759	0	0.0159885	-0.92687	-0.03638	-0.86467	-1.17327	-0.29079	0.000785855
708	0.148148	0	0.457735	0.300375	0	0.906258	0.00891724	0.00353127	0.00333333	4.41686e-05	0	0.015826	-0.92237	-0.02405	-0.82704	-1.31083	-0.32305	0.000785855
709	0.333333	0.111111	0.378517	0.278804	0.0151515	1.11692	1	1	0.130778	0.0186612	0.00140726	2.15085	1.83994	-0.45136	0.0694	-0.97993	0.21791	0.000785855
710	0.222222	0.666667	0.379903	0.241415	0.030303	1.54051	1	0.519737	0.0638472	0.0045052	0.001745	1.58983	1.12872	-0.64221	2.09727	-1.6414	1.3012	0.000785855
711	0.333333	0.333333	0.238557	0.405632	0	1.31085	0.546005	0.530201	0.00378788	0.0114176	0	1.09141	0.39171	-0.51637	1.10549	-0.12224	-0.17382	0.000785855
712	0.333333	0	0.174206	0.275361	0	0.782901	0.148099	0.635049	0.0869762	0.00463771	0	0.874762	0.12368	0.03617	0.41378	-1.09518	-0.56373	0.000785855
713	0.222222	0	0.514985	0.196854	0	0.934061	0.394147	0.226842	0.0236052	0.000706698	0	0.645301	-0.11075	-0.30313	-0.76532	-1.83454	-0.14122	0.000785855
714	0.333333	0	0.505429	0.208255	0	1.04702	0.394147	1	0.10258	0.00291513	0	1.49964	0.85137	-0.2154	-0.66813	-1.4348	-0.11522	0.000785855
715	0.185185	0	0.523488	0.258376	0	0.96705	0.394147	0.0674243	0.00668552	0.000287096	0	0.468544	-0.31381	-0.32798	-0.95102	-1.48451	-0.19623	0.000785855
716	0.148148	0	0.504561	0.207756	0	0.860464	0.394147	0.699292	0.0612697	0.00536649	0	1.16008	0.46157	-0.27291	-0.80711	-1.97265	-0.19315	0.000785855
717	0.222222	0.444444	0.258027	0.415752	0	1.34045	0.0136309	0.0044316	0	0.000198759	0	0.0182612	-0.92226	-0.03957	1.33335	-0.37236	-0.06676	0.000785855
718	0.333333	0.333333	0.248087	0.399464	0	1.31422	0.0136309	0.0173562	0.00378788	0.000574192	0	0.0353492	-0.89458	-0.02125	1.08697	-0.16999	-0.15747	0.000785855
719	0.518519	0	0.285341	0.35055	0	1.15441	0.0136309	0.00117042	0	0	0	0.0148013	-0.92542	-0.03862	-0.01648	0.06417	-0.41401	0.000785855
720	0.333333	0	0.515302	0.221054	0	1.06969	0.394147	0.798087	0.0446125	0.00432853	0	1.24118	0.51114	-0.36916	-0.73243	-1.3333	-0.11373	0.000785855
721	0.185185	0	0.534798	0.258049	0.0151515	0.993184	0.394147	0.202993	0.0200424	0.000596277	0.000168871	0.617948	-0.14416	-0.31132	-0.97643	-1.48068	0.21927	0.000785855
722	0.222222	0	0.524056	0.211722	0	0.958001	0.394147	0.587522	0.0442149	0.00251761	0	1.0284	0.2998	-0.31858	-0.83013	-1.71864	-0.14253	0.000785855
723	0.148148	0	0.510107	0.284204	0	0.942459	0.394147	0.114591	0.0167688	0.000795035	0	0.526302	-0.2375	-0.29693	-0.98549	-1.4049	-0.24819	0.000785855
724	0.111111	0	0.520314	0.299304	0	0.930729	0.394147	0.219599	0	0.000596277	0	0.614343	-0.17965	-0.39184	-1.08179	-1.3961	-0.26389	0.000785855
725	0.555556	0.666667	0.0626963	0.352894	0.0151515	1.65296	0	0.0283902	0.00333648	0.000331265	0.000112581	0.0321705	-0.91083	-0.02426	3.26478	0.01266	0.57277	0.000785855
726	0.333333	0	0.0844972	0.222065	0	0.639896	0	0.0613521	0.00333333	0.000507939	0	0.0651934	-0.87406	-0.02692	0.85779	-1.53261	-0.62851	0.000785855
727	0.333333	0	0.230471	0.441777	0	1.00558	0.546005	1	0	0.024624	0	1.57063	0.90424	-0.57115	-0.14448	0.17396	-0.63099	0.000785855
728	0.333333	0	0.518192	0.361802	0	1.21333	0.394147	0.328328	0.0308128	0.001833	0	0.755121	0.01043	-0.29925	-1.04017	-0.28299	-0.22333	0.000785855
729	0.222222	0	0.528934	0.202229	0	0.953385	0.394147	0.186267	0.00335691	0.000795035	0	0.584566	-0.20419	-0.37078	-0.82756	-1.79063	-0.12854	0.000785855
730	0.185185	0	0.508654	0.222961	0	0.9168	0.394147	0.125965	0	0.000927541	0	0.52104	-0.27032	-0.36458	-0.82565	-1.75158	-0.18483	0.000785855
731	0.148148	0	0.55441	0.292577	0	0.995136	0.394147	0.0966748	0.00669181	0.000485855	0	0.498	-0.28548	-0.3365	-1.16698	-1.31685	-0.20294	0.000785855
732	0.666667	0	0.456498	0.332491	0	1.45566	0.00891724	0.117602	0.0100377	0.00117047	0	0.137728	-0.789	-0.02383	-0.49707	0.43515	-0.13248	0.00333988
733	0.333333	0	0.467524	0.347725	0	1.14858	0.00891724	0.0374835	0.00668081	0.000419602	0	0.0535011	-0.87917	-0.0188	-0.82599	-0.41112	-0.27172	0.00333988
734	0.185185	0	0.482025	0.31685	0	0.98406	0.00891724	0.00766276	0	4.41686e-05	0	0.0166242	-0.9261	-0.03661	-0.92368	-1.06529	-0.29248	0.00333988
735	0.148148	0	0.462295	0.22061	0	0.831053	0.00891724	0.00660238	0.00666824	0.000110422	0	0.0222983	-0.90908	-0.00981	-0.6756	-1.89657	-0.25486	0.00333988
736	0.222222	0.222222	0.369913	0.233924	0	1.04828	1	1	0.105897	0.0316689	0	2.13757	1.844	-0.47577	0.49752	-1.65067	-0.06547	0.00333988
737	0.333333	0.111111	0.647745	0.370508	0	1.4627	1	1	0.156608	0.0327069	0	2.18932	1.98035	-0.27583	-1.1369	-0.16458	0.06366	0.00333988
738	0.185185	0	0.343652	0.207149	0	0.735986	1	0.72263	0.0591585	0.0142665	0	1.79606	1.36692	-0.69777	-0.1824	-1.94975	-0.36876	0.00333988
739	0.333333	0	0.174457	0.267276	0	0.775066	0.323991	1	0.166701	0.0918266	0	1.58252	1.35048	0.69897	0.43061	-1.15469	-0.55731	0.00333988
740	0.222222	0	0.166722	0.200658	0	0.589603	0.323991	0.633628	0.0405594	0.00726574	0	1.00544	0.25859	-0.26097	0.51194	-1.97172	-0.55944	0.00333988
741	0.333333	0.333333	0.251203	0.354549	0	1.27242	0.546005	1	0	0.0194342	0	1.56544	0.87514	-0.61278	1.16846	-0.49586	-0.11857	0.00333988
742	0.333333	0	0.483545	0.423069	0	1.23995	0.0265972	0.00408147	0	2.20843e-05	0	0.0307008	-0.90449	-0.04961	-1.0429	0.15447	-0.31284	0.00333988
743	0.222222	0	0.469596	0.267613	0	0.959431	0.0265972	0.00200072	0	2.20843e-05	0	0.02862	-0.90651	-0.04901	-0.74845	-1.32797	-0.25188	0.00333988
744	0.185185	0	0.468393	0.344596	0	0.998174	0.0265972	0.000790285	0	0	0	0.0273875	-0.90768	-0.04865	-0.93087	-0.86372	-0.33165	0.00333988
745	0.666667	0.333333	0.0816071	0.301156	0	1.38276	0.0100185	0.0315113	0	0.000441686	0	0.0419715	-0.90161	-0.04433	2.15737	-0.00758	-0.13606	0.00333988
746	0.555556	0	0.0645172	0.394099	0	1.01417	0.0100185	0.0130047	0	0.000242927	0	0.0232661	-0.91953	-0.03894	0.73363	0.38608	-0.69529	0.00333988
747	0.333333	0	0.520598	0.385121	0	1.23905	0.394147	0.321336	0.0770564	0.00245136	0	0.794991	0.12227	-0.12314	-1.09965	-0.11046	-0.23821	0.00333988
748	0.222222	0	0.95563	0.276519	0	1.45437	0.394147	0.740196	0.0368788	0.00412977	0	1.17535	0.43445	-0.38258	-2.56291	-1.02789	0.32048	0.00333988
749	0.185185	0	0.520331	0.229452	0	0.934968	0.394147	0.19313	0.0133962	0.000839204	0	0.601512	-0.17176	-0.33494	-0.87892	-1.70167	-0.17653	0.00333988
750	0.333333	0.333333	0.387487	0.287722	0	1.34188	1	1	0.169159	0.0717078	0	2.24087	2.20043	0.04019	0.80698	-0.92902	0.0974	0.00333988
751	0.222222	0.111111	0.394487	0.232617	0.0151515	0.975589	1	1	0.158099	0.0437932	0.00523501	2.20713	2.00887	-0.09569	0.02738	-1.63763	0.22596	0.00333988
752	0.185185	0	0.351186	0.286743	0	0.823114	1	0.748069	0.0374443	0.00638237	0	1.7919	1.29603	-0.84394	-0.37658	-1.35129	-0.42463	0.00333988
753	0.333333	0	0.162011	0.22423	0	0.719574	0.148099	0.853117	0.140467	0.00178883	0	1.14347	0.45697	0.15242	0.56541	-1.48032	-0.5371	0.00333988
754	0.333333	0	0.245431	0.378764	0	0.957529	0.0136309	0.00910328	0	0.000198759	0	0.0229329	-0.91774	-0.04093	-0.06735	-0.28749	-0.56254	0.00333988
755	0.222222	0	0.237396	0.197157	0	0.656775	0.0136309	0.0069525	0	4.41686e-05	0	0.0206275	-0.91982	-0.0403	0.26175	-1.9679	-0.47275	0.00333988
756	0.185185	0	0.285157	0.284406	0	0.754748	0.0136309	0.00344124	0	0	0	0.0170721	-0.92322	-0.03928	-0.12643	-1.40527	-0.50093	0.00333988
757	0.333333	0	0.342115	0.279103	0	0.954552	0.546005	1	0	0.0226143	0	1.56862	0.89454	-0.58503	-0.21531	-0.98484	-0.36659	0.00333988
758	0.222222	0.333333	0.190879	0.3066	0	1.05303	0.323991	0.711926	0.0742856	0.0123451	0	1.12255	0.44375	-0.12419	1.40773	-1.20442	-0.19835	0.00333988
759	0.333333	0	0.161727	0.352243	0	0.847304	0.323991	0.567234	0.0202373	0.00878956	0	0.920252	0.14985	-0.30723	0.2961	-0.52815	-0.63984	0.00333988
760	0.185185	0	0.179636	0.311867	0	0.676688	0.323991	0.169561	0.0804809	0.00878956	0	0.582823	-0.08055	0.03561	0.20257	-1.24735	-0.64862	0.00333988
761	0.148148	0.333333	0.165486	0.313336	0	0.960304	0.323991	0.0284202	0.0100393	0.0025397	0	0.36499	-0.42682	-0.22983	1.43557	-1.3874	-0.26535	0.00333988
762	0.333333	0.111111	0.429352	0.223593	0.0454545	1.14284	1	1	0.32546	0.0875422	0.079651	2.49265	2.24169	2.34208	0.03823	-1.36894	1.12407	0.00333988
763	0.222222	0.111111	0.319095	0.237528	0	0.889956	1	1	0.171796	0.0176012	0	2.1894	1.94629	-0.32315	0.27503	-1.63448	-0.26869	0.00333988
764	0.185185	0.111111	0.332626	0.287901	0	0.916824	1	0.957875	0.0659891	0.0052119	0	2.02908	1.56913	-0.80222	0.09031	-1.36339	-0.30771	0.00333988
765	0.333333	0	0.474039	0.26336	0	1.07073	0.0265972	0.00478172	0	6.6253e-05	0	0.0314452	-0.90381	-0.04981	-0.66932	-1.04054	-0.19633	0.00333988
766	0.222222	0	0.475576	0.406194	0	1.10399	0.0265972	0.000910328	0	0	0	0.0275075	-0.90756	-0.04869	-1.06097	-0.29854	-0.35549	0.00333988
767	0.518519	0	0.458069	0.346104	0	1.32269	0.0265972	0.00521188	0	2.20843e-05	0	0.0318312	-0.9034	-0.04994	-0.6451	0.10997	-0.20368	0.00333988
768	0.185185	0.222222	0.514935	0.314895	0.0606061	1.29784	0.394147	0.404246	0.0503504	0.00348932	0.001745	0.853978	0.12682	-0.2025	-0.15948	-1.094	1.65835	0.00333988
769	0.333333	0	0.549098	0.378233	0	1.26066	0.394147	0.496719	0.0641851	0.00313597	0	0.958187	0.26344	-0.21646	-1.18837	-0.1491	-0.1992	0.00333988
770	0.222222	0	0.504126	0.199216	0	0.925565	0.394147	0.66671	0	0.00212009	0	1.06298	0.25818	-0.51508	-0.72889	-1.82494	-0.15594	0.00333988
771	0.148148	0	0.503642	0.286742	0	0.938532	0.394147	0.066674	0.00334119	0.000287096	0	0.46445	-0.32485	-0.3429	-0.96964	-1.38547	-0.25775	0.00333988
772	0.333333	0	0.208303	0.30646	0	0.848097	0.148099	0.696081	0.101188	0.00388684	0	0.949255	0.21403	0.06444	0.22294	-0.84827	-0.54806	0.00333988
773	0.333333	0.333333	0.22429	0.206336	0	1.09729	0.546005	1	0	0.0335682	0	1.57957	0.94788	-0.5087	1.58171	-1.61719	-0.03117	0.00333988
774	0.333333	0	0.494253	0.327098	0	1.15468	0.0265972	0.00188068	0	4.41686e-05	0	0.0285221	-0.90662	-0.04897	-0.87787	-0.55486	-0.22385	0.00333988
775	0.222222	0	0.46288	0.231512	0	0.916614	0.0265972	0.00144052	0	2.20843e-05	0	0.0280598	-0.90705	-0.04884	-0.64685	-1.59913	-0.23133	0.00333988
776	0.185185	0	0.490795	0.331761	0	1.00774	0.0265972	0.00211076	0	8.83373e-05	0	0.0287963	-0.9064	-0.04904	-0.98849	-0.94939	-0.29379	0.00333988
777	0.333333	0	0.154795	0.235923	0	0.72405	0.323991	1	0.00757576	0.0291955	0	1.36076	0.63498	-0.33986	0.56603	-1.39441	-0.55508	0.00333988
778	0.222222	0	0.517407	0.21362	0	0.953249	0.394147	0.538624	0.0707967	0.00375433	0	1.00732	0.32692	-0.19523	-0.80848	-1.70712	-0.15248	0.00333988
779	0.333333	0	0.506532	0.181031	0	1.0209	0.394147	0.633908	0.0234889	0.00125881	0	1.0528	0.28087	-0.42543	-0.61871	-1.63469	-0.09116	0.00333988
780	0.185185	0	0.507451	0.320759	0	1.0134	0.394147	0.216488	0.0335203	0.00134714	0	0.645503	-0.09499	-0.26227	-1.02446	-1.02354	-0.26588	0.00333988
781	0.148148	0	0.506198	0.204591	0	0.858937	0.394147	0.634979	0.124847	0.00510148	0	1.15907	0.56431	-0.012	-0.8045	-1.99449	-0.18955	0.00333988
782	0.333333	0.111111	0.394604	0.369273	0	1.20832	1	0.708955	0.0711739	0.00768534	0	1.78781	1.35552	-0.69001	-0.19799	-0.30083	-0.23645	0.00333988
783	0.222222	0.111111	0.370247	0.241645	0	0.945226	1	0.954634	0.0461007	0.00896623	0	2.0097	1.53382	-0.8492	0.07819	-1.58026	-0.21108	0.00333988
784	0.185185	0.111111	0.386585	0.2955	0	0.978382	1	0.724961	0.0567387	0.0123893	0	1.79409	1.35432	-0.71989	-0.12603	-1.27798	-0.24974	0.00333988
785	0.333333	0.111111	0.271692	0.329468	0	1.0456	0.0136309	0.0257993	0	0.000242927	0	0.0396731	-0.90157	-0.04579	0.34059	-0.65738	-0.35102	0.00333988
786	0.222222	0	0.234238	0.272685	0	0.729145	0.0136309	0.011134	0.00666667	0.000242927	0	0.0316745	-0.89772	-0.01503	0.11292	-1.40399	-0.53733	0.00333988
787	0.185185	0	0.282902	0.303005	0	0.771092	0.0136309	0.00160058	0	8.83373e-05	0	0.0153198	-0.92501	-0.03874	-0.15902	-1.26489	-0.51856	0.00333988
788	0.333333	0	0.493702	0.431895	0	1.25893	0.00891724	0.019507	0	0.000176675	0	0.0286009	-0.91463	-0.04005	-1.09879	0.22621	-0.30814	0.00333988
789	0.222222	0	0.844888	0.278815	0	1.34593	0.00891724	0.0117642	0	0.000220843	0	0.0209023	-0.92213	-0.0378	-2.15703	-1.06626	0.1865	0.00333988
790	0.185185	0	0.455279	0.303195	0	0.943659	0.00891724	0.00840303	0.00666981	0.00030918	0	0.0242993	-0.90733	-0.01033	-0.79447	-1.18238	-0.31344	0.00333988
791	0.148148	0	0.465102	0.22282	0	0.83607	0.00891724	0.0066624	0	4.41686e-05	0	0.0156238	-0.92707	-0.03631	-0.69089	-1.88026	-0.25289	0.00333988
792	0.333333	0.444444	0.170615	0.252246	0	1.20064	0.323991	0.374605	0.0305092	0.00779576	0	0.736901	-0.01318	-0.21646	2.08322	-1.31134	0.00789	0.00333988
793	0.222222	0	0.170331	0.234026	0	0.626579	0.323991	0.262094	0.0536366	0.00485855	0	0.644581	-0.07738	-0.11748	0.43143	-1.7248	-0.58235	0.00333988
794	0.185185	0	0.210942	0.267263	0	0.66339	0.323991	0.080449	0.0101006	0.00293721	0	0.417478	-0.37643	-0.24497	0.18273	-1.56722	-0.57553	0.00333988
795	0.148148	0	0.176963	0.250651	0	0.575762	0.323991	0.181365	0.0301964	0.00342307	0	0.538976	-0.22714	-0.19867	0.3142	-1.81013	-0.61882	0.00333988
796	0.333333	0	0.191514	0.219054	0	0.7439	0.148099	0.201583	0.0234339	0.00236302	0	0.375479	-0.47566	-0.10063	0.4651	-1.50312	-0.49731	0.00333988
797	0.222222	0.666667	0.371617	0.281388	0	1.54189	1	0.904326	0.0750224	0.0139794	0	1.99333	1.58413	-0.69012	2.00483	-1.34382	0.45717	0.00333988
798	0.333333	0.666667	0.363448	0.24795	0.0757576	1.68716	1	1	0.167129	0.0318677	0.0144104	2.21341	1.92454	0.03516	2.28675	-1.28069	2.55239	0.00333988
799	0.333333	0	0.225426	0.250651	0	0.80941	0.546005	1	0	0.0167399	0	1.56275	0.86544	-0.62666	0.27585	-1.24925	-0.48364	0.00333988
800	0.333333	0	0.162462	0.390718	0	0.886514	0.323991	0.922182	0.0304699	0.0130297	0	1.28967	0.53876	-0.34498	0.21405	-0.23804	-0.67115	0.00333988
801	0.333333	0	0.525409	0.417223	0	1.27597	0.394147	0.190969	0.0401273	0.00167841	0	0.626922	-0.09938	-0.2252	-1.18175	0.1295	-0.25913	0.00333988
802	0.222222	0	0.522269	0.366512	0	1.111	0.394147	0.106288	0.0100204	0.000772951	0	0.511229	-0.26359	-0.32101	-1.14886	-0.56659	-0.26933	0.00333988
803	0.333333	0	0.0375543	0.226126	0	0.597013	0	0.0200472	0	0.000419602	0	0.0204668	-0.92665	-0.03319	1.01932	-1.52492	-0.68658	0.00333988
804	0.222222	0	0.0358336	0.185301	0	0.443356	0	0.0218579	0	0.000441686	0	0.0222996	-0.92489	-0.03372	1.02958	-2.15358	-0.70282	0.00333988
805	0.333333	0.222222	0.267215	0.389419	0	1.21219	0.0136309	0.00770277	0	0.00030918	0	0.0216428	-0.9191	-0.04052	0.63532	-0.22436	-0.26596	0.00333988
806	0.185185	0.111111	0.239701	0.234373	0	0.77037	0.0136309	0.00372134	0	0.00015459	0	0.0175068	-0.92295	-0.03936	0.54751	-1.8097	-0.37527	0.00333988
807	0.222222	0	0.262955	0.356322	0	0.841499	0.0136309	0.0041715	0	0.000110422	0	0.0179128	-0.92252	-0.03949	-0.16885	-0.77266	-0.56937	0.00333988
808	0.333333	0.333333	0.233445	0.317151	0	1.21726	0.546005	0.66612	0	0.0122347	0	1.22436	0.51787	-0.56414	1.31491	-0.78717	-0.10953	0.00333988
809	0.333333	0	0.546291	0.403313	0	1.28294	0.394147	0.470489	0.0235722	0.00269429	0	0.890903	0.1349	-0.36019	-1.22988	0.03543	-0.22285	0.00333988
810	0.222222	0	0.466889	0.274735	0	0.963846	0.00891724	0.0433856	0.0133538	0.000265012	0	0.0659216	-0.85799	0.00219	-0.7521	-1.27734	-0.26107	0.0115914
811	0.666667	0	0.458219	0.374781	0	1.49967	0.00891724	0.143672	0.0301556	0.00143548	0	0.18418	-0.71219	0.04426	-0.59493	0.75598	-0.16461	0.0115914
812	0.185185	0	0.459004	0.291184	0	0.935374	0.00891724	0.00375135	0	4.41686e-05	0	0.0127128	-0.92989	-0.03547	-0.784	-1.26973	-0.29904	0.0115914
813	0.148148	0	0.46552	0.356407	0	0.970075	0.00891724	0.0049918	0	0	0	0.013909	-0.92869	-0.03583	-0.97442	-0.89042	-0.35846	0.0115914
814	0.185185	0.111111	0.406382	0.350338	0	1.05302	1	0.769627	0.0419672	0.0183962	0	1.82999	1.38799	-0.74803	-0.30984	-0.86717	-0.27042	0.0115914
815	0.333333	0.333333	0.379803	0.340277	0.030303	1.41705	1	1	0.118547	0.0867472	0.00230791	2.2076	2.13328	-0.00492	0.76126	-0.54943	0.84969	0.0115914
816	0.222222	0	0.363415	0.226296	0	0.811932	1	1	0.0995394	0.0227248	0	2.12226	1.78488	-0.56092	-0.26478	-1.69173	-0.34577	0.0115914
817	0.222222	0.222222	0.166121	0.270441	0	0.881006	0.323991	0.369703	0.121298	0.0083037	0	0.823296	0.21414	0.12555	1.17545	-1.48074	-0.33765	0.0115914
818	0.333333	0	0.172319	0.219006	0	0.724658	0.323991	1	0.181923	0.0152382	0	1.52115	1.01575	0.22145	0.53899	-1.51271	-0.52116	0.0115914
819	0.185185	0	0.188356	0.30142	0	0.674961	0.323991	0.189518	0.0235486	0.00386476	0	0.540923	-0.22986	-0.21681	0.19616	-1.32534	-0.63025	0.0115914
820	0.148148	0	0.160358	0.0810212	0	0.389527	0.323991	0.404095	0.0201776	0.00821537	0	0.75648	-0.01299	-0.26667	0.73469	-3.08287	-0.50264	0.0115914
821	0.333333	0	0.220648	0.46342	0	1.0174	0.546005	0.91726	0	0.0178883	0	1.48115	0.79017	-0.59563	-0.15542	0.32586	-0.65858	0.0115914
822	0.333333	0	0.478851	0.381303	0	1.19349	0.0265972	0.00465167	0	6.6253e-05	0	0.0313151	-0.90394	-0.04978	-0.93606	-0.16036	-0.28509	0.0115914
823	0.222222	0	0.486569	0.366927	0	1.07572	0.0265972	0.0140351	0	0	0	0.0406323	-0.89485	-0.05251	-1.01955	-0.58338	-0.31107	0.0115914
824	0.185185	0	0.475342	0.472729	0	1.13326	0.0265972	0.00291105	0	6.6253e-05	0	0.0295745	-0.90563	-0.04927	-1.22604	0.09181	-0.42605	0.0115914
825	0.148148	0	0.473789	0.426524	0	1.04846	0.0265972	0.00107039	0	0	0	0.0276676	-0.90741	-0.04873	-1.15336	-0.35843	-0.40591	0.0115914
826	0.333333	0	0.502289	0.248268	0	1.08389	0.394147	0.134008	0.0100267	0.00125881	0	0.539441	-0.23675	-0.32908	-0.74121	-1.13869	-0.1509	0.0115914
827	0.222222	0	0.501487	0.27469	0	0.998399	0.394147	0.0894222	0.00334905	0.00103796	0	0.487957	-0.29797	-0.34258	-0.87771	-1.26103	-0.22053	0.0115914
828	0.185185	0	0.501971	0.218204	0	0.90536	0.394147	0.185237	0.00677353	0.0014134	0	0.587571	-0.19487	-0.35534	-0.78927	-1.79213	-0.18917	0.0115914
829	0.148148	0	0.565837	0.225102	0	0.939087	0.394147	0.091613	0.0200864	0.00159007	0	0.507437	-0.24717	-0.27195	-1.06824	-1.81693	-0.13405	0.0115914
830	0.333333	0	0.223806	0.233712	0	0.790851	0.546005	1	0	0.0216868	0	1.56769	0.88969	-0.59197	0.31532	-1.37619	-0.47119	0.0115914
831	0.222222	0.333333	0.292883	0.441399	0	1.28984	0.546005	0.52649	0	0.00611736	0	1.07861	0.35355	-0.56512	0.74896	-0.15869	-0.18427	0.0115914
832	0.222222	0	0.516622	0.286459	0	1.0253	0.394147	0.407067	0.0235879	0.00198759	0	0.826789	0.06863	-0.34866	-0.95997	-1.17153	-0.21027	0.0115914
833	0.333333	0	0.513749	0.352461	0	1.19954	0.394147	1	0.202585	0.019633	0	1.61636	1.19166	0.28098	-1.00436	-0.3593	-0.22007	0.0115914
834	0.222222	0.111111	0.396492	0.243441	0	0.973266	1	1	0.160458	0.125792	0	2.28625	2.43909	0.38083	-0.01997	-1.56035	-0.18087	0.0115914
835	0.185185	0.111111	0.417491	0.218483	0	0.93227	1	1	0.0855303	0.0218635	0	2.10739	1.74394	-0.62084	-0.07275	-1.84381	-0.15135	0.0115914
836	0.333333	0	0.388841	0.352428	0	1.0746	1	1	0.116874	0.0357103	0	2.15258	1.89176	-0.40638	-0.54254	-0.41926	-0.36914	0.0115914
837	0.222222	0.111111	0.51288	0.231805	0	1.07802	0.394147	0.849496	0.0943972	0.0078841	0	1.34592	0.70667	-0.17095	-0.42908	-1.58605	-0.03252	0.0115914
838	0.333333	0	0.522085	0.191781	0	1.0472	0.394147	1	0.189943	0.00298138	0	1.58707	1.0757	0.11382	-0.69727	-1.54566	-0.0821	0.0115914
839	0.666667	0	0.458971	0.41165	0	1.53729	0.00891724	0.0953143	0.00333805	0.00081712	0	0.108387	-0.82863	-0.04383	-0.67647	1.03169	-0.19312	0.0115914
840	0.222222	0	0.464267	0.264449	0	0.950937	0.00891724	0.0142851	0.00666667	0.00015459	0	0.0300236	-0.90164	-0.01204	-0.71787	-1.36061	-0.25582	0.0115914
841	0.185185	0	0.460809	0.316373	0	0.962367	0.00891724	0.00924333	0.00334905	0.000176675	0	0.0216863	-0.91683	-0.02571	-0.84399	-1.0828	-0.31672	0.0115914
842	0.333333	0	0.177915	0.293233	0.0151515	0.819633	0.148099	0.188428	0.056871	0.000861288	5.62905e-05	0.394316	-0.40558	0.02492	0.38004	-0.9613	-0.17221	0.0115914
843	0.333333	0.333333	0.240545	0.376368	0	1.28358	0.546005	1	0	0.0171153	0	1.56312	0.86544	-0.62666	1.16122	-0.34444	-0.14735	0.0115914
844	0.185185	0.111111	0.371851	0.265217	0	0.933364	1	0.875975	0.0826602	0.0143106	0	1.97295	1.5773	-0.65159	-0.00539	-1.51578	-0.24274	0.0115914
845	0.333333	0	0.403074	0.267123	0	1.00353	1	1	0.0879181	0.0134493	0	2.10137	1.70545	-0.67572	-0.41543	-1.04484	-0.28421	0.0115914
846	0.222222	0	0.391831	0.331262	0.0151515	0.960467	1	1	0.120223	0.0181975	0.0211652	2.15959	1.69708	-0.09979	-0.57392	-0.89868	0.00573	0.0115914
847	0.333333	0	0.238765	0.350694	0	0.922792	0.0136309	0.00929335	0	0.000132506	0	0.0230567	-0.91756	-0.04098	0.01373	-0.49865	-0.54722	0.0115914
848	0.222222	0	0.424499	0.304715	0	0.951436	0.0136309	0.019347	0	0.000265012	0	0.0332429	-0.90782	-0.04391	-0.65635	-1.0748	-0.33643	0.0115914
849	0.185185	0	0.225217	0.202219	0	0.612621	0.0136309	0.00257093	0	0	0	0.0162018	-0.92407	-0.03903	0.26776	-2.04403	-0.50666	0.0115914
850	0.148148	0	0.248288	0.236585	0	0.63302	0.0136309	0.00233084	0	2.20843e-05	0	0.0159838	-0.9243	-0.03896	0.08135	-1.88021	-0.52291	0.0115914
851	0.222222	0.111111	0.571016	0.338399	0	1.24275	0.394147	0.404866	0.0234811	0.00172258	0	0.824217	0.06392	-0.3518	-0.86638	-0.76971	-0.04843	0.0115914
852	0.333333	0	0.555596	0.328174	0	1.2171	0.394147	0.462577	0.067586	0.00260595	0	0.926916	0.24069	-0.19138	-1.10903	-0.51768	-0.15072	0.0115914
853	0.333333	0	0.200267	0.231769	0	0.76537	0.148099	0.0979753	0.0166792	0.000706698	0	0.26346	-0.59631	-0.10011	0.40819	-1.40258	-0.49821	0.0115914
854	0.333333	0.333333	0.181306	0.250314	0	1.09829	0.323991	0.72142	0.0603866	0.00914291	0	1.11494	0.4023	-0.20075	1.64799	-1.31051	-0.11777	0.0115914
855	0.333333	0.444444	0.349399	0.242752	0	1.36993	1	1	0.106522	0.013626	0	2.12015	1.75929	-0.59688	1.44454	-1.2929	0.22738	0.0115914
856	0.222222	0	0.405246	0.344745	0	0.972213	1	1	0.0764068	0.0199421	0	2.09635	1.70845	-0.67256	-0.67032	-0.78637	-0.3912	0.0115914
857	0.185185	0	0.376044	0.223926	0	0.785156	1	0.335731	0.03702	0.00483647	0	1.37759	0.89188	-0.73082	-0.33639	-1.80794	-0.34424	0.0115914
858	0.333333	0	0.154277	0.187663	0	0.675273	0.323991	1	0	0.0155253	0	1.33952	0.55131	-0.46034	0.67071	-1.75195	-0.51775	0.0115914
859	0.333333	0	0.474674	0.276598	0	1.08461	0.0265972	0.0019407	0	2.20843e-05	0	0.02856	-0.90657	-0.04899	-0.70247	-0.93591	-0.20638	0.0115914
860	0.222222	0	0.460942	0.236423	0	0.919587	0.0265972	0.00184066	0	4.41686e-05	0	0.028482	-0.90666	-0.04896	-0.64787	-1.57033	-0.23692	0.0115914
861	0.185185	0	0.466589	0.234256	0	0.88603	0.0265972	0.000320115	0	0	0	0.0269173	-0.90813	-0.04852	-0.69363	-1.6899	-0.24375	0.0115914
862	0.333333	0	0.47571	0.393716	0	1.20276	0.00891724	0.0183866	0	0.000132506	0	0.0274364	-0.91572	-0.03973	-0.95233	-0.0651	-0.2991	0.0115914
863	0.555556	0	0.450618	0.216773	0	1.22295	0.00891724	0.0620323	0	0.000684614	0	0.0716342	-0.8686	-0.0455	-0.32003	-0.74542	-0.0929	0.0115914
864	0.185185	0	0.467975	0.354347	0	1.00751	0.00891724	0.0127146	0	6.6253e-05	0	0.0216981	-0.92121	-0.03808	-0.9498	-0.79677	-0.33888	0.0115914
865	0.333333	0	0.224992	0.382294	0	0.940619	0.546005	1	0	0.0158124	0	1.56182	0.86059	-0.6336	0.00023	-0.27477	-0.5888	0.0115914
866	0.222222	0.111111	0.39158	0.227242	0	0.952156	1	1	0.121263	0.0279808	0	2.14924	1.86328	-0.44676	0.02847	-1.68129	-0.1728	0.0115914
867	0.333333	0.666667	0.369947	0.230075	0	1.60002	1	1	0.206759	0.026457	0	2.23322	2.07533	-0.13519	2.20292	-1.40144	0.54248	0.0115914
868	0.333333	0.111111	0.163682	0.266615	0	0.874742	0.148099	0.16705	0.0300849	0.00136923	0	0.346603	-0.4959	-0.07103	0.87005	-1.1704	-0.43005	0.0115914
869	0.333333	0	0.530822	0.370069	0	1.23422	0.394147	0.24907	0.0234009	0.00236302	0	0.668981	-0.08695	-0.30644	-1.10503	-0.21724	-0.21424	0.0115914
870	0.222222	0	0.506966	0.260795	0	0.989983	0.394147	0.686587	0.0168914	0.00278262	0	1.10041	0.32612	-0.4496	-0.87042	-1.36229	-0.20213	0.0115914
871	0.185185	0	0.504678	0.187663	0	0.877526	0.394147	0.674113	0.0944192	0.00494689	0	1.16763	0.52228	-0.1407	-0.73724	-2.01386	-0.16151	0.0115914
872	0.333333	0	0.522352	0.420594	0	1.27628	0.394147	0.380507	0.0370045	0.00172258	0	0.813381	0.07643	-0.29173	-1.17909	0.15782	-0.26591	0.0115914
873	0.666667	0	0.0190611	0.258251	0.0151515	0.95913	0	0.173142	0.00334119	0.00132506	0.000168871	0.177977	-0.76581	-0.05947	1.29203	-0.32688	-0.19303	0.0115914
874	0.666667	0	0.464801	0.457148	0	1.58862	0.00891724	0.245909	0.00667924	0.00302555	0	0.264531	-0.66279	-0.05867	-0.79332	1.36931	-0.22209	0.0151277
875	0.222222	0	0.464918	0.343749	0	1.03089	0.00891724	0.013805	0.00667295	0.000110422	0	0.0295056	-0.9021	-0.0119	-0.88988	-0.76502	-0.31884	0.0151277
876	0.185185	0	0.473204	0.287904	0	0.946293	0.00891724	0.00625225	0.00333333	6.6253e-05	0	0.0185691	-0.91973	-0.02484	-0.82941	-1.28533	-0.27994	0.0151277
877	0.222222	0.444444	0.417173	0.283001	0	1.36684	1	1	0.0484503	0.0142002	0	2.06265	1.60716	-0.82015	1.02576	-1.28544	0.22961	0.0151277
878	0.333333	0	0.385149	0.188954	0	0.907436	1	1	0.140889	0.143482	0	2.28437	2.47254	0.42689	-0.18481	-1.6337	-0.24307	0.0151277
879	0.185185	0	0.499967	0.280265	0	0.965417	1	0.321216	0.0307327	0.00689031	0	1.35884	0.87205	-0.73542	-0.91233	-1.33189	-0.24132	0.0151277
880	0.333333	0.333333	0.248881	0.315603	0	1.23115	0.546005	1	0	0.0262362	0	1.57224	0.90909	-0.56421	1.2579	-0.78693	-0.08965	0.0151277
881	0.333333	0	0.500735	0.363767	0	1.19784	0.0265972	0.0187868	0	0.000110422	0	0.0454944	-0.89025	-0.05389	-0.98157	-0.27627	-0.24521	0.0151277
882	0.222222	0	0.473254	0.42931	0	1.12479	0.0265972	0.000930335	0	0	0	0.0275275	-0.90754	-0.04869	-1.09828	-0.12889	-0.37753	0.0151277
883	0.222222	0.222222	0.140712	0.22715	0	0.812306	0.0100185	0.0164059	0.0033349	0.00015459	0	0.0299139	-0.90851	-0.02858	1.35828	-1.8126	-0.33295	0.0151277
884	0.333333	0	0.0921985	0.337926	0	0.763458	0.0100185	0.0114341	0.00333805	0.000110422	0	0.0249011	-0.91332	-0.02713	0.58417	-0.66587	-0.71209	0.0151277
885	0.333333	0.444444	0.180505	0.238759	0	1.19704	0.323991	0.857739	0.245298	0.0190588	0	1.44609	1.05983	0.52903	2.07363	-1.40325	0.03025	0.0151277
886	0.222222	0.111111	0.154861	0.224533	0	0.712727	0.323991	0.593174	0.0839242	0.00666946	0	1.00776	0.33029	-0.08647	0.90827	-1.80985	-0.45383	0.0151277
887	0.333333	0	0.254602	0.391849	0	0.979784	0.0136309	0.0102837	0	0.000287096	0	0.0242017	-0.9166	-0.04127	-0.13164	-0.18599	-0.56105	0.0151277
888	0.222222	0	0.225	0.208537	0	0.655759	0.0136309	0.0179665	0	0.000220843	0	0.0318182	-0.90916	-0.04351	0.28083	-1.88439	-0.49669	0.0151277
889	0.185185	0	0.245932	0.386503	0	0.81762	0.0136309	0.00455164	0	8.83373e-05	0	0.0182709	-0.92215	-0.0396	-0.19906	-0.65778	-0.63011	0.0151277
890	0.148148	0	0.237429	0.282482	0	0.668059	0.0136309	0.00409147	0	2.20843e-05	0	0.0177444	-0.92259	-0.03947	0.02731	-1.55074	-0.57215	0.0151277
891	0.185185	0.222222	0.376478	0.305902	0	1.08979	1	0.874365	0.0743624	0.0183521	0	1.96708	1.57193	-0.65743	0.29606	-1.21977	-0.1317	0.0151277
892	0.333333	0.111111	0.423522	0.371884	0	1.23985	1	1	0.086826	0.0360637	0	2.12289	1.81441	-0.51991	-0.31144	-0.2646	-0.20427	0.0151277
893	0.222222	0	0.389108	0.303721	0	0.915051	1	1	0.0711648	0.0223935	0	2.09356	1.70526	-0.6776	-0.52494	-1.09903	-0.37737	0.0151277
894	0.666667	0.111111	0.49447	0.538302	0	1.81055	0.00891724	0.192339	0.0233915	0.0014134	0	0.226061	-0.68311	0.0036	-0.66839	1.97486	-0.11334	0.0151277
895	0.185185	0	0.474223	0.294482	0	0.953891	0.00891724	0.00276099	0	2.20843e-05	0	0.0117003	-0.93085	-0.03518	-0.84573	-1.24022	-0.28356	0.0151277
896	0.222222	0	0.502456	0.339811	0	1.06449	0.00891724	0.00659237	0	8.83373e-05	0	0.0155979	-0.92714	-0.03629	-1.01816	-0.77703	-0.27151	0.0151277
897	0.148148	0	0.461377	0.408785	0	1.01831	0.00891724	0.00570205	0	6.6253e-05	0	0.0146855	-0.928	-0.03604	-1.06746	-0.49856	-0.40696	0.0151277
898	0.185185	0.111111	0.380538	0.272999	0	0.949833	1	1	0.0957924	0.0215101	0	2.1173	1.76972	-0.583	-0.05547	-1.45195	-0.23843	0.0151277
899	0.333333	0	0.402556	0.192461	0	0.92835	1	1	0.12726	0.0122568	0	2.13952	1.80116	-0.53507	-0.25763	-1.60275	-0.22401	0.0151277
900	0.222222	0	0.370498	0.242762	0	0.835482	1	1	0.36836	0.0641991	0	2.43256	2.67475	0.73774	-0.3264	-1.56191	-0.35106	0.0151277
901	0.333333	0.111111	0.175643	0.222214	0	0.842301	0.148099	0.975811	0.144471	0.00311389	0	1.2715	0.59095	0.13878	0.92039	-1.49938	-0.37962	0.0151277
902	0.333333	0.333333	0.257434	0.282617	0	1.20672	0.546005	1	0	0.0169387	0	1.56294	0.86544	-0.62666	1.29778	-1.02858	-0.05362	0.0151277
903	0.333333	0.333333	0.197494	0.335748	0	1.19991	0.323991	0.644532	0.0741709	0.00914291	0	1.05184	0.36394	-0.12539	1.40794	-0.6631	-0.16772	0.0151277
904	0.185185	0	0.154945	0.239249	0	0.579379	0.323991	0.358689	0.0301681	0.00284888	0	0.715697	-0.05542	-0.2503	0.44853	-1.80237	-0.61984	0.0151277
905	0.222222	0	0.181039	0.334184	0	0.737446	0.323991	0.477212	0.0269951	0.00624986	0	0.834448	0.06617	-0.27535	0.18039	-0.97565	-0.6495	0.0151277
906	0.148148	0	0.163615	0.250954	0	0.562717	0.323991	0.163869	0.0201021	0.00326848	0	0.511231	-0.26987	-0.23142	0.36223	-1.81636	-0.63432	0.0151277
907	0.333333	0	0.519713	0.393775	0	1.24682	0.394147	1	0.0698223	0.00536649	0	1.46934	0.77598	-0.32641	-1.11489	-0.04399	-0.24663	0.0151277
908	0.222222	0	0.612713	0.273632	0	1.10857	0.394147	0.393842	0.0234449	0.00271637	0	0.81415	0.05809	-0.34166	-1.28939	-1.21474	-0.08616	0.0151277
909	0.185185	0	0.513264	0.274407	0	0.972857	0.394147	0.168911	0.00672324	0.000795035	0	0.570576	-0.21068	-0.35059	-0.94774	-1.37028	-0.221	0.0151277
910	0.148148	0	0.50289	0.202078	0	0.853116	0.394147	0.155366	0.0239116	0.00223052	0	0.575655	-0.17511	-0.27538	-0.7871	-2.01824	-0.19072	0.0151277
911	0.666667	0	0.0032409	0.286418	0.0909091	1.04723	0	0.622174	0.0201021	0.00395309	0.00540388	0.651633	-0.3	-0.00503	1.38807	-0.13606	1.79812	0.0151277
912	0.222222	0	0.0458904	0.276071	0	0.544184	0	0.0235385	0	0.000242927	0	0.0237814	-0.92327	-0.0342	0.80118	-1.47186	-0.76394	0.0151277
913	0.333333	0	0.476495	0.228886	0	1.03871	0.0265972	0.0125545	0	0.000220843	0	0.0393726	-0.89629	-0.05208	-0.60517	-1.29249	-0.16666	0.0151277
914	0.555556	0	0.493769	0.515875	0	1.5652	0.0265972	0.00871314	0	6.6253e-05	0	0.0353766	-0.90001	-0.05096	-1.10799	1.4994	-0.28162	0.0151277
915	0.518519	0	0.466455	0.428991	0	1.41396	0.0265972	0.00455164	0	4.41686e-05	0	0.031193	-0.90404	-0.04975	-0.84929	0.73123	-0.26076	0.0151277
916	0.148148	0	0.484848	0.285086	0	0.918083	0.0265972	0.00124045	0	2.20843e-05	0	0.0278597	-0.90724	-0.04878	-0.89523	-1.40946	-0.27881	0.0151277
917	0.333333	0	0.528249	0.467565	0	1.32915	0.394147	0.405316	0.0403442	0.00198759	0	0.841795	0.10819	-0.2876	-1.30014	0.51032	-0.29649	0.0151277
918	0.555556	0	0.530755	0.541911	0	1.62822	0.394147	0.179975	0.00669967	0.00108213	0	0.581904	-0.19997	-0.35381	-1.29939	1.71056	-0.25837	0.0151277
919	0.185185	0	0.530371	0.237886	0	0.953442	0.394147	0.145722	0.0133789	0.000485855	0	0.553735	-0.22252	-0.32807	-0.9348	-1.62992	-0.17183	0.0151277
920	0.148148	0	0.515002	0.253253	0	0.916403	0.394147	0.454674	0.0169715	0.00218635	0	0.867979	0.09668	-0.38901	-0.93874	-1.63311	-0.21734	0.0151277
921	0.333333	0	0.460842	0.420338	0	1.21451	0.0265972	0.00148053	0	4.41686e-05	0	0.0281219	-0.90701	-0.04885	-0.95162	0.12112	-0.33786	0.0151277
922	0.222222	0.333333	0.463314	0.32191	0	1.34078	0.0265972	0.00357129	0	8.83373e-05	0	0.0302568	-0.90499	-0.04946	0.37127	-0.96236	0.11398	0.0151277
923	0.148148	0	0.549783	0.241121	0	0.939052	0.0265972	0.00011004	0	2.20843e-05	0	0.0267293	-0.90834	-0.04845	-1.0428	-1.70558	-0.16597	0.0151277
924	0.518519	0	0.452606	0.307616	0	1.27874	0.0265972	0.0091533	0	0.000110422	0	0.0358609	-0.89958	-0.05109	-0.54668	-0.1751	-0.17914	0.0151277
925	0.333333	0	0.20877	0.267228	0.0151515	0.824484	0.148099	0.118533	0.020099	0.000552108	0.000788066	0.288071	-0.57415	-0.07474	0.32022	-1.13983	-0.11438	0.0151277
926	0.333333	0.444444	0.46582	0.323985	0	1.56758	1	1	0.0781658	0.00980544	0	2.08797	1.66511	-0.73438	0.84186	-0.63423	0.30189	0.0151277
927	0.185185	0.111111	0.364734	0.268381	0	0.929412	1	0.442259	0.332527	0.0106005	0	1.78539	1.78737	0.39992	0.01416	-1.49682	-0.2535	0.0151277
928	0.222222	0	0.391965	0.254294	0	0.868481	1	1	0.116575	0.0122568	0	2.12883	1.77538	-0.57292	-0.43083	-1.46953	-0.33366	0.0151277
929	0.333333	0.444444	0.175593	0.357337	0	1.31071	0.323991	0.36097	0.0335093	0.00660321	0	0.725074	-0.0235	-0.20807	1.84383	-0.52787	-0.07043	0.0151277
930	0.222222	0	0.18154	0.341849	0	0.745612	0.323991	0.2235	0.0573805	0.00459354	0	0.609466	-0.10702	-0.09489	0.15986	-0.91566	-0.65473	0.0151277
931	0.185185	0	0.173171	0.399952	0	0.758308	0.323991	0.109179	0.00672324	0.00280471	0	0.442698	-0.35635	-0.26469	0.04328	-0.5961	-0.7276	0.0151277
932	0.148148	0	0.207668	0.288535	0	0.644351	0.323991	0.058201	0.0234245	0.00238511	0	0.408002	-0.36931	-0.19624	0.11972	-1.51258	-0.61235	0.0151277
933	0.333333	0	0.270022	0.343629	0	0.946984	0.0136309	0.0180965	0	8.83373e-05	0	0.0318157	-0.90903	-0.04355	-0.08607	-0.53585	-0.50463	0.0151277
934	0.222222	0	0.271108	0.224124	0	0.717454	0.0136309	0.0129947	0	8.83373e-05	0	0.0267139	-0.91397	-0.04206	0.07933	-1.75074	-0.45387	0.0151277
935	0.185185	0	0.265394	0.38166	0	0.832239	0.0136309	0.0019407	0	2.20843e-05	0	0.0155937	-0.92468	-0.03884	-0.25874	-0.68586	-0.60344	0.0151277
936	0.148148	0	0.291071	0.288738	0	0.727957	0.0136309	0.00457165	0	0.000242927	0	0.0184455	-0.92213	-0.03961	-0.18692	-1.47277	-0.51337	0.0151277
937	0.333333	0	0.547795	0.234514	0	1.11564	0.394147	0.764095	0.0611519	0.00163424	0	1.22103	0.50978	-0.3126	-0.8838	-1.21332	-0.08561	0.0151277
938	0.222222	0	0.516555	0.211571	0	0.950349	0.394147	0.331169	0	0.00150173	0	0.726818	-0.06675	-0.41738	-0.80427	-1.722	-0.15088	0.0151277
939	0.185185	0	0.509957	0.245113	0	0.940255	0.394147	0.061222	0.0201179	0.0011263	0	0.476614	-0.28145	-0.27004	-0.87564	-1.58745	-0.2013	0.0151277
940	0.148148	0	0.508687	0.196052	0	0.852887	0.394147	0.933596	0.0545654	0.00624986	0	1.38856	0.67785	-0.3569	-0.79664	-2.06	-0.17875	0.0151277
941	0.333333	0	0.241246	0.384291	0	0.958871	0.546005	1	0.0113636	0.0322431	0	1.58961	0.96655	-0.48095	-0.06309	-0.25221	-0.57132	0.0151277
942	0.222222	0	0.239542	0.235478	0	0.697243	0.546005	0.286283	0	0.00448312	0	0.836771	0.11124	-0.50906	0.17071	-1.68378	-0.49967	0.0151277
943	0.333333	0	0.475677	0.387456	0	1.19647	0.00891724	0.0284202	0	0.000110422	0	0.0374479	-0.906	-0.04265	-0.9376	-0.11717	-0.29348	0.0151277
944	0.222222	0	0.460925	0.33744	0	1.02059	0.00891724	0.0156957	0	0.000132506	0	0.0247454	-0.91832	-0.03894	-0.86038	-0.81901	-0.31799	0.0151277
945	0.185185	0	0.456315	0.236574	0	0.878074	0.00891724	0.0118143	0	0.000132506	0	0.020864	-0.92208	-0.03781	-0.6593	-1.67286	-0.25928	0.0151277
946	0.148148	0	0.464467	0.358173	0	0.970788	0.00891724	0.00564203	0.0033349	6.6253e-05	0	0.0179604	-0.92032	-0.02466	-0.97124	-0.8765	-0.36245	0.0151277
947	0.333333	0	0.504427	0.379158	0	1.21692	0.394147	1	0.136903	0.0602902	0	1.59134	1.21546	0.30877	-1.02422	-0.16325	-0.25367	0.0151277
948	0.222222	0	0.520882	0.212417	0	0.955521	0.394147	1	0.0207779	0.0136039	0	1.42853	0.69328	-0.44938	-0.81905	-1.72008	-0.14611	0.0151277
949	0.185185	0	0.505312	0.195899	0	0.886397	0.394147	0.252161	0.0134245	0.00121464	0	0.660947	-0.11459	-0.35212	-0.75407	-1.95435	-0.16793	0.0151277
950	0.148148	0	0.501687	0.187663	0	0.837499	0.394147	0.243768	0.0139183	0.0022526	0	0.654086	-0.11529	-0.33896	-0.75395	-2.12287	-0.18067	0.0151277
951	0.333333	0.333333	0.226128	0.323924	0	1.21672	0.546005	0.425933	0	0.00839204	0	0.980331	0.26587	-0.52197	1.32604	-0.73846	-0.1235	0.0151277
952	0.333333	0.777778	0.331774	0.216144	0.030303	1.68933	1	1	0.18892	0.017027	0.00377146	2.20972	1.96335	-0.18573	2.81309	-1.53859	1.44997	0.0151277
953	0.555556	0	0.420398	0.261295	0.0151515	1.2524	1	1	0.210667	0.0184183	0.0136786	2.24276	1.9701	0.10453	-0.27916	-0.43492	0.23601	0.0151277
954	0.333333	0	0.156532	0.210768	0	0.700633	0.148099	1	0.344481	0.0344736	0	1.52705	1.28041	1.10368	0.61124	-1.57942	-0.53263	0.0151277
955	0.333333	0	0.202005	0.228488	0	0.763826	0.546005	1	0	0.0612619	0	1.60727	1.07882	-0.32135	0.40922	-1.43137	-0.49261	0.0151277
956	0.333333	0	0.560257	0.252737	0	1.14633	0.394147	1	0.0437765	0.00735408	0	1.44528	0.71864	-0.41092	-0.96601	-1.07367	-0.08575	0.0151277
957	0.555556	0	0.510157	0.250651	0	1.31636	0.394147	0.562402	0.0233899	0.00103796	0	0.980978	0.21163	-0.40461	-0.60954	-0.4642	-0.04983	0.0151277
958	0.222222	0	0.466121	0.382211	0	1.07055	0.00891724	0.00978352	0	0	0	0.0187008	-0.92405	-0.03722	-0.97353	-0.48187	-0.34815	0.0151277
959	0.666667	0	0.463548	0.415011	0	1.54523	0.00891724	1	0.171626	0.0130518	0	1.1936	0.54142	0.41556	-0.70126	1.05641	-0.18957	0.0151277
960	0.185185	0	0.464133	0.442187	0	1.09151	0.00891724	0.00668241	0	2.20843e-05	0	0.0156217	-0.92705	-0.03632	-1.12018	-0.14407	-0.41428	0.0151277
961	0.148148	0	0.470782	0.299821	0	0.918751	0.00891724	0.0134048	0	6.6253e-05	0	0.0223883	-0.92054	-0.03828	-0.87507	-1.30459	-0.30754	0.0151277
962	0.333333	0.111111	0.418209	0.224205	0	1.08686	1	1	0.429126	0.203573	0	2.6327	3.51097	1.94002	0.02212	-1.36842	-0.09263	0.0151277
963	0.222222	0	0.375677	0.229301	0	0.8272	1	0.785153	0.0611566	0.00810494	0	1.85441	1.40352	-0.75003	-0.31912	-1.66318	-0.33267	0.0151277
964	0.185185	0	0.362797	0.233723	0	0.781705	1	1	0.115612	0.0253086	0	2.14092	1.83584	-0.4865	-0.3094	-1.73979	-0.36777	0.0151277
965	0.666667	0	0.159689	0.365459	0	1.19181	0.148099	1	0.200075	0.128464	0	1.47664	1.36495	1.21101	0.52706	0.53864	-0.51196	0.0151277
966	0.333333	0.444444	0.210809	0.220262	0	1.20885	0.546005	1	0.0687976	0.0176012	0	1.6324	1.04821	-0.35861	2.00277	-1.53019	0.08127	0.0151277
967	0.333333	0	0.171534	0.293698	0	0.798565	0.323991	0.629877	0.0738221	0.0144873	0	1.04218	0.37399	-0.08643	0.38119	-0.9548	-0.58136	0.0151277
968	0.222222	0	0.153826	0.239249	0	0.615297	0.323991	0.83208	0.0403049	0.0111526	0	1.20753	0.46759	-0.29478	0.48002	-1.69528	-0.60544	0.0151277
969	0.333333	0	0.475209	0.379346	0	1.18789	0.0265972	0.00482174	0	6.6253e-05	0	0.0314852	-0.90378	-0.04983	-0.91708	-0.17716	-0.28825	0.0151277
970	0.222222	0	0.46714	0.35879	0	1.04815	0.0265972	0.00401144	0	0	0	0.0306087	-0.90456	-0.04959	-0.92883	-0.65248	-0.3285	0.0151277
971	0.185185	0	0.464066	0.333777	0	0.983028	0.0265972	0.00408147	0	2.20843e-05	0	0.0307008	-0.90449	-0.04961	-0.89295	-0.94746	-0.32759	0.0151277
972	0.148148	0	0.472302	0.354963	0	0.975414	0.0265972	0.000120043	0	0	0	0.0267173	-0.90833	-0.04846	-0.99448	-0.89498	-0.3505	0.0151277
973	0.333333	0	0.40446	0.320798	0	1.05859	1	1	0.481017	0.468232	0	2.94925	4.92532	3.96865	-0.53274	-0.64267	-0.32637	0.0151277
974	0.222222	0	0.407835	0.290852	0	0.92091	1	1	0.0524201	0.0111305	0	2.06355	1.60292	-0.82583	-0.56779	-1.18662	-0.34428	0.0151277
975	0.518519	0	0.419245	0.602632	0	1.5404	1	1	0.0655479	0.010998	0	2.07655	1.63902	-0.77285	-1.04175	2.00303	-0.45648	0.0151277
976	0.222222	0.111111	0.607401	0.313734	0	1.25447	0.394147	0.273999	0.0133648	0.000728782	0	0.68224	-0.09344	-0.35848	-0.94889	-0.93098	0.01376	0.0151277
977	0.333333	0	0.505463	0.213771	0	1.05257	0.394147	1	0.0708926	0.00574192	0	1.47078	0.78341	-0.31568	-0.68075	-1.39016	-0.12003	0.0151277
978	0.185185	0	0.502639	0.357292	0	1.04512	0.394147	0.273899	0.0401933	0.00132506	0	0.709564	-0.02392	-0.25628	-1.08542	-0.75766	-0.29955	0.0151277
979	0.666667	0.111111	0.155847	0.286256	0	1.21988	0.148099	1	0.0313169	0.0183742	0	1.19779	0.39574	-0.1918	1.11055	-0.06185	-0.31414	0.0151277
980	0.333333	0	0.257977	0.419907	0	1.01122	0.0136309	0.013895	0	4.41686e-05	0	0.02757	-0.9131	-0.04232	-0.20164	0.02374	-0.57994	0.0151277
981	0.222222	0	0.254185	0.408847	0	0.885254	0.0136309	0.00358129	0	4.41686e-05	0	0.0172563	-0.92309	-0.03932	-0.24711	-0.38272	-0.62264	0.0151277
982	0.185185	0	0.270306	0.306903	0	0.762394	0.0136309	0.00505182	0	4.41686e-05	0	0.0187269	-0.92166	-0.03975	-0.11941	-1.24137	-0.53728	0.0151277
983	0.333333	0.333333	0.208971	0.214736	0	1.09037	0.546005	1	0.149977	0.0528478	0	1.74883	1.4268	0.19077	1.61819	-1.55744	-0.05628	0.0151277
984	0.333333	0	0.542633	0.439952	0	1.31592	0.394147	0.482004	0.0439242	0.00311389	0	0.923189	0.19762	-0.28786	-1.29665	0.30923	-0.25612	0.0151277
985	0.185185	0.111111	0.15588	0.21298	0	0.665156	0.323991	0.146503	0.0234685	0.00435061	0	0.498313	-0.2741	-0.20807	0.90203	-2.00621	-0.45859	0.0151277
986	0.333333	0.333333	0.206047	0.36369	0	1.2364	0.323991	1	0.0544789	0.0186392	0	1.39711	0.7051	-0.23518	1.31577	-0.4505	-0.17946	0.0151277
987	0.222222	0	0.167591	0.197157	0	0.58697	0.323991	1	0.207213	0.0380734	0	1.56928	1.19175	0.47564	0.51666	-2.001	-0.55503	0.0151277
988	0.148148	0	0.1644	0.222321	0	0.534869	0.323991	0.260474	0.0268427	0.00680197	0	0.61811	-0.13887	-0.2053	0.42325	-2.03209	-0.61104	0.0151277
989	0.333333	0.333333	0.494905	0.42628	0	1.58785	0.00891724	0.0185367	0	0.000110422	0	0.0275643	-0.91557	-0.03977	0.11762	0.14934	0.11542	0.0151277
990	0.222222	0	0.482192	0.359172	0	1.06359	0.00891724	0.014015	0.0100047	2.20843e-05	0	0.0329591	-0.89416	-0.00061	-0.98425	-0.64529	-0.31061	0.0151277
991	0.185185	0	0.460658	0.328391	0	0.974234	0.00891724	0.00401144	0	2.20843e-05	0	0.0129508	-0.92964	-0.03554	-0.86924	-0.99353	-0.32636	0.0151277
992	0.148148	0	0.464283	0.284228	0	0.89666	0.00891724	0.0102537	0	2.20843e-05	0	0.019193	-0.92359	-0.03736	-0.81554	-1.42697	-0.30305	0.0151277
993	0.333333	0	0.571884	0.35932	0	1.26454	0.0265972	0.0113641	0	0.000110422	0	0.0380717	-0.89744	-0.05173	-1.23336	-0.2794	-0.15652	0.0151277
994	0.555556	0	0.453007	0.338297	0	1.34686	0.0265972	0.0186367	0	8.83373e-05	0	0.0453223	-0.8904	-0.05385	-0.582	0.15563	-0.18764	0.0151277
995	0.185185	0	0.464033	0.382936	0	1.03215	0.0265972	0.000170061	0	2.20843e-05	0	0.0267894	-0.90828	-0.04847	-0.99604	-0.58296	-0.36693	0.0151277
996	0.148148	0	0.523354	0.217874	0	0.889377	0.0265972	0.00039014	0	4.41686e-05	0	0.0270315	-0.90807	-0.04854	-0.89465	-1.88963	-0.17971	0.0151277
997	0.333333	0.444444	0.380722	0.279317	0	1.43782	1	1	0.362808	0.0858417	0	2.44865	2.76855	0.87148	1.25057	-1.00975	0.23665	0.0151277
998	0.222222	0.111111	0.377414	0.247334	0	0.958082	1	1	0.177563	0.0524944	0	2.23006	2.12664	-0.06453	0.04181	-1.53971	-0.20674	0.0151277
999	0.185185	0.111111	0.406565	0.233571	0	0.936433	1	0.30546	0.0604447	0.00441686	0	1.37032	0.91702	-0.64191	-0.06947	-1.72959	-0.17612	0.0151277
1000	1	0.333333	0.077013	0.319724	0	1.73007	0.0100185	1	0.129543	0.100572	0	1.24013	0.86127	0.86646	2.38604	1.09949	-0.017	0.0151277
1001	0.185185	0.111111	0.383946	0.322774	0	1.00302	1	1	0.138568	0.0130077	0	2.15158	1.83695	-0.48272	-0.17175	-1.07857	-0.27499	0.0151277
1002	1	0	0.397962	0.351942	0	1.7499	1	1	0.147294	0.039553	0	2.18685	1.98852	-0.2651	-0.0747	1.52424	-0.07743	0.0151277
1003	0.222222	0	0.373689	0.19926	0	0.795171	1	1	0.137279	0.029858	0	2.16714	1.91424	-0.37233	-0.24861	-1.8873	-0.31098	0.0151277
1004	0.333333	0	0.516255	0.235923	0	1.08551	0.394147	0.607499	0.158967	0.00306972	0	1.16368	0.61567	0.11079	-0.76768	-1.22123	-0.12457	0.0151277
1005	0.222222	0	0.504026	0.177064	0	0.903313	0.394147	0.796467	0.0471868	0.0026722	0	1.24047	0.50988	-0.36806	-0.6826	-1.98859	-0.13829	0.0151277
1006	0.185185	0	0.650802	0.338082	0	1.17407	0.394147	0.149204	0.0167971	0.000750867	0	0.560899	-0.20398	-0.30701	-1.59223	-0.828	-0.1078	0.0151277
1007	0.148148	0	0.506081	0.25904	0	0.913269	0.394147	0.122914	0.0167311	0.000507939	0	0.534301	-0.22944	-0.29936	-0.91811	-1.59279	-0.23289	0.0151277
1008	0.111111	0	0.50299	0.209653	0	0.823755	0.394147	0.22127	0.0268757	0.00101588	0	0.643309	-0.10841	-0.29015	-0.83173	-2.0663	-0.21273	0.0151277
1009	0.333333	0	0.153826	0.187663	0	0.674822	0.323991	1	0	0.0112188	0	1.33521	0.52706	-0.49504	0.67071	-1.75195	-0.51775	0.0151277
1010	0.666667	0	0.465971	0.309089	0	1.44173	0.00891724	0.923252	0.329099	0.00713323	0	1.2684	0.84282	0.9904	-0.48562	0.26885	-0.1021	0.0151277
1011	0.555556	0	0.455079	0.284996	0	1.29563	0.00891724	0.08323	0.0066871	0.000530024	0	0.0993643	-0.83002	-0.02518	-0.47788	-0.23767	-0.14271	0.0151277
1012	0.185185	0	0.465804	0.285646	0	0.936635	0.00891724	0.00550198	0	4.41686e-05	0	0.0144634	-0.92819	-0.03598	-0.79934	-1.30356	-0.28668	0.0151277
1013	0.148148	0	0.464851	0.313359	0	0.926359	0.00891724	0.0259794	0	2.20843e-05	0	0.0349187	-0.90836	-0.04194	-0.88025	-1.21077	-0.32513	0.0151277
1014	0.333333	0	0.74838	0.382103	0	1.46382	0.394147	0.463917	0.0369071	0.00212009	0	0.897092	0.1572	-0.31602	-1.93198	-0.02388	0.0349	0.0151277
1015	0.222222	0	0.568476	0.57018	0	1.36088	0.394147	0.0757073	0.00334433	0.000574192	0	0.473773	-0.31125	-0.33859	-1.74592	0.96555	-0.37742	0.0151277
1016	0.185185	0	0.501737	0.221368	0	0.908291	0.394147	0.225071	0.0138413	0.00097171	0	0.634031	-0.13825	-0.34045	-0.79559	-1.76981	-0.19158	0.0151277
1017	0.148148	0	0.508837	0.201274	0	0.85826	0.394147	0.685227	0.0709523	0.00618361	0	1.15651	0.47859	-0.22403	-0.80716	-2.0228	-0.18276	0.0151277
1018	0.666667	0.333333	0.470565	0.446698	0	1.91726	0.0265972	0.00300108	0	2.20843e-05	0	0.0296204	-0.90554	-0.0493	0.41303	1.26508	0.21064	0.0151277
1019	0.222222	0	0.463264	0.294989	0	0.980475	0.0265972	0.000850306	0	4.41686e-05	0	0.0274917	-0.90762	-0.04867	-0.7794	-1.13048	-0.2819	0.0151277
1020	0.185185	0	0.473622	0.298621	0	0.957428	0.0265972	0.000430155	0	6.6253e-05	0	0.0270936	-0.90803	-0.04855	-0.85625	-1.20302	-0.28758	0.0151277
1021	0.333333	0.333333	0.187421	0.282271	0	1.13636	0.323991	1	0.190141	0.0396193	0	1.55375	1.15761	0.42519	1.5585	-1.06959	-0.1363	0.0151277
1022	0.222222	0	0.154678	0.268836	0	0.645736	0.323991	0.586821	0.0334842	0.010225	0	0.954522	0.20718	-0.2568	0.4132	-1.47164	-0.62833	0.0151277
1023	0.185185	0	0.155179	0.267882	0	0.608246	0.323991	0.198131	0.0468175	0.00432853	0	0.573269	-0.16222	-0.13228	0.38751	-1.58665	-0.64311	0.0151277
1024	0.148148	0	0.175743	0.209057	0	0.532948	0.323991	0.315414	0.0133962	0.0071774	0	0.659978	-0.12176	-0.27428	0.40627	-2.12303	-0.5863	0.0151277
1025	0.666667	0.333333	0.504293	0.372202	0	1.87649	0.394147	1	0.431335	0.288443	0	2.11393	3.07923	3.00339	0.44891	0.72301	0.3102	0.0151277
1026	0.222222	0	0.513181	0.278223	0	1.01363	0.394147	0.772078	0.0236461	0.00320223	0	1.19307	0.42695	-0.448	-0.92836	-1.23296	-0.20862	0.0151277
1027	0.185185	0	0.502272	0.229432	0	0.916889	0.394147	0.173352	0.0268867	0.00150173	0	0.595888	-0.14996	-0.26926	-0.81242	-1.7103	-0.198	0.0151277
1028	0.666667	0	0.214751	0.542342	0	1.42376	0.546005	1	0.00378788	0.169917	0	1.71971	1.61773	0.45012	-0.04854	1.88168	-0.58845	0.0151277
1029	0.666667	0.666667	0.357033	0.229008	0	1.91937	1	1	0.197271	0.0355337	0	2.2328	2.09804	-0.10365	2.50397	-0.44408	0.66848	0.0151277
1030	0.222222	0	0.38849	0.252357	0	0.863069	1	1	0.358511	0.0378084	0	2.39632	2.52546	0.52327	-0.41184	-1.48633	-0.33682	0.0151277
1031	0.666667	0	0.179485	0.585737	0	1.43189	0.148099	1	0.155566	0.029085	0	1.33275	0.7714	0.35756	-0.00812	2.19172	-0.6667	0.0151277
1032	0.333333	0	0.272294	0.304458	0	0.910085	0.0136309	0.00902325	0	0.00015459	0	0.0228087	-0.91782	-0.0409	-0.0093	-0.83245	-0.47014	0.0151277
1033	0.222222	0	0.225167	0.223093	0	0.670482	0.0136309	0.00287103	0	4.41686e-05	0	0.0165461	-0.92378	-0.03911	0.25138	-1.78024	-0.50793	0.0151277
1034	0.185185	0	0.225134	0.1981	0	0.608419	0.0136309	0.00175063	0	4.41686e-05	0	0.0154257	-0.92486	-0.03879	0.27618	-2.07379	-0.50345	0.0151277
1035	0.666667	0	0.0292349	0.400832	0.0454545	1.14219	0	0.659808	0.0233836	0.00481438	0.000619195	0.688625	-0.22904	-0.07772	0.99205	0.73779	0.50649	0.0151277
1036	0.555556	0	0.0164551	0.320838	0	0.892849	0	0.149284	0	0.0015459	0	0.15083	-0.7918	-0.05694	1.06825	-0.18046	-0.69513	0.0151277
1037	0.518519	0.111111	0.518126	0.285808	0	1.43356	0.394147	0.172772	0.020486	0.00121464	0	0.58862	-0.17342	-0.30252	-0.33804	-0.31848	0.05521	0.0151277
1038	0.333333	0	0.523772	0.441983	0	1.29909	0.394147	0.346395	0.0202231	0.00143548	0	0.762201	-0.00529	-0.35307	-1.23066	0.31499	-0.28039	0.0151277
1039	0.222222	0	0.927197	0.31601	0	1.46543	0.394147	0.415169	0.0100487	0.00097171	0	0.820337	0.03553	-0.41094	-2.53782	-0.75169	0.25459	0.0151277
1040	0.555556	0.111111	0.531198	0.300576	0	1.49844	0.0136309	0.00658237	0.00333333	6.6253e-05	0	0.0236128	-0.91245	-0.02884	-0.38983	-0.09309	0.07426	0.0151277
1041	0.333333	0.333333	0.252965	0.392623	0	1.31225	0.0136309	0.0058321	0.00333333	8.83373e-05	0	0.0228846	-0.91317	-0.02862	1.08112	-0.21223	-0.14669	0.0151277
1042	0.666667	0.333333	0.222569	0.584112	0	1.80668	0.546005	1	0	0.0643979	0	1.6104	1.09337	-0.30053	1.04101	2.16523	-0.19507	0.0151277
1043	0.333333	0	0.537738	0.239551	0	1.11062	0.394147	1	0.2273	0.00949626	0	1.63094	1.2002	0.29547	-0.85737	-1.18093	-0.10155	0.0151277
1044	0.222222	0	0.525025	0.304486	0	1.05173	0.394147	0.353267	0.0236225	0.00242927	0	0.773466	0.01653	-0.333	-1.02739	-1.03379	-0.21518	0.0151277
1045	0.185185	0	0.504009	0.307465	0	0.996659	0.394147	0.112791	0.0169574	0.0011263	0	0.525022	-0.23924	-0.29641	-0.98392	-1.12912	-0.25822	0.0151277
1046	0.148148	0	0.517441	0.228499	0	0.894088	0.394147	0.185867	0.0134606	0.00128089	0	0.594756	-0.17879	-0.33282	-0.89353	-1.81812	-0.19489	0.0151277
1047	0.666667	0	0.461744	0.457654	0	1.58606	0.00891724	0.125915	0.0267531	0.00066253	0	0.162248	-0.73712	0.03808	-0.78434	1.37531	-0.22647	0.0151277
1048	0.555556	0	0.45994	0.264831	0	1.28033	0.00891724	0.140451	0.0133789	0.00176675	0	0.164513	-0.75429	-0.0122	-0.45427	-0.38404	-0.12069	0.0151277
1049	0.333333	0	0.505613	0.259669	0.0151515	1.11377	0.394147	1	0.145684	0.0085908	0.00101323	1.54944	0.98586	0.00896	-0.76231	-1.04943	0.24543	0.0151277
1050	0.666667	0	0.454611	0.322499	0	1.44378	0.00891724	0.134238	0.0567955	0.00128089	0	0.201232	-0.6517	0.14918	-0.47234	0.36028	-0.12565	0.0292731
1051	0.222222	0	0.46156	0.330473	0	1.01426	0.00891724	0.0523588	0.00333648	0.000331265	0	0.0649438	-0.87508	-0.03827	-0.84934	-0.8706	-0.31118	0.0292731
1052	0.185185	0	0.461744	0.278863	0	0.925792	0.00891724	0.00922332	0	6.6253e-05	0	0.0182068	-0.92459	-0.03706	-0.76984	-1.35755	-0.28583	0.0292731
1053	0.148148	0	0.482108	0.215853	0	0.84611	0.00891724	0.00358129	0	0	0	0.0124985	-0.93005	-0.03542	-0.73897	-1.92417	-0.227	0.0292731
1054	0.333333	0.111111	0.378817	0.286611	0	1.10987	1	1	0.300827	0.0516331	0	2.35246	2.4438	0.40093	0.03365	-0.91848	-0.18971	0.0292731
1055	0.222222	0	0.46298	0.225989	0	0.911191	1	1	0.254976	0.107771	0	2.36275	2.59676	0.61544	-0.63422	-1.64376	-0.22651	0.0292731
1056	0.185185	0	0.373973	0.239749	0	0.798907	1	0.894942	0.0941344	0.00878956	0	1.99787	1.59978	-0.65018	-0.36267	-1.68988	-0.35947	0.0292731
1057	0.666667	0.333333	0.503391	0.305712	0.0151515	1.82425	0.394147	1	0.388295	0.133809	0.118548	2.0348	1.56914	4.15287	0.61039	0.22963	0.76317	0.0292731
1058	0.222222	0	0.500919	0.187663	0	0.910804	0.394147	0.880837	0.0137482	0.00276054	0	1.29149	0.50649	-0.5175	-0.69466	-1.9082	-0.15069	0.0292731
1059	0.185185	0	0.512446	0.334114	0	1.03174	0.394147	0.519667	0.0100676	0.001833	0	0.925715	0.14157	-0.43442	-1.07028	-0.92444	-0.27035	0.0292731
1060	0.666667	0.333333	0.225443	0.542744	0	1.76819	0.546005	1	0.00757576	0.127581	0	1.68116	1.42436	0.17383	1.11989	1.8612	-0.15978	0.0292731
1061	0.666667	0	0.469796	0.548813	0	1.68528	0.00891724	0.295606	0.0300959	0.00353349	0	0.338153	-0.55051	0.02084	-1.00536	2.05608	-0.28997	0.0292731
1062	0.333333	0.444444	0.17708	0.392797	0	1.34765	0.323991	0.381477	0.0368348	0.00697864	0	0.749282	0.0041	-0.20269	1.76439	-0.25959	-0.09814	0.0292731
1063	0.222222	0	0.188189	0.277724	0	0.688135	0.323991	1	0.0897935	0.0384046	0	1.45219	0.89006	0.03289	0.27235	-1.38886	-0.5962	0.0292731
1064	0.666667	0	0.467006	0.570066	0	1.70374	0.0265972	0.0215978	0	0.000265012	0	0.04846	-0.88753	-0.05471	-1.03846	2.21086	-0.3104	0.0292731
1065	0.222222	0	0.474123	0.419999	0	1.11634	0.0265972	0.00432156	0	0	0	0.0309188	-0.90426	-0.04968	-1.08304	-0.19536	-0.36911	0.0292731
1066	0.185185	0.111111	0.251879	0.326836	0	0.875012	0.0136309	0.00376135	0.00333333	6.6253e-05	0	0.0207918	-0.91518	-0.02802	0.3075	-1.11214	-0.43561	0.0292731
1067	0.333333	0	0.258829	0.357004	0	0.949166	0.0136309	0.010974	0.00333333	0.000176675	0	0.0281148	-0.90819	-0.03012	-0.07278	-0.44443	-0.52818	0.0292731
1068	0.222222	0	0.269721	0.462484	0	0.954427	0.0136309	0.00613221	0	8.83373e-05	0	0.0198514	-0.92062	-0.04006	-0.41773	0.01921	-0.6461	0.0292731
1069	0.333333	0.111111	0.472118	0.250557	0	1.16712	1	1	0.109561	0.121508	0	2.23107	2.29077	0.16387	-0.23419	-1.14167	-0.0499	0.0292731
1070	0.185185	0.111111	0.405028	0.256487	0	0.957812	1	0.496519	0.0413609	0.0111084	0	1.54899	1.08699	-0.72086	-0.10837	-1.5669	-0.19616	0.0292731
1071	0.555556	0	0.386184	0.498891	0.030303	1.47093	1	1	0.0999131	0.0221727	0.108866	2.23095	1.18247	1.61286	-0.63538	1.31727	0.40562	0.0292731
1072	1	0.111111	0.193218	0.472569	0	1.7769	0.148099	0.974641	0.00678138	0.00624986	0	1.13577	0.25111	-0.3585	0.83058	2.31508	-0.27984	0.0292731
1073	0.666667	0	0.470782	0.517632	0	1.65508	0.00891724	0.102687	0.016695	0.000795035	0	0.129094	-0.7854	0.007	-0.94383	1.82596	-0.26389	0.0292731
1074	0.555556	0	0.454143	0.277713	0	1.28741	0.00891724	0.0319215	0	0.000132506	0	0.0409712	-0.90261	-0.04367	-0.45946	-0.29022	-0.13828	0.0292731
1075	0.148148	0	0.484397	0.269352	0	0.901897	0.00891724	0.00450162	0	6.6253e-05	0	0.0134851	-0.92916	-0.03569	-0.85787	-1.52896	-0.26716	0.0292731
1076	0.518519	0	0.463782	0.307995	0	1.2903	0.00891724	0.0328318	0	0.000198759	0	0.0419478	-0.90173	-0.04393	-0.58732	-0.16983	-0.16602	0.0292731
1077	0.666667	0	0.454394	0.300853	0	1.42191	0.0265972	0.0350826	0	0.00015459	0	0.0618344	-0.87447	-0.05864	-0.42446	0.20359	-0.10999	0.0292731
1078	0.555556	0	0.456782	0.376341	0	1.38868	0.0265972	0.0141351	0	2.20843e-05	0	0.0407544	-0.89476	-0.05254	-0.67673	0.44022	-0.21337	0.0292731
1079	0.518519	0	0.456164	0.348517	0	1.3232	0.0265972	0.0088832	0	2.20843e-05	0	0.0355025	-0.89984	-0.05101	-0.64403	0.13133	-0.20848	0.0292731
1080	0.481481	0	0.474591	0.543265	0	1.49934	0.0265972	0.00568205	0	2.20843e-05	0	0.0323013	-0.90294	-0.05008	-1.15095	1.47309	-0.35754	0.0292731
1081	0.333333	0.111111	0.177932	0.355423	0	0.977799	0.323991	1	0.0865926	0.0337669	0	1.44435	0.86293	-0.00622	0.63317	-0.50907	-0.48399	0.0292731
1082	0.222222	0	0.219128	0.457977	0	0.899327	0.323991	0.27762	0.0272532	0.0040856	0	0.63295	-0.13681	-0.23111	-0.2209	-0.03501	-0.70371	0.0292731
1083	0.148148	0	0.176846	0.261252	0	0.586246	0.323991	0.225471	0.030187	0.00417394	0	0.583823	-0.17958	-0.20458	0.29316	-1.73574	-0.62685	0.0292731
1084	0.185185	0	0.180605	0.271959	0	0.637749	0.323991	0.0890621	0.0200801	0.00289305	0	0.436026	-0.34231	-0.20964	0.28304	-1.54442	-0.61532	0.0292731
1085	0.333333	0.111111	0.368493	0.316968	0	1.12991	1	1	0.0601551	0.0299022	0	2.09006	1.71569	-0.66372	0.01117	-0.7006	-0.2269	0.0292731
1086	0.185185	0.111111	0.369128	0.259842	0	0.925266	1	1	0.0688316	0.013361	0	2.08219	1.65646	-0.74762	0.01622	-1.55441	-0.24231	0.0292731
1087	0.222222	0	0.396158	0.214726	0	0.833106	1	1	0.0391931	0.00768534	0	2.04688	1.55485	-0.89584	-0.36355	-1.75773	-0.29758	0.0292731
1088	0.333333	0.333333	0.203993	0.311245	0	1.1819	0.546005	1	0	0.050551	0	1.59656	1.03032	-0.39074	1.43468	-0.84571	-0.1393	0.0292731
1089	0.333333	0.333333	0.229252	0.273584	0	1.1695	0.546005	1	0	0.0752634	0	1.62127	1.14671	-0.22421	1.42016	-1.10896	-0.07979	0.0292731
1090	0.333333	0	0.553508	0.258812	0	1.14565	0.394147	0.820275	0.121905	0.00298138	0	1.33931	0.72632	-0.09118	-0.95646	-1.03191	-0.09772	0.0292731
1091	0.222222	0	0.50289	0.251433	0.0151515	0.991696	0.394147	0.865692	0.0810387	0.00419602	0.000506614	1.34558	0.66395	-0.23261	-0.81569	-1.44053	0.20232	0.0292731
1092	0.185185	0	0.533912	0.410468	0.030303	1.15987	0.394147	0.937658	0.153951	0.00629403	0.00450324	1.49655	0.90964	0.11659	-1.27363	-0.3524	0.49726	0.0292731
1093	0.148148	0	0.521099	0.291955	0	0.961202	0.394147	0.0707855	0.0133679	0.00101588	0	0.479317	-0.29023	-0.29932	-1.04296	-1.34012	-0.24149	0.0292731
1094	1	0.333333	0.07571	0.371451	0	1.78049	0.0100185	1	0.0356245	0.0330602	0	1.0787	0.28912	0.0389	2.28243	1.47839	-0.05913	0.0292731
1095	0.555556	0.333333	0.0519713	0.196681	0	1.13754	0.0100185	0.438498	0.00757576	0.00269429	0	0.458786	-0.47231	-0.11174	2.40363	-1.11832	-0.13512	0.0292731
1096	0.666667	0	0.5643	0.280745	0	1.51171	0.394147	1	0.0406082	0.00214218	0	1.4369	0.68666	-0.45696	-0.78877	0.10758	0.03725	0.0292731
1097	0.222222	0	0.62449	0.433892	0	1.2806	0.394147	0.214737	0.020121	0.000883373	0	0.629889	-0.13278	-0.31474	-1.66667	-0.01926	-0.20147	0.0292731
1098	0.185185	0	0.503408	0.258389	0	0.946982	0.394147	0.308401	0.0944856	0.00532232	0	0.802356	0.16813	-0.03422	-0.87713	-1.4941	-0.22008	0.0292731
1099	0.666667	0	0.457935	0.313046	0	1.43765	0.0265972	0.0570005	0	0.000530024	0	0.0841278	-0.8484	-0.05808	-0.46448	0.29477	-0.11485	0.0292731
1100	0.555556	0	0.481073	0.325306	0	1.36193	0.0265972	0.00979353	0	4.41686e-05	0	0.0364349	-0.89896	-0.05127	-0.6581	0.07236	-0.14381	0.0292731
1101	0.148148	0	0.492817	0.237432	0	0.878396	0.0265972	0.000800288	0	0	0	0.0273975	-0.90767	-0.04866	-0.8238	-1.76268	-0.23074	0.0292731
1102	0.518519	0	0.490762	0.360062	0	1.36934	0.0265972	0.013865	0	4.41686e-05	0	0.0405064	-0.89502	-0.05246	-0.79648	0.22994	-0.17557	0.0292731
1103	0.555556	0.222222	0.558854	0.416917	0	1.75355	0.394147	1	0.0419785	0.0146419	0	1.45077	0.75228	-0.36298	-0.33485	0.77233	0.15373	0.0292731
1104	0.666667	0	0.507467	0.426216	0	1.60035	0.394147	1	0.166314	0.019125	0	1.57959	1.09141	0.13402	-0.88327	1.15886	-0.14712	0.0292731
1105	0.148148	0	0.51009	0.240693	0	0.898931	0.394147	0.25043	0.0233993	0.000905457	0	0.668882	-0.09048	-0.31378	-0.89502	-1.72477	-0.21368	0.0292731
1106	0.185185	0	0.582041	0.280379	0	1.04761	0.394147	0.170271	0.00336005	0.000530024	0	0.568309	-0.21968	-0.36612	-1.21528	-1.29255	-0.14353	0.0292731
1107	0.666667	0	0.462429	0.384274	0	1.51337	0.00891724	0.191879	0.0567861	0.00167841	0	0.259261	-0.59103	0.13934	-0.62865	0.82484	-0.16707	0.0292731
1108	0.555556	0	0.456766	0.315247	0	1.32757	0.00891724	0.088902	0	0.000507939	0	0.0983272	-0.84258	-0.05332	-0.54839	-0.01354	-0.1644	0.0292731
1109	1	0	0.249758	0.367333	0	1.61709	0.0136309	0.126005	0	0.00223052	0	0.141867	-0.79483	-0.06109	0.44053	1.56482	-0.26596	0.0292731
1110	0.222222	0	0.305388	0.269966	0	0.797576	0.0136309	0.0154256	0	6.6253e-05	0	0.0291227	-0.91162	-0.04277	-0.14307	-1.39225	-0.45025	0.0292731
1111	0.185185	0	0.243844	0.239294	0	0.668323	0.0136309	0.00439158	0	0	0	0.0180225	-0.9223	-0.03956	0.11972	-1.75968	-0.5137	0.0292731
1112	0.333333	0	0.532543	0.412766	0	1.27864	0.394147	0.427014	0.0402561	0.00214218	0	0.863559	0.1292	-0.29392	-1.20289	0.10358	-0.24638	0.0292731
1113	0.666667	0.222222	0.382776	0.381653	0	1.65332	1	1	0.291828	0.276429	0	2.56826	3.50688	1.92118	0.47241	0.75026	0.01869	0.0292731
1114	0.222222	0	0.431841	0.308233	0	0.962296	1	1	0.0752679	0.0241382	0	2.09941	1.72527	-0.64859	-0.69222	-1.04865	-0.3293	0.0292731
1115	0.185185	0	0.398547	0.251435	0	0.835166	1	1	0.101109	0.0149069	0	2.11602	1.74867	-0.61265	-0.47817	-1.59606	-0.33849	0.0292731
1116	0.333333	0	0.16288	0.245427	0	0.741641	0.323991	1	0.172439	0.0378304	0	1.53426	1.1015	0.3432	0.51754	-1.32362	-0.55277	0.0292731
1117	0.222222	0	0.153341	0.230862	0	0.606425	0.323991	1	0.0268317	0.00803869	0	1.35886	0.58213	-0.41368	0.50055	-1.75527	-0.60021	0.0292731
1118	0.148148	0	0.177765	0.195916	0	0.521829	0.323991	0.376506	0.013415	0.00655904	0	0.720471	-0.0626	-0.29206	0.42623	-2.21878	-0.57348	0.0292731
1119	0.185185	0	0.170732	0.188964	0	0.544881	0.323991	0.271248	0.0135486	0.00443895	0	0.613226	-0.1765	-0.27845	0.49462	-2.16664	-0.56062	0.0292731
1120	0.333333	0	0.54716	0.37617	0	1.25666	0.394147	0.234404	0.0267405	0.000861288	0	0.656154	-0.09569	-0.29398	-1.17677	-0.16493	-0.19998	0.0292731
1121	0.666667	0	0.503191	0.309829	0	1.47969	0.394147	1	0.425658	0.161547	0	1.98135	2.4553	2.11017	-0.62442	0.29404	-0.05877	0.0292731
1122	0.222222	0	0.523137	0.272534	0	1.01789	0.394147	1	0.0235596	0.000927541	0	1.41863	0.63797	-0.52824	-0.95478	-1.26535	-0.19268	0.0292731
1123	0.185185	0	0.508353	0.196052	0	0.88959	0.394147	0.925253	0.165953	0.00680197	0	1.49216	0.96083	0.07252	-0.76515	-1.95291	-0.16435	0.0292731
1124	0.333333	0.333333	0.302472	0.458944	0	1.42808	0.546005	0.986045	0.00757576	0.0138027	0	1.55343	0.85801	-0.61314	0.76122	0.30224	-0.14123	0.0292731
1125	0.666667	0	0.466171	0.484262	0	1.6171	0.00891724	0.13875	0.0233836	0.00108213	0	0.172133	-0.735	0.0192	-0.85382	1.57064	-0.24257	0.0292731
1126	0.518519	0	0.498146	0.42167	0	1.43833	0.00891724	0.0404946	0	0.000198759	0	0.0496106	-0.89431	-0.04617	-0.95279	0.6945	-0.21698	0.0292731
1127	0.555556	0	0.480755	0.499883	0	1.53619	0.00891724	0.172562	0.0201351	0.00172258	0	0.203337	-0.70514	0.00494	-1.0263	1.37415	-0.28428	0.0292731
1128	0.481481	0	0.461644	0.296442	0	1.23957	0.00891724	0.0242587	0	0.000220843	0	0.0333968	-0.91003	-0.04144	-0.58323	-0.37053	-0.17479	0.0292731
1129	0.444444	0	0.460391	0.320608	0	1.22544	0.00891724	0.0512585	0.00334591	0.000728782	0	0.0642504	-0.8713	-0.03101	-0.65624	-0.29309	-0.21282	0.0292731
1130	0.333333	0	0.518944	0.340257	0	1.19253	0.394147	0.759703	0.0607873	0.00287096	0	1.21751	0.51037	-0.30438	-0.99758	-0.44616	-0.20447	0.0292731
1131	0.222222	0.111111	0.373555	0.228347	0	0.935235	1	1	0.0631915	0.0135598	0	2.07675	1.64583	-0.76339	0.09287	-1.68248	-0.19507	0.0292731
1132	0.333333	0.666667	0.366405	0.233821	0	1.60023	1	1	0.0363113	0.0120801	0	2.04839	1.56652	-0.87944	2.20928	-1.37361	0.5345	0.0292731
1133	0.666667	0	0.202907	0.467035	0	1.33661	0.148099	1	0.05818	0.014929	0	1.22121	0.45082	-0.11044	0.15359	1.31802	-0.54256	0.0292731
1134	0.666667	0.333333	0.212429	0.413523	0	1.62595	0.546005	1	0	0.0696319	0	1.61564	1.12246	-0.2589	1.43933	0.89536	-0.07174	0.0292731
1135	0.666667	0	0.0297361	0.412397	0.106061	1.21486	0	0.220199	0.0501681	0.00260595	0.00388404	0.276857	-0.61128	0.19859	1.04213	0.81224	2.13037	0.0292731
1136	0.555556	0	0.0124958	0.372273	0	0.940325	0	0.124415	0.0134669	0.00121464	0	0.139096	-0.78721	-0.00744	0.97573	0.197	-0.74084	0.0292731
1137	0.666667	0	0.461377	0.376706	0	1.50475	0.00891724	0.403355	0.173662	0.00724366	0	0.593178	-0.06031	0.55521	-0.61022	0.77229	-0.16264	0.0257367
1138	0.518519	0	0.501253	0.44348	0	1.46325	0.00891724	0.0387139	0	0.000463771	0	0.0480949	-0.89603	-0.04565	-1.00805	0.85216	-0.23026	0.0257367
1139	0.555556	0	0.461326	0.396963	0	1.41384	0.00891724	0.0406346	0	0.000198759	0	0.0497506	-0.89417	-0.04621	-0.73569	0.59836	-0.22545	0.0257367
1140	0.148148	0	0.469846	0.452948	0	1.07094	0.00891724	0.00904326	0	2.20843e-05	0	0.0179826	-0.92476	-0.03701	-1.19329	-0.16694	-0.43155	0.0257367
1141	0.333333	0	0.42439	0.287056	0	1.04478	1	1	0.137109	0.0404585	0	2.17757	1.96273	-0.30294	-0.53509	-0.88599	-0.27522	0.0257367
1142	0.222222	0	0.385483	0.281691	0.151515	1.04091	1	1	0.227524	0.0388021	0.000168871	2.26649	2.19253	0.03448	-0.27219	-1.28418	3.70093	0.0257367
1143	0.185185	0	0.348563	0.250348	0.0151515	0.799248	1	0.763755	0.0657249	0.00920916	0.00225162	1.84094	1.38958	-0.67793	-0.27243	-1.62942	0.00388	0.0257367
1144	0.666667	0	0.305647	0.366862	0	1.33918	0.546005	0.647913	0	0.0120139	0	1.20593	0.50024	-0.55884	-0.01654	0.62355	-0.33946	0.0257367
1145	0.333333	0.444444	0.173973	0.249232	0	1.20098	0.323991	0.609099	0.0602279	0.0101146	0	1.00343	0.29838	-0.16111	2.07845	-1.33222	0.01387	0.0257367
1146	0.222222	0.444444	0.179352	0.418976	0	1.26499	0.323991	0.206134	0.0233946	0.00375433	0	0.557274	-0.21635	-0.22543	1.61891	-0.38794	-0.16338	0.0257367
1147	0.333333	0.333333	0.211661	0.250499	0	1.12883	0.546005	1	0	0.030896	0	1.5769	0.93333	-0.52952	1.53346	-1.29564	-0.0808	0.0257367
1148	0.666667	0.111111	0.396692	0.336823	0	1.51129	1	1	0.406321	0.431417	0	2.83774	4.5525	3.4281	0.11288	0.43313	-0.06767	0.0257367
1149	0.518519	0.111111	0.39417	0.28623	0	1.31003	1	1	0.029038	0.010998	0	2.04004	1.54362	-0.91287	0.12008	-0.37797	-0.09266	0.0257367
1150	0.555556	0	0.386318	0.394222	0	1.3361	1	1	0.0720828	0.0365054	0	2.10859	1.78058	-0.56973	-0.4523	0.54006	-0.31249	0.0257367
1151	0.666667	0	0.503207	0.296218	0.0151515	1.48124	0.394147	1	0.383039	0.0941013	0.0262876	1.89758	1.87212	1.99578	-0.57605	0.18797	0.35365	0.0257367
1152	0.555556	0	0.503174	0.212201	0.030303	1.30123	0.394147	1	0.172726	0.0354895	0.0294399	1.6318	1.02807	0.85173	-0.46379	-0.76154	0.77551	0.0257367
1153	0.185185	0	0.533628	0.392042	0	1.11086	0.394147	0.36152	0.0344224	0.0014134	0	0.791503	0.04546	-0.3045	-1.27359	-0.48243	-0.29067	0.0257367
1154	0.481481	0	0.530421	0.34297	0	1.35487	0.394147	0.745308	0.0477368	0.00693448	0	1.19413	0.48231	-0.32163	-0.93334	0.01171	-0.13142	0.0257367
1155	0.666667	0	0.469562	0.505006	0	1.64123	0.0265972	0.0219879	0	0.000220843	0	0.048806	-0.88715	-0.05482	-0.91279	1.72877	-0.25465	0.0257367
1156	0.888889	0	0.487036	0.570569	0	1.94649	0.0265972	0.0390441	0	0.000220843	0	0.0658621	-0.87063	-0.05979	-0.94767	2.87331	-0.19384	0.0257367
1157	0.518519	0	0.471985	0.502306	0	1.49281	0.0265972	0.00599216	0	6.6253e-05	0	0.0326556	-0.90264	-0.05017	-1.02505	1.27713	-0.3122	0.0257367
1158	1	0.333333	0.0923488	0.291697	0	1.71738	0.0100185	1	0.0100126	0.0150173	0	1.03505	0.13479	-0.18439	2.38953	0.8984	0.02336	0.0257367
1159	0.666667	0	0.241605	0.398045	0	1.30632	0.0136309	0.0105038	0	0.000110422	0	0.0242451	-0.91638	-0.04134	0.15468	0.82345	-0.44066	0.0257367
1160	0.222222	0	0.250342	0.31982	0	0.792385	0.0136309	0.00396143	0	0.000110422	0	0.0177027	-0.92272	-0.03943	-0.04507	-1.04669	-0.55597	0.0257367
1161	0.185185	0	0.710399	0.30253	0	1.19811	0.0136309	0.00255092	0	4.41686e-05	0	0.016226	-0.92409	-0.03902	-1.73657	-1.06006	-0.00935	0.0257367
1162	0.555556	0.333333	0.529586	0.449245	0	1.86772	0.00891724	0.0864611	0	0.00121464	0	0.096593	-0.84494	-0.05261	0.10746	0.98555	0.23264	0.0257367
1163	0.666667	0	0.490344	0.503748	0	1.66076	0.00891724	0.142941	0.0167028	0.00130297	0	0.169864	-0.74641	-0.00472	-0.98457	1.73093	-0.23	0.0257367
1164	0.222222	0.111111	0.155914	0.249849	0	0.739096	0.323991	0.593494	0.0369448	0.00589651	0	0.960326	0.20456	-0.27136	0.85198	-1.6234	-0.4727	0.0257367
1165	0.666667	0	0.157267	0.315688	0	1.13962	0.323991	1	0.260182	0.170182	0	1.75435	1.96854	1.59214	0.64124	0.1727	-0.47621	0.0257367
1166	0.148148	0	0.152974	0.249849	0	0.550971	0.323991	0.330299	0.016739	0.00417394	0	0.675203	-0.11158	-0.28429	0.40498	-1.82908	-0.64664	0.0257367
1167	0.185185	0	0.180822	0.286303	0	0.65231	0.323991	0.124785	0.010088	0.00212009	0	0.460984	-0.33835	-0.26482	0.25358	-1.44028	-0.62656	0.0257367
1168	0.333333	0	0.518811	0.236715	0.0151515	1.10401	0.394147	1	0.176519	0.0113955	0.00534759	1.58741	1.05357	0.22017	-0.76195	-1.21429	0.27939	0.0257367
1169	0.555556	0	0.505797	0.330464	0	1.39182	0.394147	1	0.324707	0.023564	0	1.74242	1.52564	0.77041	-0.76098	0.12154	-0.11801	0.0257367
1170	0.518519	0	0.50979	0.204625	0	1.23293	0.394147	0.538714	0.0438613	0.00258387	0	0.979307	0.25254	-0.30437	-0.54055	-0.91396	-0.02849	0.0257367
1171	0.185185	0.111111	0.378817	0.255723	0	0.930836	1	1	0.139525	0.0429761	0	2.1825	1.98501	-0.27078	-0.01231	-1.57937	-0.22717	0.0257367
1172	0.666667	0	0.40015	0.414294	0	1.48111	1	1	0.149934	0.141671	0	2.29161	2.4909	0.45401	-0.46271	1.01827	-0.26509	0.0257367
1173	0.222222	0	0.482058	0.22903	0	0.933311	1	1	0.0102734	0.00514565	0	2.01542	1.46553	-1.0264	-0.71073	-1.61233	-0.20626	0.0257367
1174	1	0	0.155246	0.303662	0	1.45891	0.148099	1	0.151073	0.0132064	0	1.31238	0.68092	0.22761	0.92405	1.05061	-0.32868	0.0257367
1175	0.666667	0	0.522853	0.571423	0	1.76094	0.394147	1	0.219979	0.0354232	0	1.64955	1.30824	0.44939	-1.24746	2.24516	-0.24442	0.0257367
1176	0.222222	0	0.537738	0.298217	0	1.05818	0.394147	0.968749	0.0344459	0.0025397	0	1.39988	0.64319	-0.46742	-1.0628	-1.07219	-0.19486	0.0257367
1177	0.185185	0	0.523889	0.225663	0	0.934737	0.394147	0.262895	0.0136021	0.00152382	0	0.672168	-0.09677	-0.34453	-0.88738	-1.72207	-0.16935	0.0257367
1178	0.666667	0	0.234564	0.505212	0	1.40644	0.546005	1	0	0.0858859	0	1.63189	1.20006	-0.14788	-0.04458	1.61604	-0.5349	0.0257367
1179	0.555556	0	0.205747	0.287858	0	1.04916	0.546005	1	0	0.16179	0	1.70779	1.56862	0.37947	0.43573	-0.3348	-0.44206	0.0257367
1180	0.666667	0	0.456248	0.30388	0	1.42679	0.0265972	0.0158357	0	2.20843e-05	0	0.042455	-0.89311	-0.05303	-0.43816	0.22686	-0.11001	0.0257367
1181	0.555556	0	0.488356	0.404133	0	1.44804	0.0265972	0.016586	0	0.000110422	0	0.0432936	-0.89238	-0.05325	-0.85017	0.66338	-0.19887	0.0257367
1182	0.518519	0	0.487437	0.367186	0	1.37314	0.0265972	0.0105938	0	0	0	0.037191	-0.89819	-0.05151	-0.79643	0.28009	-0.18595	0.0257367
1183	0.481481	0	0.463632	0.389061	0	1.33417	0.0265972	0.00538194	0	2.20843e-05	0	0.0320012	-0.90323	-0.04999	-0.78629	0.32224	-0.24705	0.0257367
1184	0.444444	0	0.475961	0.513669	0	1.43407	0.0265972	0.00240086	0	0	0	0.0289981	-0.90612	-0.04912	-1.12142	1.15027	-0.34866	0.0257367
1185	0.407407	0.333333	0.477598	0.311424	0	1.52976	0.0265972	0.00269097	0	2.20843e-05	0	0.0293103	-0.90584	-0.04921	0.47798	-0.49913	0.21863	0.0257367
1186	0.333333	0.333333	0.219997	0.298608	0	1.18527	0.546005	1	0	0.0355558	0	1.58156	0.95758	-0.49482	1.40081	-0.9273	-0.11059	0.0257367
1187	0.666667	0	0.178049	0.208558	0	1.05327	0.148099	0.494728	0.0267987	0.00125881	0	0.670885	-0.18631	-0.17778	0.78879	-0.61318	-0.36528	0.0257367
1188	0.666667	0.111111	0.453659	0.237679	0.0151515	1.48427	0.00891724	0.61126	0.12123	0.00713323	0	0.748541	0.00436	0.29412	0.1295	-0.2779	0.48096	0.0257367
1189	0.518519	0.111111	0.493167	0.372776	0	1.49557	0.00891724	0.116972	0.00668395	0.00123672	0	0.13381	-0.79735	-0.035	-0.42873	0.3167	-0.04443	0.0257367
1190	0.555556	0	0.453709	0.274885	0	1.28415	0.00891724	0.0984454	0.0267531	0.000552108	0	0.134668	-0.76372	0.04607	-0.45314	-0.31253	-0.13588	0.0257367
1191	0.481481	0	0.477213	0.394819	0	1.35351	0.00891724	0.0350926	0	0.000287096	0	0.044297	-0.89954	-0.04459	-0.84694	0.37311	-0.23636	0.0257367
1192	1	0	0.237095	0.491156	0.030303	1.75855	0.0136309	0.143632	0.0367688	0.00218635	0.000281452	0.196499	-0.68236	0.0738	0.26549	2.47713	0.42139	0.0257367
1193	0.888889	0	0.266597	0.287578	0	1.44306	0.0136309	0.0447761	0	0.000485855	0	0.0588929	-0.88319	-0.05131	0.46054	0.6626	-0.22904	0.0257367
1194	0.851852	0	0.237964	0.215875	0	1.30569	0.0136309	0.0116442	0	0.000176675	0	0.0254517	-0.91528	-0.04167	0.69138	0.00553	-0.22141	0.0257367
1195	0.333333	0.111111	0.409823	0.237693	0	1.09196	1	1	0.0552532	0.0264128	0	2.08167	1.6834	-0.71039	0.02222	-1.26811	-0.11341	0.0257367
1196	0.222222	0.111111	0.375994	0.26667	0	0.975997	1	1	0.0964336	0.0293059	0	2.12574	1.80367	-0.53442	0.00342	-1.39141	-0.22399	0.0257367
1197	0.185185	0.111111	0.374006	0.226939	0	0.897241	1	0.730023	0.039225	0.0104238	0	1.77967	1.30311	-0.80336	0.06718	-1.79749	-0.20985	0.0257367
1198	0.666667	0	0.51283	0.313976	0	1.49347	0.394147	1	0.103838	0.00505731	0	1.50304	0.86365	-0.19774	-0.66978	0.32859	-0.05006	0.0257367
1199	0.555556	0	0.513231	0.293777	0.0151515	1.37771	0.394147	0.701873	0.0757848	0.00382059	0.00759921	1.18322	0.45404	-0.06379	-0.69218	-0.14483	0.32043	0.0257367
1200	0.518519	0	0.509439	0.288952	0	1.31691	0.394147	1	0.0828538	0.00435061	0	1.48135	0.80465	-0.28415	-0.71359	-0.28958	-0.09711	0.0257367
1201	0.148148	0	0.503425	0.251433	0	0.903005	0.394147	0.252781	0.0135439	0.00178883	0	0.662261	-0.10656	-0.34158	-0.8902	-1.65374	-0.23005	0.0257367
1202	0.111111	0	0.506198	0.191933	0	0.809242	0.394147	0.624625	0.0609696	0.00490272	0	1.08464	0.38926	-0.25117	-0.80494	-2.19876	-0.1947	0.0257367
1203	0.666667	0	0.200752	0.562641	0	1.43006	0.323991	1	0.0612899	0.0419823	0	1.42726	0.83468	-0.0491	-0.041	2.03118	-0.622	0.0257367
1204	0.222222	0	0.17586	0.264753	0	0.662835	0.323991	1	0.0505139	0.00916499	0	1.38367	0.64887	-0.31592	0.34404	-1.49132	-0.60008	0.0257367
1205	0.185185	0	0.154811	0.235131	0	0.575128	0.323991	0.190879	0.0167892	0.00298138	0	0.534641	-0.25145	-0.25064	0.45694	-1.83213	-0.61663	0.0257367
1206	0.148148	0	0.169629	0.255723	0	0.5735	0.323991	0.387279	0.04139	0.0152382	0	0.767899	0.05882	-0.13373	0.32955	-1.77629	-0.63118	0.0257367
1207	0.666667	0	0.530187	0.592146	0	1.789	0.394147	1	0.279022	0.0129193	0	1.68609	1.35368	0.52001	-1.3175	2.40473	-0.25293	0.0257367
1208	0.666667	0.111111	0.183829	0.391415	0	1.35302	0.148099	0.997539	0.317029	0.0179987	0	1.48067	1.13081	0.8912	0.78618	0.73265	-0.36503	0.0257367
1209	0.481481	0.111111	0.464083	0.368655	0	1.42533	0.00891724	0.0710756	0.0267311	0.00172258	0	0.108446	-0.78537	0.06098	-0.34172	0.16255	-0.09181	0.0257367
1210	0.666667	0	0.468243	0.514499	0	1.64941	0.00891724	0.0965047	0.0233475	0.000552108	0	0.129322	-0.77591	0.0315	-0.92433	1.79476	-0.26426	0.0257367
1211	0.555556	0	0.460725	0.371138	0	1.38742	0.00891724	0.0810192	0	0.00066253	0	0.0905989	-0.85021	-0.05103	-0.68099	0.40495	-0.20458	0.0257367
1212	0.518519	0.333333	0.530655	0.394349	0	1.77686	0.00891724	0.0295606	0.00333805	0.000242927	0	0.0420589	-0.89716	-0.03163	0.19168	0.46933	0.26239	0.0257367
1213	0.666667	0.333333	0.22414	0.468036	0	1.69218	0.546005	0.737656	0	0.0159228	0	1.29958	0.60654	-0.55722	1.28138	1.30281	-0.10077	0.0257367
1214	0.333333	0	0.51151	0.367177	0	1.21202	0.394147	0.517936	0.0305044	0.00629403	0	0.948882	0.21344	-0.3267	-1.02853	-0.24867	-0.2345	0.0257367
1215	0.222222	0	0.505897	0.294652	0	1.02277	0.394147	0.232444	0.0100471	0.00147965	0	0.638118	-0.14142	-0.35774	-0.93826	-1.10986	-0.23062	0.0257367
1216	0.333333	0.666667	0.366088	0.227386	0.136364	1.72984	1	1	0.122796	0.0185729	0.0222347	2.1636	1.70418	-0.06149	2.39552	-1.4432	4.17759	0.0257367
1217	0.555556	0	0.425894	0.388389	0	1.36984	1	1	0.214883	0.12047	0	2.33535	2.55181	0.54733	-0.58745	0.51462	-0.25997	0.0257367
1218	0.666667	0	0.518844	0.544055	0.0151515	1.74472	0.394147	1	0.348371	0.0262141	0.00168871	1.77042	1.58368	0.91134	-1.15695	2.04046	0.17367	0.0257367
1219	0.555556	0	0.502222	0.278973	0	1.33675	0.394147	1	0.0387803	0.0181533	0	1.45108	0.75909	-0.35351	-0.6389	-0.25975	-0.08184	0.0257367
1220	0.185185	0	0.509656	0.174853	0	0.869694	0.394147	0.428524	0.026871	0.00121464	0	0.850757	0.0923	-0.35049	-0.72836	-2.10816	-0.14511	0.0257367
1221	0.666667	0	0.461059	0.35007	0	1.4778	0.00891724	0.219019	0.0171448	0.000949626	0	0.24603	-0.67274	-0.02687	-0.55342	0.57145	-0.14097	0.0257367
1222	0.555556	0	0.490478	0.393202	0	1.43923	0.00891724	0.312643	0.0638378	0.00198759	0	0.387385	-0.45604	0.13067	-0.83442	0.58251	-0.18766	0.0257367
1223	0.518519	0	0.4642	0.409828	0	1.39255	0.00891724	0.115762	0.00668395	0.000574192	0	0.131937	-0.79852	-0.03465	-0.80193	0.58893	-0.2479	0.0257367
1224	0.481481	0	0.45852	0.298794	0	1.2388	0.00891724	0.0457265	0.00333805	0.000375433	0	0.0583572	-0.8815	-0.03634	-0.57846	-0.34965	-0.18077	0.0257367
1225	0.481481	0.111111	0.460491	0.390916	0	1.444	0.0265972	0.0104638	0	8.83373e-05	0	0.0371493	-0.89831	-0.05147	-0.37323	0.32429	-0.11424	0.0257367
1226	0.666667	0	0.478567	0.38383	0	1.52906	0.0265972	0.0213277	0	0.000198759	0	0.0481236	-0.88779	-0.05463	-0.69145	0.833	-0.14679	0.0257367
1227	0.555556	0	0.474858	0.424291	0	1.45471	0.0265972	0.0159858	0	0.000110422	0	0.0426934	-0.89296	-0.05308	-0.84423	0.80592	-0.23043	0.0257367
1228	0.518519	0	0.482275	0.342504	0	1.3433	0.0265972	0.0159257	0	0.000198759	0	0.0427217	-0.89302	-0.05306	-0.72746	0.09917	-0.17265	0.0257367
1229	0.444444	0	0.464434	0.354251	0	1.26313	0.0265972	0.00892321	0	0.000110422	0	0.0356308	-0.8998	-0.05102	-0.74045	-0.04569	-0.23454	0.0257367
1230	0.888889	0.111111	0.0557802	0.387004	0	1.44278	0	0.22098	0	0.00207593	0	0.223055	-0.72237	-0.07781	1.43428	1.28692	-0.42095	0.0257367
1231	0.666667	0	0.454193	0.369674	0	1.49053	0.00891724	1	0.350152	0.0268987	0	1.38597	1.06828	1.1863	-0.56963	0.71686	-0.16537	0.0508841
1232	0.666667	0	0.488841	0.545574	0.0151515	1.71623	0.00891724	0.25001	0.0300519	0.00156799	0	0.290547	-0.60436	0.02024	-1.05033	2.04095	0.13629	0.0508841
1233	0.555556	0	0.460324	0.463716	0	1.4796	0.00891724	0.0454464	0.00333648	0.00015459	0	0.0578547	-0.88178	-0.03625	-0.87297	1.09628	-0.28043	0.0508841
1234	0.518519	0	0.48149	0.427963	0	1.42797	0.00891724	0.0398744	0.0133506	0.000220843	0	0.0623631	-0.86139	0.00321	-0.9026	0.73098	-0.24207	0.0508841
1235	0.481481	0	0.461493	0.327732	0	1.27071	0.00891724	0.0433856	0	4.41686e-05	0	0.052347	-0.89151	-0.04701	-0.64686	-0.13297	-0.20166	0.0508841
1236	0.333333	0.111111	0.409004	0.378597	0.030303	1.26235	1	1	0.159148	0.0204722	0.0135097	2.19313	1.84572	-0.07838	-0.23292	-0.22359	0.57461	0.0508841
1237	0.222222	0.111111	0.414952	0.247492	0	0.995777	1	1	0.202305	0.021996	0	2.2243	2.04304	-0.18187	-0.09858	-1.52148	-0.16143	0.0508841
1238	0.185185	0	0.432526	0.249609	0	0.86732	1	0.547327	0.040385	0.00585234	0	1.59356	1.10937	-0.77414	-0.60168	-1.58719	-0.29714	0.0508841
1239	0.333333	0.111111	0.156549	0.236084	0	0.837078	0.323991	0.36183	0.0602216	0.00750867	0	0.753552	0.04922	-0.103	0.96113	-1.40436	-0.41351	0.0508841
1240	0.222222	0.444444	0.176061	0.330915	0	1.17364	0.323991	0.187638	0.0234025	0.00359974	0	0.538631	-0.23426	-0.22005	1.81514	-1.04399	-0.09632	0.0508841
1241	0.333333	0.333333	0.20837	0.217748	0	1.09278	0.546005	1	0	0.0151278	0	1.56113	0.85574	-0.64054	1.61557	-1.5356	-0.05988	0.0508841
1242	0.666667	0	0.503876	0.28577	0	1.45631	0.394147	1	0.393134	0.103553	0	1.89083	2.08894	1.58284	-0.57762	0.11599	-0.03832	0.0508841
1243	0.222222	0	0.519028	0.494981	0	1.23623	0.394147	1	0.130934	0.0115059	0	1.53659	0.96722	-0.047	-1.40709	0.38414	-0.37565	0.0508841
1244	0.518519	0	0.511443	0.310206	0	1.34017	0.394147	0.507103	0.0344789	0.00324639	0	0.938975	0.19614	-0.33301	-0.76517	-0.1324	-0.11158	0.0508841
1245	0.666667	0	0.46729	0.535949	0	1.66991	0.0265972	0.0365432	0	0.000287096	0	0.0634275	-0.87306	-0.05906	-0.96693	1.95794	-0.28311	0.0508841
1246	0.518519	0	0.466238	0.456095	0	1.44085	0.0265972	0.0184466	0	4.41686e-05	0	0.045088	-0.89058	-0.05379	-0.9061	0.93207	-0.28244	0.0508841
1247	0.555556	0	0.490528	0.477339	0	1.52342	0.0265972	0.0511584	0	0.000220843	0	0.0779765	-0.8589	-0.06332	-1.01485	1.20785	-0.25389	0.0508841
1248	0.814815	0.333333	0.499432	0.494783	0	2.14236	0.0265972	0.00669241	0	0	0	0.0332896	-0.90196	-0.05037	0.31978	2.06586	0.26785	0.0508841
1249	0.444444	0	0.455429	0.314627	0	1.2145	0.0265972	0.00702253	0	0	0	0.0336197	-0.90164	-0.05047	-0.62514	-0.34012	-0.21397	0.0508841
1250	0.666667	0	0.158303	0.307836	0	1.13281	0.148099	1	0.264967	0.029085	0	1.44215	1.05246	0.77003	0.65438	0.11367	-0.4686	0.0508841
1251	0.666667	0	0.617608	0.414382	0	1.69866	0.394147	1	0.057883	0.00916499	0	1.4612	0.76444	-0.34406	-1.2681	1.12284	-0.00511	0.0508841
1252	0.555556	0	0.519178	0.255162	0.0151515	1.34505	0.394147	0.975261	0.0627045	0.00532232	0.0162679	1.4537	0.64626	-0.02559	-0.63229	-0.43206	0.35889	0.0508841
1253	0.518519	0	0.510942	0.277455	0	1.30692	0.394147	0.451122	0.0240798	0.00134714	0	0.870697	0.10644	-0.36843	-0.69574	-0.37788	-0.08509	0.0508841
1254	0.666667	0	0.45421	0.366358	0	1.48723	0.00891724	1	0.298834	0.0190367	0	1.32679	0.89798	0.93779	-0.56122	0.68711	-0.16216	0.0508841
1255	0.555556	0	0.467374	0.416601	0	1.43953	0.00891724	0.0851407	0.0567767	0.000949626	0	0.151784	-0.69925	0.16348	-0.79994	0.75001	-0.23435	0.0508841
1256	0.518519	0	0.526462	0.328263	0	1.37324	0.00891724	0.0537293	0.00333805	0.000419602	0	0.0664042	-0.87375	-0.03867	-0.85846	0.00869	-0.10814	0.0508841
1257	0.481481	0	0.463381	0.380176	0	1.32504	0.00891724	0.0176263	0	0.000198759	0	0.0267423	-0.91645	-0.03951	-0.76366	0.25481	-0.24102	0.0508841
1258	0.444444	0	0.476228	0.434974	0	1.35565	0.00891724	0.136949	0.0300487	0.00167841	0	0.177594	-0.71385	0.05316	-0.95521	0.56261	-0.28525	0.0508841
1259	1	0	0.250652	0.521946	0	1.7726	0.546005	1	0.00378788	0.0591197	0	1.60891	1.07943	-0.32009	0.11071	2.71831	-0.38919	0.0508841
1260	0.555556	0	0.203074	0.239708	0	0.998337	0.546005	1	0.00757576	0.0985181	0	1.6521	1.28373	-0.0274	0.54781	-0.6933	-0.40711	0.0508841
1261	1	0	0.194437	0.361787	0	1.55622	0.148099	1	0.0479616	0.0144652	0	1.21053	0.42018	-0.15522	0.65794	1.50076	-0.32873	0.0508841
1262	0.666667	0	0.455246	0.364451	0	1.48636	0.0265972	0.0577108	0.0100126	0.000287096	0	0.0946077	-0.82677	-0.02738	-0.5607	0.67271	-0.15936	0.0508841
1263	0.555556	0	0.530688	0.331275	0	1.41752	0.0265972	0.0516286	0	0.000287096	0	0.0785129	-0.85845	-0.06345	-0.85544	0.14098	-0.089	0.0508841
1264	0.481481	0	0.453775	0.273932	0	1.20919	0.0265972	0.00432156	0	4.41686e-05	0	0.0309629	-0.90426	-0.04968	-0.50739	-0.53802	-0.16667	0.0508841
1265	0.518519	0	0.465486	0.387851	0	1.37186	0.0265972	0.00539194	0	2.20843e-05	0	0.0320112	-0.90322	-0.04999	-0.75933	0.42576	-0.22905	0.0508841
1266	0.444444	0	0.477381	0.452898	0	1.37472	0.0265972	0.0199972	0	0.000132506	0	0.0467269	-0.88908	-0.05424	-0.99677	0.69698	-0.29851	0.0508841
1267	0.407407	0	0.473388	0.335364	0	1.21616	0.0265972	0.00318115	0	0	0	0.0297784	-0.90536	-0.04935	-0.76152	-0.29028	-0.22415	0.0508841
1268	0.333333	0.444444	0.173171	0.246532	0	1.19748	0.323991	0.979152	0.0807433	0.0105121	0	1.3944	0.71573	-0.18245	2.08635	-1.34757	0.01428	0.0508841
1269	0.555556	0	0.17272	0.493277	0	1.22155	0.323991	1	0.0852678	0.0172699	0	1.42653	0.77533	-0.13175	0.12633	1.17432	-0.64596	0.0508841
1270	0.185185	0	0.183211	0.232491	0	0.600887	0.323991	0.27666	0.0235738	0.00490272	0	0.629127	-0.14063	-0.23525	0.35981	-1.84101	-0.58083	0.0508841
1271	0.148148	0.333333	0.161677	0.35337	0	0.996529	0.323991	0.0339422	0.00671381	0.00187717	0	0.366524	-0.43406	-0.24973	1.36249	-1.09129	-0.30103	0.0508841
1272	0.666667	0.111111	0.358754	0.370483	0	1.50701	1	1	0.42049	0.54577	0	2.96626	5.14629	4.27905	0.18383	0.66038	-0.13948	0.0508841
1273	0.222222	0	0.375159	0.210465	0	0.807846	1	1	0.265949	0.0585455	0	2.32449	2.3875	0.31706	-0.27544	-1.80499	-0.31861	0.0508841
1274	0.222222	0	0.282618	0.251462	0	0.756302	0.0136309	0.0219979	0	0.00015459	0	0.0357834	-0.90525	-0.04468	-0.02182	-1.54414	-0.46124	0.0508841
1275	0.518519	0	0.225134	0.223093	0	0.966745	0.0136309	0.0392141	0.00333805	0.000772951	0	0.056956	-0.876	-0.0314	0.4745	-0.91677	-0.38281	0.0508841
1276	0.666667	0	0.243476	0.568265	0	1.47841	0.0136309	0.05545	0.0167154	0.000419602	0	0.0862158	-0.82902	0.00991	-0.20669	2.08852	-0.57593	0.0508841
1277	0.666667	0	0.454126	0.352237	0	1.47303	0.00891724	1	0.338356	0.0158345	0	1.36311	0.984	1.06456	-0.53176	0.58296	-0.15092	0.0508841
1278	0.555556	0	0.453324	0.241625	0	1.2505	0.00891724	0.191209	0.0704667	0.00119255	0	0.271785	-0.56301	0.18179	-0.38002	-0.55849	-0.11058	0.0508841
1279	0.518519	0	0.452857	0.249232	0	1.22061	0.00891724	0.0595014	0.00666824	0.000375433	0	0.0754623	-0.85785	-0.02521	-0.42254	-0.61399	-0.13178	0.0508841
1280	0.148148	0.111111	0.519328	0.229001	0	1.00759	0.394147	0.419231	0.00335533	0.00114838	0	0.817882	0.02141	-0.43861	-0.50053	-1.82063	-0.05413	0.0508841
1281	0.666667	0	0.513081	0.366748	0.0151515	1.56165	0.394147	1	0.117538	0.0235198	0.0895581	1.62476	0.49849	1.78767	-0.76238	0.72092	0.30859	0.0508841
1282	0.555556	0	0.515703	0.371667	0.0151515	1.45808	0.394147	1	0.0886219	0.0251099	0.00788066	1.51576	0.8781	0.04432	-0.86737	0.43684	0.26139	0.0508841
1283	0.518519	0	0.532609	0.363904	0	1.41503	0.394147	0.822036	0.0237451	0.00300347	0	1.24293	0.47533	-0.46254	-0.96006	0.27984	-0.12869	0.0508841
1284	0.888889	0.444444	0.0730538	0.285172	0	1.69156	0.0100185	0.284743	0	0.00203176	0	0.296793	-0.64669	-0.10418	2.79355	0.50359	0.09875	0.0508841
1285	1	0.333333	0.105663	0.429019	0	1.86802	0.0100185	0.348656	0.00333962	0.0033789	0	0.365393	-0.57221	-0.1045	2.04956	1.92423	-0.06991	0.0508841
1286	0.851852	0.333333	0.0633311	0.362109	0	1.61063	0.0100185	0.140901	0	0.00128089	0	0.1522	-0.79083	-0.06924	2.2382	0.97492	-0.12975	0.0508841
1287	0.333333	0.333333	0.208253	0.310778	0	1.1857	0.546005	1	0.00378788	0.018065	0	1.56786	0.8806	-0.60458	1.4199	-0.8438	-0.13453	0.0508841
1288	0.666667	0	0.190929	0.361078	0	1.21867	0.148099	1	0.0137026	0.00607319	0	1.16787	0.29372	-0.3394	0.42095	0.52375	-0.47178	0.0508841
1289	0.666667	0	0.469145	0.3903	0	1.52611	0.00891724	0.341553	0.0400833	0.00165632	0	0.39221	-0.48993	0.03143	-0.66713	0.87283	-0.16354	0.0508841
1290	0.666667	0	0.39559	0.331394	0.030303	1.42395	1	1	0.410234	0.573441	0.295581	3.27926	3.6287	10.3505	-0.23547	0.39506	0.59915	0.0508841
1291	0.222222	0	0.346308	0.210617	0.0151515	0.794299	1	1	0.129758	0.0333915	0.00799325	2.17114	1.86688	-0.21795	-0.15149	-1.8134	0.04719	0.0508841
1292	0.666667	0	0.505897	0.347522	0.0151515	1.53524	0.394147	1	0.365503	0.0377421	0.0213341	1.81873	1.58412	1.44284	-0.69654	0.57622	0.31549	0.0508841
1293	0.555556	0	0.51694	0.257807	0	1.3303	0.394147	1	0.0433457	0.00938584	0	1.44688	0.72576	-0.40082	-0.65013	-0.40877	-0.0471	0.0508841
1294	0.185185	0	0.506482	0.200321	0	0.891988	0.394147	0.831359	0.030924	0.00541066	0	1.26184	0.51211	-0.42489	-0.76618	-1.92411	-0.16995	0.0508841
1295	0.333333	0.111111	0.168827	0.268533	0	0.881805	0.323991	1	0.0507842	0.0128752	0	1.38765	0.66826	-0.28816	0.84737	-1.15312	-0.42569	0.0508841
1296	0.222222	0.111111	0.171266	0.255258	0	0.759858	0.323991	0.924273	0.0134481	0.00523398	0	1.26695	0.45815	-0.46543	0.78604	-1.57901	-0.45883	0.0508841
1297	0.185185	0	0.154995	0.217249	0	0.557429	0.323991	0.220299	0.0134355	0.00401935	0	0.561745	-0.22842	-0.2674	0.49482	-1.96603	-0.60218	0.0508841
1298	0.148148	0	0.183461	0.234979	0	0.566589	0.323991	0.146423	0.0335266	0.00452729	0	0.508468	-0.24096	-0.15948	0.3257	-1.92627	-0.59882	0.0508841
1299	0.666667	0.444444	0.00130304	0.254597	0	1.36701	0	0.259023	0.00378788	0.00430644	0	0.267118	-0.66551	-0.05987	2.9559	-0.39953	-0.05655	0.0508841
1300	0.555556	0.333333	0.238181	0.421976	0	1.54905	0.0136309	0.0740166	0.00336319	0.000839204	0	0.0918499	-0.84229	-0.04154	1.24305	0.64463	-0.09391	0.0508841
1301	0.666667	0.333333	0.228475	0.291824	0	1.5203	0.0136309	0.30579	0.221685	0.0071774	0	0.548283	-0.02406	0.76136	1.63691	-0.0045	0.04527	0.0508841
1302	0.481481	0	0.252197	0.451867	0	1.18555	0.0136309	0.0469069	0.00333333	0.000618361	0	0.0644895	-0.86855	-0.03364	-0.13561	0.68918	-0.55044	0.0508841
1303	0.518519	0.333333	0.227422	0.303965	0	1.38324	0.0136309	0.0664139	0.0133396	0.00145756	0	0.094842	-0.82387	-0.00148	1.50417	-0.34599	-0.0279	0.0508841
1304	0.666667	0	0.504059	0.301318	0	1.47204	0.394147	1	0.104544	0.0366379	0	1.53533	1.02141	0.02809	-0.60918	0.22757	-0.05036	0.0508841
1305	0.555556	0	0.515085	0.357243	0	1.42788	0.394147	1	0.244789	0.0413418	0	1.68028	1.4018	0.58563	-0.85104	0.32671	-0.12895	0.0508841
1306	0.185185	0	0.501838	0.209815	0.0151515	0.911989	0.394147	0.960576	0.0309067	0.00589651	0.00337743	1.3949	0.62564	-0.39555	-0.75352	-1.85357	0.21845	0.0508841
1307	0.333333	0.666667	0.338507	0.214939	0	1.55345	1	1	0.194862	0.0229677	0	2.21783	2.02984	-0.20142	2.34901	-1.5279	0.51755	0.0508841
1308	0.222222	0	0.37703	0.300027	0	0.899279	1	1	0.197774	0.0128089	0	2.21058	1.98908	-0.25946	-0.47219	-1.13454	-0.38847	0.0508841
1309	0.666667	0	0.535499	0.40651	0	1.60868	0.394147	1	0.245607	0.317683	0	1.95744	2.74769	2.51148	-0.94673	1.03095	-0.09847	0.0508841
1310	0.222222	0	0.502272	0.22281	0	0.947305	0.394147	1	0.0342544	0.0161216	0	1.44452	0.7365	-0.38631	-0.772	-1.64737	-0.17759	0.0508841
1311	0.518519	0	0.528333	0.284944	0	1.3318	0.394147	0.587852	0.0188369	0.00488063	0	1.00572	0.24536	-0.3994	-0.77537	-0.31022	-0.07124	0.0508841
1312	0.148148	0	0.513532	0.231047	0	0.892726	0.394147	0.152135	0.00336162	0.000795035	0	0.550439	-0.23724	-0.36084	-0.88876	-1.79724	-0.20088	0.0508841
1313	0.333333	0.333333	0.241547	0.370296	0	1.27851	0.546005	1	0	0.0312051	0	1.57721	0.93333	-0.52952	1.17015	-0.3886	-0.14134	0.0508841
1314	0.333333	0	0.522219	0.383165	0	1.23872	0.394147	0.823837	0.0152694	0.00435061	0	1.2376	0.45872	-0.49019	-1.09913	-0.12486	-0.23541	0.0508841
1315	0.666667	0	0.521417	0.616524	0.0151515	1.81976	0.394147	1	0.14706	0.050816	0.0108641	1.60289	1.1373	0.50424	-1.31794	2.58445	0.11746	0.0508841
1316	0.222222	0	0.502589	0.200018	0.0151515	0.939981	0.394147	1	0.139062	0.0168062	0.00258936	1.55261	0.99564	0.07799	-0.70838	-1.81991	0.24325	0.0508841
1317	0.518519	0	0.525309	0.350727	0	1.39455	0.394147	0.366182	0.0240389	0.00200967	0	0.786378	0.02904	-0.33676	-0.90315	0.1793	-0.1278	0.0508841
1318	0.666667	0	0.462279	0.407215	0	1.53616	0.00891724	0.554129	0.0134402	0.00355558	0	0.580042	-0.34399	-0.11876	-0.67704	0.99594	-0.18553	0.0508841
1319	0.555556	0	0.48149	0.484657	0	1.5217	0.00891724	0.097235	0.00666824	0.000618361	0	0.113439	-0.81646	-0.02926	-0.99474	1.26256	-0.27224	0.0508841
1320	0.518519	0	0.466221	0.374605	0	1.35935	0.00891724	0.0537894	0.00666981	0.000441686	0	0.0698181	-0.86338	-0.02355	-0.73568	0.32953	-0.21742	0.0508841
1321	0.481481	0	0.462479	0.40675	0	1.35071	0.00891724	0.0234684	0	4.41686e-05	0	0.0324299	-0.91079	-0.04121	-0.81677	0.45518	-0.26388	0.0508841
1322	0.444444	0	0.480003	0.455595	0	1.38004	0.00891724	0.0359329	0	0.000132506	0	0.0449827	-0.89872	-0.04484	-1.01417	0.72074	-0.29734	0.0508841
1323	0.407407	0	0.474257	0.510646	0	1.39231	0.00891724	0.0104538	0.00333333	4.41686e-05	0	0.0227485	-0.91566	-0.02607	-1.13552	1.01942	-0.36422	0.0508841
1324	0.666667	0	0.452556	0.272958	0	1.39218	0.00891724	0.866582	0.0601241	0.0060511	0	0.941674	0.08948	-0.018	-0.36185	-0.00518	-0.0887	0.0508841
1325	0.666667	0	0.471617	0.489486	0	1.62777	0.0265972	0.0285103	0	0.000132506	0	0.05524	-0.88084	-0.05672	-0.88651	1.61071	-0.23942	0.0508841
1326	0.555556	0	0.458169	0.381571	0	1.3953	0.0265972	0.0260694	0	0.000132506	0	0.0527991	-0.8832	-0.05601	-0.69305	0.48534	-0.21699	0.0508841
1327	0.481481	0	0.45867	0.319396	0	1.25955	0.0265972	0.0146453	0	0.00015459	0	0.0413971	-0.89426	-0.05269	-0.62054	-0.20088	-0.19682	0.0508841
1328	0.518519	0	0.455947	0.322499	0	1.29696	0.0265972	0.0271398	0	0.00015459	0	0.0538916	-0.88216	-0.05632	-0.58722	-0.06952	-0.1868	0.0508841
1329	0.407407	0	0.457117	0.30418	0	1.1687	0.0265972	0.00727262	0	4.41686e-05	0	0.033914	-0.9014	-0.05054	-0.63718	-0.52856	-0.21834	0.0508841
1330	0.444444	0	0.455663	0.30857	0	1.20868	0.0265972	0.0091533	0	2.20843e-05	0	0.0357726	-0.89958	-0.05109	-0.61621	-0.38427	-0.20796	0.0508841
1331	0.666667	0.333333	0.241998	0.576556	0	1.81855	0.546005	1	0.260514	0.115987	0	1.92251	2.01853	1.04797	0.98554	2.12227	-0.1668	0.0872299
1332	0.666667	0	0.21572	0.356408	0	1.2388	0.148099	1	0.153664	0.0225702	0	1.32433	0.73715	0.30835	0.33911	0.49855	-0.43796	0.0872299
1333	0.888889	0	0.164935	0.280619	0	1.33444	0.148099	0.899934	0.0269652	0.00845829	0	1.08346	0.24003	-0.24719	0.85211	0.5616	-0.34506	0.0872299
1334	1	0.333333	0.470565	0.353604	0	2.1575	0.0265972	0.0567404	0	0.000132506	0	0.0834701	-0.8535	-0.06494	0.85887	1.54141	0.42557	0.0872299
1335	0.555556	0	0.454861	0.397863	0	1.40828	0.0265972	0.0130247	0	0.000220843	0	0.0398427	-0.89583	-0.05221	-0.71563	0.60292	-0.23341	0.0872299
1336	0.518519	0	0.46004	0.32255	0	1.30111	0.0265972	0.011224	0	0.000132506	0	0.0379538	-0.89758	-0.05169	-0.6041	-0.06016	-0.18284	0.0872299
1337	0.481481	0	0.45441	0.291975	0	1.22787	0.0265972	0.00383138	0	4.41686e-05	0	0.0304728	-0.90473	-0.04954	-0.54526	-0.40412	-0.18112	0.0872299
1338	0.444444	0	0.462913	0.433334	0	1.34069	0.0265972	0.0181565	0	8.83373e-05	0	0.0448421	-0.89086	-0.05371	-0.90297	0.54149	-0.29915	0.0872299
1339	0.666667	0	0.468677	0.466683	0	1.60203	0.00891724	0.128546	0.0100079	0.000640445	0	0.148112	-0.7784	-0.02702	-0.82914	1.44562	-0.22534	0.0872299
1340	0.555556	0	0.453759	0.345625	0	1.35494	0.00891724	0.0711956	0.0133428	0.000684614	0	0.0941402	-0.82621	0.00103	-0.60253	0.21562	-0.19287	0.0872299
1341	0.518519	0	0.469211	0.363451	0	1.35118	0.00891724	0.0876816	0.00666824	0.000419602	0	0.103687	-0.83056	-0.03341	-0.72151	0.2417	-0.20421	0.0872299
1342	0.481481	0	0.451604	0.206336	0	1.13942	0.00891724	0.0789584	0	0.000552108	0	0.0884278	-0.85221	-0.05043	-0.35693	-1.04482	-0.11447	0.0872299
1343	0.666667	0	0.503324	0.252218	0.166667	1.58888	0.394147	1	0.371701	0.0653033	0.265972	2.09712	0.38738	6.55452	-0.29179	-0.15892	4.45439	0.0872299
1344	0.518519	0	0.509689	0.260145	0.0151515	1.3035	0.394147	0.435967	0.0168348	0.00161216	0.000562905	0.849124	0.07308	-0.36356	-0.63736	-0.50675	0.32855	0.0872299
1345	0.555556	0	0.502773	0.230548	0.0454545	1.33433	0.394147	1	0.102304	0.00567567	0.00377146	1.5059	0.84141	-0.11835	-0.48485	-0.62213	1.16145	0.0872299
1346	0.333333	0.666667	0.20274	0.217249	0	1.41999	0.546005	1	0.095508	0.0410106	0	1.68252	1.22936	-0.09684	2.84725	-1.57826	0.35376	0.0872299
1347	0.666667	0	0.459506	0.315464	0	1.44164	0.0265972	0.0322116	0	0.000176675	0	0.0589855	-0.87725	-0.0578	-0.47608	0.31061	-0.11407	0.0872299
1348	0.555556	0	0.48281	0.446459	0	1.48482	0.0265972	0.0348225	0	0.000463771	0	0.0618835	-0.87472	-0.05856	-0.92007	0.97341	-0.23855	0.0872299
1349	0.518519	0	0.462713	0.258119	0	1.23935	0.0265972	0.019357	0	0.00015459	0	0.0461088	-0.8897	-0.05406	-0.47842	-0.54225	-0.12708	0.0872299
1350	0.333333	0.111111	0.391029	0.307444	0	1.14292	1	1	0.0689547	0.0218635	0	2.09082	1.7001	-0.68517	-0.05276	-0.76395	-0.19145	0.0872299
1351	0.555556	0	0.376863	0.298315	0	1.23073	1	1	0.115897	0.0676664	0	2.18356	2.04437	-0.18813	-0.21706	-0.17838	-0.24616	0.0872299
1352	0.185185	0	0.431106	0.306051	0	0.922342	1	0.351857	0.0472717	0.00313597	0	1.40226	0.92358	-0.71155	-0.71212	-1.17158	-0.34447	0.0872299
1353	0.666667	0	0.475125	0.423641	0	1.56543	0.00891724	0.326718	0.0367248	0.00165632	0	0.374016	-0.51203	0.02439	-0.76083	1.12863	-0.18367	0.0872299
1354	0.666667	0	0.458737	0.331892	0	1.4573	0.00891724	0.179425	0.0800801	0.00234094	0	0.270763	-0.54379	0.23	-0.50815	0.43659	-0.12891	0.0872299
1355	0.555556	0	0.450702	0.22927	0	1.23553	0.00891724	0.342783	0.00333805	0.00198759	0	0.357026	-0.58414	-0.10895	-0.34528	-0.65616	-0.10253	0.0872299
1356	0.518519	0	0.461894	0.409783	0	1.3902	0.00891724	0.0355428	0	0.000331265	0	0.0447913	-0.8991	-0.04472	-0.79454	0.58797	-0.25028	0.0872299
1357	0.666667	0	0.547945	0.382219	0.0454545	1.64229	0.394147	1	0.191581	0.0297697	0.00698002	1.62248	1.17342	0.44879	-0.88541	0.84542	1.14067	0.0872299
1358	0.666667	0	0.45274	0.268536	0.0151515	1.40309	0.00891724	0.979183	0.336387	0.00483647	0.000168871	1.32949	0.90533	0.98672	-0.33452	-0.03687	0.3157	0.0872299
1359	0.666667	0	0.50705	0.305285	0.121212	1.60021	0.394147	1	0.279883	0.0464212	0.105376	1.82583	0.94066	2.85347	-0.47609	0.24318	3.18629	0.0872299
1360	0.555556	0	0.573288	0.348992	0.0151515	1.49299	0.394147	1	0.0907918	0.00945209	0.00242049	1.49681	0.83856	-0.17917	-1.02957	0.29309	0.34783	0.0872299
1361	0.666667	0	0.454327	0.345453	0	1.46645	0.0265972	0.0557701	0	0.000530024	0	0.0828973	-0.84959	-0.05772	-0.51703	0.53089	-0.1453	0.0872299
1362	0.555556	0	0.454193	0.282148	0	1.2919	0.0265972	0.0379237	0	0.000110422	0	0.0646313	-0.87172	-0.05946	-0.46787	-0.26046	-0.14149	0.0872299
1363	0.518519	0	0.476161	0.400878	0	1.39556	0.0265972	0.022148	0	0.000110422	0	0.0488556	-0.887	-0.05487	-0.82732	0.52774	-0.22636	0.0872299
1364	0.666667	0	0.453692	0.27635	0	1.39671	0.00891724	0.426474	0.106995	0.00424019	0	0.546626	-0.22523	0.27412	-0.37186	0.01762	-0.08992	0.0872299
1365	0.222222	0.111111	0.400284	0.219902	0	0.953519	1	0.965518	0.0841086	0.0274729	0	2.0771	1.72963	-0.58367	0.01365	-1.72952	-0.15764	0.0872299
1366	0.666667	0	0.436301	0.375195	0	1.47816	1	1	0.162316	0.162806	0	2.32512	2.62368	0.64514	-0.51365	0.74542	-0.19085	0.0872299
1367	0.666667	0.333333	0.206031	0.289899	0	1.49593	0.546005	1	0.0113636	0.567412	0	2.12478	3.56103	3.23133	1.72239	-0.02993	0.02064	0.0872299
1368	0.666667	0	0.174206	0.519354	0	1.36023	0.148099	1	0.0372198	0.00967293	0	1.19499	0.37242	-0.2246	0.15132	1.69092	-0.61888	0.0872299
1369	0.555556	0	0.166321	0.422927	0	1.1448	0.148099	0.19553	0.0067751	0.00287096	0	0.353276	-0.51792	-0.15248	0.29947	0.65025	-0.59812	0.0872299
1370	0.518519	0.222222	0.466372	0.380187	0	1.5873	0.0265972	0.0126546	0	0.000110422	0	0.0393622	-0.89619	-0.05211	0.05879	0.34491	0.05693	0.0872299
1371	0.555556	0	0.477781	0.299066	0	1.3324	0.0265972	0.0379136	0	0.00030918	0	0.06482	-0.87173	-0.05946	-0.59231	-0.12249	-0.12652	0.0872299
1372	0.666667	0	0.476746	0.4169	0	1.56031	0.0265972	0.0613321	0	0.000574192	0	0.0885035	-0.8442	-0.05934	-0.7535	1.07752	-0.17567	0.0872299
1373	0.666667	0	0.58859	0.419892	0.0909091	1.76606	0.394147	1	0.235327	0.0319118	0.0625387	1.72392	0.98699	1.74576	-1.05883	1.14184	2.38939	0.0872299
1374	0.555556	0	0.508821	0.2073	0.030303	1.30198	0.394147	1	0.104809	0.00779576	0.0185196	1.52527	0.77661	0.20698	-0.47544	-0.79585	0.78668	0.0872299
1375	0.666667	0.333333	0.356908	0.340335	0	1.69724	0.0136309	0.976452	0.0201901	0.00666946	0	1.01694	0.10455	-0.19832	1.05933	0.41445	0.16058	0.0872299
1376	0.555556	0	0.260616	0.354816	0	1.17099	0.0136309	0.0578008	0.00668081	0.000750867	0	0.0788634	-0.84768	-0.02168	0.09157	0.18999	-0.43025	0.0872299
1377	0.666667	0	0.523622	0.304235	0	1.49452	0.00891724	0.30615	0.0835533	0.001833	0	0.400454	-0.41076	0.20824	-0.68938	0.25948	-0.02892	0.0872299
1378	0.555556	0	0.476194	0.45504	0	1.48679	0.00891724	0.341633	0.0167075	0.0026722	0	0.36993	-0.5443	-0.04869	-0.91314	1.037	-0.25412	0.0872299
1379	0.518519	0	0.456281	0.330938	0	1.30574	0.00891724	0.0374035	0.020022	0.000110422	0	0.0664531	-0.84573	0.03042	-0.60615	-0.00257	-0.19403	0.0872299
1380	0.481481	0	0.457551	0.297028	0	1.23606	0.00891724	0.0204574	0.00666824	0.000132506	0	0.0361753	-0.89566	-0.01384	-0.57056	-0.36501	-0.18036	0.0872299
1381	0.666667	0	0.504895	0.358163	0.030303	1.56003	0.394147	1	0.496863	0.31384	0.0304531	2.2353	3.21103	4.03376	-0.69497	0.6482	0.70747	0.0872299
1382	0.666667	0	0.157868	0.255454	0	1.07999	0.323991	1	0.192033	0.044787	0	1.56081	1.18702	0.46745	0.76589	-0.28059	-0.42605	0.0872299
1383	0.666667	0.333333	0.205162	0.248302	0	1.45346	0.546005	1	0	0.266668	0	1.81267	2.07781	1.10805	1.81446	-0.34284	0.05316	0.0872299
1384	0.666667	0	0.539409	0.55505	0	1.76113	0.394147	1	0.337786	0.0233873	0	1.75532	1.55431	0.81266	-1.2729	2.13381	-0.2125	0.0872299
1385	0.666667	0	0.457467	0.386819	0	1.51095	0.00891724	1	0.201273	0.00819328	0	1.21838	0.59194	0.49061	-0.61649	0.84476	-0.17544	0.0872299
1386	0.555556	0.444444	0.0567658	0.259669	0	1.31643	0.0100185	0.0687848	0.0033349	0.000640445	0	0.0827786	-0.85293	-0.03689	2.65509	-0.65819	-0.04055	0.0872299
1387	0.666667	0.333333	0.057434	0.252895	0	1.31033	0.0100185	1	0.0367466	0.0213114	0	1.06808	0.23351	-0.04058	2.35072	-0.37664	-0.12735	0.0872299
1388	0.666667	0	0.45857	0.396161	0	1.5214	0.0265972	0.106208	0	0.000530024	0	0.133335	-0.80074	-0.07241	-0.64281	0.91267	-0.18028	0.0872299
1389	0.666667	0.333333	0.265327	0.488486	0	1.75381	0.0136309	0.161758	0.00666667	0.00287096	0	0.184927	-0.73731	-0.03807	1.08783	1.47125	-0.06793	0.0872299
1390	0.555556	0.333333	0.268334	0.585549	0	1.74277	0.0136309	1	0.161306	0.0423798	0	1.21732	0.66065	0.57126	0.78716	1.87898	-0.18978	0.0872299
1391	0.481481	0.333333	0.243677	0.373414	0	1.43191	0.0136309	0.00701252	0	0.000132506	0	0.0207759	-0.91976	-0.04032	1.26764	0.06496	-0.07902	0.0872299
1392	0.518519	0.333333	0.242374	0.496704	0	1.59093	0.0136309	0.0069525	0	8.83373e-05	0	0.0206717	-0.91982	-0.0403	1.04268	1.09689	-0.16493	0.0872299
1393	0.444444	0.333333	0.276353	0.579193	0	1.63332	0.0136309	0.241517	0.00333648	0.00227468	0	0.260759	-0.67524	-0.08337	0.68819	1.50513	-0.2218	0.0872299
1394	0.555556	0.666667	0.0581356	0.349872	0	1.63023	0	0.0162659	0	0.000132506	0	0.0163984	-0.93031	-0.03209	3.27065	-0.01013	0.16802	0.0872299
1395	0.666667	0.333333	0.000150351	0.208537	0	1.20869	0	0.102667	0.00757576	0.000861288	0	0.111104	-0.82116	-0.02003	2.65388	-0.73129	-0.16001	0.0872299
1396	0.666667	0	0.466539	0.46586	0	1.59907	0.0265972	0.072356	0	0.00030918	0	0.0992624	-0.83838	-0.06949	-0.81965	1.43722	-0.22692	0.0872299
1397	0.888889	0.333333	0.472653	0.445636	0	2.14051	0.0265972	0.0248389	0	0.000198759	0	0.0516349	-0.88439	-0.05565	0.57453	1.90403	0.30735	0.0872299
1398	0.518519	0	0.473204	0.479375	0	1.4711	0.0265972	0.0141151	0	4.41686e-05	0	0.0407565	-0.89478	-0.05253	-0.98035	1.10652	-0.29255	0.0872299
1399	0.333333	0.333333	0.200518	0.287813	0	1.155	0.546005	1	0	0.0377642	0	1.58377	0.96728	-0.48094	1.49415	-1.01825	-0.12442	0.0872299
1400	0.555556	0.333333	0.39442	0.403975	0	1.68728	1	1	0.193128	0.0647733	0	2.2579	2.22836	0.08244	0.70458	0.58557	0.10657	0.0872299
1401	0.333333	0.666667	0.378149	0.227142	0.030303	1.63559	1	1	0.240008	0.00843621	0.00489727	2.25334	2.04572	-0.03518	2.21751	-1.42379	1.35681	0.0872299
1402	0.333333	0.666667	0.231782	0.258236	0	1.49002	0.0136309	0.0153455	0.00667138	0.000287096	0	0.0359349	-0.89365	-0.01626	2.65384	-1.25936	0.35543	0.0872299
1403	0.222222	0.333333	0.240503	0.252407	0	1.04847	0.0136309	0.00820295	0.0100016	0.000176675	0	0.0320121	-0.89283	-0.00282	1.33872	-1.58957	-0.09458	0.0872299
1404	0.666667	0	0.471784	0.433791	0	1.57224	0.00891724	0.185327	0.0200141	0.00181091	0	0.216069	-0.69278	0.00123	-0.77079	1.20158	-0.19528	0.0872299
1405	0.555556	0	0.461009	0.25824	0	1.2748	0.00891724	0.058201	0.0033349	0.000331265	0	0.0707844	-0.86942	-0.03997	-0.44324	-0.43563	-0.11388	0.0872299
1406	0.518519	0	0.485032	0.397649	0.0151515	1.41635	0.00891724	0.146253	0.0167122	0.000684614	0.000619195	0.173186	-0.74869	0.01432	-0.83535	0.50781	0.18797	0.0872299
1407	0.666667	0	0.505479	0.387081	0.0151515	1.57438	0.394147	1	0.459752	0.316137	0.0479595	2.218	3.02664	4.26774	-0.7749	0.86586	0.283	0.0872299
1408	0.222222	0	0.507952	0.21298	0.136364	1.07952	0.394147	1	0.0601695	0.00973918	0.0470025	1.51106	0.51678	0.61076	-0.60161	-1.73639	3.47506	0.0872299
1409	0.666667	0	0.455713	0.296563	0	1.41894	0.0265972	0.155716	0	0.00117047	0	0.183484	-0.7528	-0.08682	-0.42343	0.17479	-0.10439	0.0872299
1410	0.666667	0.222222	0.369345	0.300223	0.0606061	1.61906	1	1	0.489966	0.364303	0.156375	3.01064	3.58895	6.4021	0.77359	0.1257	1.69933	0.0872299
1411	0.666667	0	0.453491	0.280891	0	1.40105	0.00891724	0.829279	0.23915	0.00655904	0	1.0839	0.51975	0.67718	-0.37868	0.05433	-0.09512	0.0872299
1412	0.666667	0.111111	0.468844	0.332973	0	1.5796	0.0265972	0.0390541	0	0.000419602	0	0.0660709	-0.87062	-0.05979	-0.14471	0.43792	0.0214	0.0872299
1413	0.555556	0	0.462128	0.263161	0	1.28084	0.0265972	0.016606	0	6.6253e-05	0	0.0432694	-0.89236	-0.05326	-0.45745	-0.39796	-0.1167	0.0872299
1414	0.518519	0	0.478316	0.377542	0	1.37438	0.0265972	0.0163559	0	0.000220843	0	0.0431739	-0.89261	-0.05318	-0.78632	0.3576	-0.20552	0.0872299
1415	0.666667	0	0.505747	0.406541	0.0151515	1.59411	0.394147	1	0.52254	0.441046	0.0258373	2.38357	3.91588	4.93335	-0.82068	1.01511	0.26813	0.0872299
1416	0.555556	0	0.513749	0.480749	0.121212	1.67127	0.394147	1	0.0758647	0.0260595	0.0433999	1.53947	0.65755	0.7023	-0.95564	1.23305	3.00661	0.0872299
1417	0.518519	0	0.51729	0.475071	0.0606061	1.57149	0.394147	1	0.0782709	0.0226143	0.0255559	1.52059	0.74136	0.34894	-1.05757	1.09002	1.39465	0.0872299
1418	0.333333	0.111111	0.160775	0.21298	0	0.818199	0.148099	0.320225	0.0800959	0.00406351	0	0.552484	-0.20409	0.0944	0.99475	-1.57353	-0.39028	0.0872299
1419	0.666667	0.333333	0.263348	0.481164	0	1.74451	0.546005	1	0	0.279146	0	1.82515	2.13601	1.19132	1.10994	1.41822	-0.0647	0.0872299
1420	0.666667	0.111111	0.458787	0.322213	0.0151515	1.57393	0.00891724	0.109149	0.0767468	0.00229677	0.000225162	0.197335	-0.61958	0.23911	-0.06571	0.34936	0.4195	0.0872299
1421	0.555556	0	0.45416	0.235165	0	1.24488	0.00891724	0.126756	0.056772	0.000618361	0	0.193063	-0.65895	0.15136	-0.36898	-0.61008	-0.10377	0.0872299
1422	0.518519	0	0.492733	0.293865	0	1.30512	0.00891724	1	0.0409146	0.0112409	0	1.06107	0.19393	-0.09405	-0.665	-0.26006	-0.1202	0.0872299
1423	0.666667	0	0.459205	0.314334	0	1.44021	0.0265972	0.228702	0	0.00238511	0	0.257685	-0.67727	-0.10113	-0.47028	0.30269	-0.11446	0.0872299
1424	0.666667	0.333333	0.213381	0.391702	0	1.60508	0.148099	1	0.344081	0.102825	0	1.595	1.61502	1.58246	1.48193	0.73219	-0.05289	0.135167
1425	0.518519	0.333333	0.550301	0.321593	0	1.72375	0.0265972	0.0204574	0	0.000375433	0	0.04743	-0.88863	-0.05438	0.27298	-0.05715	0.34284	0.135167
1426	0.555556	0.111111	0.453709	0.316642	0	1.43702	0.0265972	0.0243288	0	0.000331265	0	0.0512572	-0.88488	-0.05551	-0.13902	-0.01101	-0.03041	0.135167
1427	0.666667	0	0.459121	0.372704	0	1.49849	0.0265972	0.0352027	0	0.000441686	0	0.0622416	-0.87435	-0.05867	-0.59442	0.74158	-0.16182	0.135167
1428	0.481481	0	0.457885	0.271591	0	1.21096	0.0265972	0.0118643	0	8.83373e-05	0	0.0385498	-0.89696	-0.05188	-0.51796	-0.55098	-0.16029	0.135167
1429	0.666667	0	0.464551	0.335718	0	1.46694	0.00891724	0.352707	0.187423	0.00781785	0	0.556865	-0.07099	0.62609	-0.53874	0.46922	-0.12496	0.135167
1430	0.555556	0	0.471617	0.354464	0	1.38164	0.00891724	0.0432556	0	0.000441686	0	0.0526145	-0.89163	-0.04697	-0.68586	0.28377	-0.17782	0.135167
1431	0.666667	0	0.46425	0.428155	0	1.55907	0.00891724	0.120473	0.00333648	0.00097171	0	0.133699	-0.80427	-0.05116	-0.72861	1.15311	-0.2	0.135167
1432	0.518519	0	0.456064	0.257978	0	1.23256	0.00891724	0.0513285	0.00334591	0.000198759	0	0.0637904	-0.87608	-0.03797	-0.45256	-0.5456	-0.13543	0.135167
1433	0.481481	0	0.48134	0.486082	0	1.4489	0.00891724	0.0968749	0	0.000397518	0	0.10619	-0.83971	-0.06258	-1.05319	1.05195	-0.30464	0.135167
1434	0.333333	0.666667	0.226921	0.316772	0	1.54369	0.0136309	0.0200472	0.00333962	0.000375433	0	0.0373931	-0.89941	-0.03276	2.54818	-0.82287	0.30211	0.135167
1435	0.666667	0	0.504611	0.359762	0	1.53104	0.0265972	0.102477	0	0.000596277	0	0.12967	-0.80436	-0.07132	-0.73701	0.66694	-0.09652	0.135167
1436	0.666667	0	0.503057	0.250158	0.030303	1.45018	0.394147	1	0.383467	0.125196	0.023248	1.92606	2.0389	2.15087	-0.46035	-0.15615	0.79177	0.135167
1437	0.555556	0	0.513816	0.37687	0.030303	1.47654	0.394147	1	0.155416	0.0200967	0.00461582	1.57428	1.04048	0.19937	-0.85159	0.47114	0.65619	0.135167
1438	0.666667	0	0.216238	0.335667	0	1.21857	0.546005	1	0	0.145403	0	1.69141	1.48618	0.26151	0.38119	0.34977	-0.4219	0.135167
1439	0.555556	0	0.201654	0.256807	0	1.01402	0.546005	1	0	0.0645966	0	1.6106	1.09822	-0.2936	0.51574	-0.56732	-0.42195	0.135167
1440	0.666667	0	0.503191	0.383272	0	1.55313	0.00891724	0.320505	0.0334811	0.00152382	0	0.364427	-0.52836	0.01107	-0.77802	0.83707	-0.11737	0.135167
1441	0.333333	0.444444	0.427397	0.320659	0.030303	1.55614	1	1	0.0875498	0.00677989	0.00315227	2.09748	1.6599	-0.65733	1.03009	-0.67912	1.06018	0.135167
1442	0.185185	0	0.362095	0.247183	0	0.794464	1	0.603947	0.0860488	0.0175349	0	1.70753	1.341	-0.53328	-0.33306	-1.64357	-0.3794	0.135167
1443	0.222222	0.333333	0.488406	0.267774	0.030303	1.34204	1	0.905956	0.169383	0.0049248	0.00489727	2.08516	1.75703	-0.29729	0.43036	-1.35592	0.98952	0.135167
1444	0.666667	0.111111	0.165987	0.366303	0.0151515	1.32522	0.323991	1	0.402644	0.14187	0.019195	1.8877	2.09732	2.31912	0.9242	0.53611	0.03476	0.135167
1445	0.666667	0	0.489475	0.332142	0	1.48828	0.0265972	0.02787	0	0.000220843	0	0.0546881	-0.88146	-0.05654	-0.61899	0.45098	-0.09313	0.135167
1446	0.555556	0	0.45842	0.230094	0	1.24407	0.0265972	0.0338322	0	0.00015459	0	0.060584	-0.87568	-0.05827	-0.37324	-0.64536	-0.09498	0.135167
1447	0.518519	0	0.467524	0.356916	0	1.34296	0.0265972	0.00217078	0	0	0	0.028768	-0.90634	-0.04905	-0.70519	0.19659	-0.20059	0.135167
1448	0.666667	0	0.558403	0.265377	0	1.49045	0.394147	1	0.298809	0.0245798	0	1.71754	1.46345	0.67896	-0.73294	-0.01432	0.04294	0.135167
1449	0.555556	0	0.505747	0.303191	0.0151515	1.37965	0.394147	1	0.153971	0.0155694	0.024036	1.58772	0.91435	0.54795	-0.68525	-0.08123	0.30485	0.135167
1450	0.518519	0	0.507518	0.356733	0	1.38277	0.394147	1	0.0830769	0.00726574	0	1.48449	0.8192	-0.26333	-0.85297	0.21578	-0.15288	0.135167
1451	0.666667	0	0.458854	0.337574	0	1.46309	0.00891724	0.243918	0.0167044	0.00156799	0	0.271107	-0.64378	-0.02718	-0.52078	0.48122	-0.13372	0.135167
1452	0.666667	0	0.166037	0.415379	0	1.24808	0.148099	1	0.0936317	0.0109097	0	1.25264	0.52424	-0.00197	0.3997	0.91345	-0.54494	0.135167
1453	0.555556	0	0.153324	0.31443	0	1.02331	0.148099	0.923392	0.0838501	0.016232	0	1.17157	0.44852	0.01719	0.57684	-0.16681	-0.52614	0.135167
1454	0.666667	0.333333	0.205797	0.333081	0	1.53888	0.546005	1	0.0455585	0.0257061	0	1.61727	1.0277	-0.39014	1.63192	0.28994	-0.01387	0.135167
1455	0.666667	0	0.284589	0.341321	0	1.29258	0.0136309	0.215708	0.0171778	0.00121464	0	0.247731	-0.66898	-0.02981	0.11575	0.42007	-0.34363	0.135167
1456	0.555556	0	0.260366	0.370121	0	1.18604	0.0136309	0.0100236	0.0100016	0.000220843	0	0.0338769	-0.89106	-0.00335	0.0637	0.30109	-0.44348	0.135167
1457	0.518519	0	0.235742	0.402665	0	1.15693	0.0136309	0.0396443	0	0.000596277	0	0.0538714	-0.88332	-0.04288	0.05514	0.42748	-0.51418	0.135167
1458	0.555556	0.111111	0.469779	0.354251	0	1.4907	0.00891724	0.1666	0.116891	0.00291513	0	0.295324	-0.45595	0.38069	-0.27598	0.2719	-0.04102	0.135167
1459	0.666667	0	0.464217	0.452072	0	1.58296	0.00891724	0.191809	0	0.00108213	0	0.201808	-0.74293	-0.08328	-0.77911	1.33164	-0.21926	0.135167
1460	0.518519	0	0.491413	0.344008	0	1.35394	0.00891724	0.0684446	0.010044	0.000463771	0	0.0878696	-0.84146	-0.01646	-0.76281	0.11092	-0.16272	0.135167
1461	0.481481	0	0.475209	0.276576	0	1.23327	0.00891724	0.0770777	0	0.00121464	0	0.0872096	-0.85403	-0.04988	-0.59128	-0.50563	-0.14403	0.135167
1462	0.666667	0	0.460358	0.432879	0	1.5599	0.0265972	0.0154055	0	8.83373e-05	0	0.0420911	-0.89353	-0.05291	-0.72435	1.18838	-0.20878	0.135167
1463	0.555556	0	0.481524	0.281297	0	1.31838	0.0265972	0.0399744	0	0.000353349	0	0.0669249	-0.86973	-0.06006	-0.56921	-0.25447	-0.1073	0.135167
1464	0.518519	0	0.455479	0.243402	0	1.2174	0.0265972	0.00588212	0	4.41686e-05	0	0.0325235	-0.90275	-0.05014	-0.41731	-0.65767	-0.12458	0.135167
1465	0.481481	0	0.47591	0.413897	0	1.37129	0.0265972	0.0107539	0	0.000110422	0	0.0374615	-0.89803	-0.05155	-0.88322	0.51396	-0.25281	0.135167
1466	0.444444	0	0.457835	0.23676	0	1.13904	0.0265972	0.02771	0	0.000176675	0	0.0544839	-0.88161	-0.05649	-0.47211	-0.91891	-0.14778	0.135167
1467	0.407407	0.333333	0.470464	0.304375	0	1.51558	0.0265972	0.0729162	0	0.00205384	0	0.101567	-0.82813	-0.05577	0.52227	-0.55504	0.21471	0.135167
1468	0.555556	0	0.467558	0.389994	0	1.41311	0.00891724	0.0877616	0	0.000772951	0	0.0974518	-0.84368	-0.05299	-0.74683	0.54964	-0.21149	0.135167
1469	0.666667	0	0.454661	0.359399	0	1.48073	0.00891724	0.16804	0.0434386	0.00125881	0	0.221655	-0.65507	0.08636	-0.55018	0.63552	-0.15535	0.135167
1470	0.518519	0	0.452322	0.256495	0	1.22734	0.00891724	0.185077	0.0734983	0.00106005	0	0.268552	-0.56121	0.19493	-0.43358	-0.5624	-0.1386	0.135167
1471	0.666667	0	0.453608	0.246404	0	1.36668	0.00891724	0.323406	0.0335643	0.00209801	0	0.367986	-0.52297	0.014	-0.30874	-0.20555	-0.06584	0.135167
1472	0.555556	0	0.464801	0.43028	0	1.45064	0.00891724	0.19346	0.0100094	0.00081712	0	0.213203	-0.71554	-0.04592	-0.8199	0.84575	-0.24717	0.135167
1473	0.518519	0	0.475593	0.326041	0	1.32015	0.00891724	0.0287203	0.0567122	0.00101588	0	0.0953657	-0.75388	0.1799	-0.66952	-0.03017	-0.16616	0.135167
1474	0.555556	0.444444	0.051303	0.216773	0	1.26808	0.0100185	0.200662	0	0.00209801	0	0.212779	-0.72811	-0.0797	2.76773	-0.98093	-0.01319	0.135167
1475	0.518519	0.444444	0.0700635	0.2475	0	1.28053	0.0100185	0.246519	0	0.00236302	0	0.2589	-0.6837	-0.09305	2.60662	-0.85622	-0.03019	0.135167
1476	1	0.333333	0.0710992	0.296269	0	1.7007	0.0100185	0.160428	0.00333333	0.00123672	0	0.175016	-0.76419	-0.06357	2.4587	0.91808	-0.00489	0.135167
1477	0.481481	0.333333	0.0767624	0.286267	0	1.17784	0.0100185	0.135119	0	0.000993794	0	0.146131	-0.79643	-0.06756	2.06766	-0.66232	-0.20834	0.135167
1478	0.666667	0	0.508704	0.340281	0	1.51565	0.394147	1	0.384841	0.11327	0	1.89226	2.11195	1.61502	-0.70971	0.52008	-0.0757	0.135167
1479	0.222222	0	0.508152	0.237724	0	0.968098	0.394147	1	0.0732467	0.00806078	0	1.47545	0.79826	-0.29424	-0.82572	-1.53291	-0.18248	0.135167
1480	0.185185	0	0.513598	0.245926	0	0.94471	0.394147	1	0.19057	0.0249553	0	1.60967	1.18497	0.27026	-0.89252	-1.57809	-0.19733	0.135167
1481	0.666667	0.222222	0.478567	0.474238	0	1.84169	1	1	0.257623	0.101367	0	2.35899	2.57055	0.57822	-0.07583	1.48068	0.05933	0.135167
1482	0.555556	0.222222	0.401754	0.431622	0	1.61115	1	1	0.154986	0.126874	0	2.28186	2.43105	0.36885	0.21362	0.8086	-0.04554	0.135167
1483	0.518519	0	0.413164	0.400779	0	1.33246	1	1	0.0355601	0.0184183	0	2.05398	1.59561	-0.8378	-0.59457	0.49751	-0.30149	0.135167
1484	0.666667	0	0.456047	0.354003	0	1.47672	0.00891724	0.30437	0.0400911	0.00194342	0	0.355321	-0.52593	0.04225	-0.54336	0.5988	-0.15014	0.135167
1485	0.555556	0	0.461243	0.326224	0	1.34302	0.00891724	0.205414	0.0234402	0.00178883	0	0.23956	-0.6656	0.00673	-0.58631	0.0702	-0.16846	0.135167
1486	0.518519	0	0.472553	0.331275	0	1.32235	0.00891724	0.191669	0.0100346	0.00231885	0	0.21294	-0.71243	-0.03846	-0.66896	0.00558	-0.17375	0.135167
1487	0.666667	0.444444	0.0011861	0.260926	0	1.37322	0	0.310492	0.00378788	0.00496897	0	0.319249	-0.61082	-0.06792	2.94327	-0.3549	-0.06137	0.135167
1488	0.666667	0	0.375008	0.395521	0	1.4372	1	1	0.388721	0.178088	0	2.56681	3.28174	1.60824	-0.33247	0.87237	-0.28045	0.135167
1489	0.666667	0.444444	0.203625	0.235448	0	1.55018	0.546005	1	0	0.318103	0	1.86411	2.32514	1.46193	2.248	-0.45093	0.20159	0.135167
1490	0.666667	0	0.453993	0.288325	0	1.40898	0.00891724	1	0.336659	0.0210022	0	1.36658	1.00566	1.09547	-0.39711	0.10688	-0.09955	0.135167
1491	0.666667	0	0.455195	0.274714	0	1.39658	0.0265972	0.185517	0	0.000839204	0	0.212953	-0.72394	-0.0955	-0.37345	0.01066	-0.08792	0.135167
1492	0.555556	0.111111	0.519078	0.449232	0	1.63498	0.394147	1	0.159625	0.0157682	0	1.56954	1.06139	0.0905	-0.65689	1.00209	-0.05884	0.135167
1493	0.666667	0	0.516472	0.456528	0	1.63967	0.394147	1	0.284499	0.044787	0	1.72343	1.52176	0.76097	-0.98174	1.39378	-0.16127	0.135167
1494	0.518519	0	0.533344	0.319441	0	1.3713	0.394147	1	0.0182271	0.0137585	0	1.42613	0.68554	-0.46074	-0.86538	-0.0549	-0.09257	0.135167
1495	0.148148	0	0.513582	0.239249	0	0.900979	0.394147	0.449212	0.0245135	0.00125881	0	0.869131	0.10717	-0.36409	-0.90559	-1.73773	-0.2073	0.135167
1496	0.555556	0.111111	0.37713	0.389702	0	1.4335	1	1	0.202521	0.0926879	0	2.29521	2.38994	0.31457	-0.00814	0.49508	-0.18083	0.135167
1497	0.666667	0	0.397661	0.35744	0	1.42177	1	1	0.173068	0.119057	0	2.29212	2.43867	0.38146	-0.33539	0.5933	-0.22172	0.135167
1498	0.518519	0	0.367407	0.253048	0	1.13897	1	1	0.0230518	0.148075	0	2.17113	2.19253	0.01505	-0.11323	-0.62549	-0.23755	0.135167
1499	0.666667	0	0.46288	0.491156	0	1.6207	0.0265972	0.0331019	0	0.000110422	0	0.0598095	-0.87639	-0.05806	-0.85747	1.62127	-0.25176	0.135167
1500	0.555556	0	0.466873	0.428296	0	1.45072	0.0265972	0.0260894	0	0.000220843	0	0.0529074	-0.88318	-0.05602	-0.82309	0.83184	-0.24318	0.135167
1501	0.518519	0	0.453742	0.255096	0	1.22736	0.0265972	0.0136249	0	0.000132506	0	0.0403546	-0.89525	-0.05239	-0.43886	-0.56888	-0.13541	0.135167
1502	0.481481	0	0.455095	0.294362	0	1.23094	0.0265972	0.00836301	0	6.6253e-05	0	0.0350265	-0.90035	-0.05086	-0.55316	-0.38877	-0.18153	0.135167
1503	0.444444	0	0.460391	0.377953	0	1.28279	0.0265972	0.0063823	0	4.41686e-05	0	0.0330237	-0.90226	-0.05028	-0.77617	0.13092	-0.25858	0.135167
1504	0.666667	0	0.590845	0.446839	0	1.70435	0.394147	1	0.220953	0.0444999	0	1.6596	1.35446	0.51563	-1.23779	1.35537	-0.0638	0.135167
1505	0.555556	0	0.501554	0.206336	0	1.26345	0.394147	1	0.017113	0.003666	0	1.41493	0.63447	-0.53391	-0.4853	-0.80278	-0.02325	0.135167
1506	0.185185	0	0.519395	0.328845	0	1.03343	0.394147	0.754522	0.0557031	0.00443895	0	1.20881	0.49731	-0.31485	-1.08562	-0.95827	-0.25799	0.135167
1507	0.148148	0	0.506415	0.185604	0.030303	0.87047	0.394147	1	0.0690192	0.00726574	0.00484098	1.47527	0.75569	-0.21628	-0.72669	-2.13969	0.62809	0.135167
1508	1	0	0.487554	0.493362	0	1.98092	0.0265972	0.0602517	0	0.000331265	0	0.0871802	-0.8501	-0.06597	-0.70387	2.61628	-0.08327	0.135167
1509	0.333333	0	0.237028	0.316079	0	0.886441	0.0136309	0.0975251	0	0.000640445	0	0.111796	-0.82726	-0.05973	0.09476	-0.75997	-0.52151	0.135167
1510	0.555556	0	0.228274	0.214271	0	0.998101	0.0136309	0.0539194	0	0.000684614	0	0.0682349	-0.86949	-0.04704	0.51015	-0.87471	-0.35643	0.135167
1511	0.444444	0.111111	0.454193	0.322647	0	1.3324	0.00891724	0.0701853	0.016684	0.00110422	0	0.0968907	-0.81687	0.01646	-0.23579	-0.292	-0.0824	0.135167
1512	0.666667	0	0.45999	0.461363	0	1.58802	0.00891724	0.245278	0.0367264	0.00128089	0	0.292203	-0.59574	0.04117	-0.78326	1.39667	-0.23126	0.135167
1513	0.555556	0	0.481356	0.33107	0	1.36798	0.00891724	0.285433	0.0401037	0.00159007	0	0.336044	-0.54427	0.04777	-0.67072	0.11699	-0.14863	0.135167
1514	0.518519	0	0.469078	0.507812	0	1.49541	0.00891724	0.0839402	0.023371	0.000596277	0	0.116825	-0.78808	0.03516	-1.02659	1.32033	-0.3206	0.135167
1515	0.481481	0	0.455997	0.286938	0	1.22442	0.00891724	0.358899	0.0200251	0.00234094	0	0.390183	-0.5247	-0.04931	-0.54213	-0.44036	-0.17472	0.135167
1516	0.333333	0.666667	0.359439	0.21803	0	1.57747	1	1	0.180009	0.0133831	0	2.19339	1.94267	-0.32757	2.26881	-1.49599	0.53899	0.135167
1517	0.555556	0	0.381724	0.361544	0	1.29882	1	1	0.201951	0.0640666	0	2.26602	2.24672	0.10956	-0.37019	0.3001	-0.29157	0.135167
1518	0.666667	0	0.579268	0.296462	0.030303	1.5727	0.394147	1	0.355201	0.154281	0.103631	2.00726	1.66327	3.86667	-0.83792	0.22249	0.84548	0.135167
1519	0.222222	0	0.511894	0.380294	0	1.11441	0.394147	1	0.0676598	0.00660321	0	1.46841	0.78052	-0.3201	-1.13927	-0.47468	-0.29169	0.135167
1520	0.185185	0	0.50274	0.200018	0	0.887943	0.394147	1	0.0993507	0.00724366	0	1.50074	0.86046	-0.20279	-0.7551	-1.92555	-0.17353	0.135167
1521	0.666667	0	0.153842	0.282971	0	1.10348	0.148099	0.630437	0.0337859	0.00565359	0	0.817976	-0.0126	-0.15611	0.72176	-0.07422	-0.4533	0.135167
1522	0.555556	0	0.1641	0.424218	0	1.14387	0.148099	0.514475	0.0933362	0.00828162	0	0.764192	0.03694	0.1148	0.30476	0.65673	-0.60131	0.135167
1523	0.666667	0	0.185817	0.63296	0	1.48544	0.323991	1	0.198138	0.0606435	0	1.58277	1.28008	0.60118	-0.13286	2.5447	-0.69608	0.135167
1524	0.666667	0	0.456382	0.331731	0	1.45478	0.0265972	0.0362831	0	0.000220843	0	0.0631011	-0.87331	-0.05899	-0.49707	0.43515	-0.13248	0.135167
1525	0.555556	0	0.459305	0.454422	0	1.46928	0.0265972	0.0647533	0	0.000265012	0	0.0916155	-0.84574	-0.06728	-0.84823	1.02141	-0.27359	0.135167
1526	0.518519	0	0.454694	0.290557	0	1.26377	0.0265972	0.0336021	0	0.000198759	0	0.0603981	-0.8759	-0.05821	-0.5183	-0.3006	-0.16311	0.135167
1527	0.481481	0	0.458269	0.313521	0	1.25327	0.0265972	0.00596215	0	6.6253e-05	0	0.0326256	-0.90267	-0.05016	-0.60632	-0.23855	-0.194	0.135167
1528	0.666667	0	0.232576	0.619272	0	1.51851	0.546005	1	0	0.12948	0	1.67549	1.40858	0.15049	-0.27705	2.46311	-0.62879	0.135167
1529	0.518519	0.111111	0.474073	0.417879	0	1.52158	0.0265972	0.033412	0	0.000265012	0	0.0602742	-0.87609	-0.05815	-0.45321	0.64233	-0.10321	0.135167
1530	0.666667	0	0.484848	0.576832	0	1.72835	0.0265972	0.0387039	0	0.000375433	0	0.0656766	-0.87096	-0.05969	-1.11969	2.27156	-0.29456	0.135167
1531	0.555556	0	0.452138	0.208255	0	1.21595	0.0265972	0.0151855	0	0.000132506	0	0.0419152	-0.89374	-0.05284	-0.30479	-0.81189	-0.08448	0.135167
1532	0.481481	0	0.47292	0.363639	0	1.31804	0.0265972	0.0155056	0	0.000110422	0	0.0422132	-0.89343	-0.05294	-0.76694	0.14058	-0.21625	0.135167
1533	0.666667	0.333333	0.259973	0.457658	0	1.71763	0.546005	1	0	0.195535	0	1.74154	1.7335	0.61539	1.16942	1.24569	-0.04981	0.135167
1534	0.666667	0	0.549516	0.673108	0	1.88929	0.394147	1	0.348091	0.0564917	0	1.79873	1.74013	1.07949	-1.56182	3.01687	-0.2941	0.135167
1535	0.666667	0	0.508303	0.303571	0	1.47854	0.0265972	1	0	0.0164528	0	1.04305	0.13754	-0.22856	-0.63027	0.25181	-0.048	0.151081
1536	0.555556	0	0.480822	0.243821	0	1.2802	0.0265972	0.0490777	0	0.000397518	0	0.0760724	-0.86092	-0.06271	-0.48767	-0.53018	-0.07879	0.151081
1537	0.518519	0	0.458035	0.269358	0	1.24591	0.0265972	0.0342223	0	8.83373e-05	0	0.0609079	-0.8753	-0.05839	-0.4831	-0.46282	-0.14188	0.151081
1538	0.666667	0	0.164133	0.494424	0	1.32522	0.148099	0.424523	0.0270737	0.00359974	0	0.603295	-0.23975	-0.13653	0.24087	1.50016	-0.61074	0.151081
1539	0.555556	0	0.183762	0.464003	0	1.20332	0.148099	1	0.0411815	0.0221506	0	1.21143	0.44093	-0.1262	0.14671	0.96388	-0.60957	0.151081
1540	0.518519	0	0.176746	0.421904	0	1.11717	0.148099	0.772458	0.0139022	0.005499	0	0.939958	0.06852	-0.28009	0.23314	0.54052	-0.59979	0.151081
1541	0.666667	0	0.456365	0.290223	0.0151515	1.42841	0.00891724	0.826147	0.0735518	0.0040856	0.00101323	0.913715	0.07124	0.05288	-0.38979	0.12079	0.30242	0.151081
1542	0.666667	0	0.458804	0.335849	0	1.46132	0.00891724	0.283532	0.0100299	0.00167841	0	0.304158	-0.62347	-0.06521	-0.51657	0.46634	-0.13212	0.151081
1543	0.555556	0	0.457985	0.328252	0	1.34179	0.00891724	0.0770677	0	0.000795035	0	0.08678	-0.85404	-0.04987	-0.57943	0.08364	-0.17365	0.151081
1544	0.666667	0	0.470448	0.482127	0	1.61924	0.0265972	0.103237	0	0.000839204	0	0.130674	-0.80362	-0.07154	-0.86439	1.55768	-0.23619	0.151081
1545	0.444444	0.111111	0.531189	0.296366	0	1.38311	0.00891724	0.0403145	0.020033	0.000574192	0	0.0698389	-0.83806	0.03651	-0.46345	-0.45591	0.0311	0.151081
1546	0.666667	0	0.482309	0.646569	0	1.79554	0.00891724	0.120393	0.016684	0.000949626	0	0.146944	-0.76825	0.00184	-1.25589	2.79084	-0.35432	0.151081
1547	0.518519	0	0.476011	0.38814	0	1.38267	0.00891724	0.066694	0.00334591	0.000441686	0	0.0793988	-0.8612	-0.04244	-0.79997	0.43103	-0.21593	0.151081
1548	0.555556	0	0.456699	0.473815	0	1.48607	0.00891724	0.0507583	0	0.000220843	0	0.0598964	-0.88437	-0.04915	-0.88292	1.16922	-0.29203	0.151081
1549	0.481481	0	0.471049	0.36393	0	1.31646	0.00891724	0.107079	0	0.000706698	0	0.116702	-0.82498	-0.05861	-0.75955	0.13963	-0.21864	0.151081
1550	1	0	0.389759	0.586015	0	1.97577	1	1	0.215392	0.0806078	0	2.296	2.36268	0.27672	-0.53748	3.26107	-0.27479	0.151081
1551	0.555556	0	0.366806	0.311507	0	1.23387	1	1	0.151412	0.121287	0	2.2727	2.39164	0.31208	-0.20957	-0.07903	-0.26933	0.151081
1552	0.185185	0	0.401186	0.24356	0	0.829932	1	0.766046	0.0775561	0.00624986	0	1.84985	1.41916	-0.69402	-0.47083	-1.64717	-0.33048	0.151081
1553	0.666667	0	0.503324	0.236395	0	1.40639	0.394147	1	0.435161	0.117533	0	1.94684	2.26513	1.83892	-0.46873	-0.25643	0.00062	0.151081
1554	0.555556	0	0.517391	0.338579	0	1.41153	0.394147	1	0.347456	0.0464654	0	1.78807	1.68906	1.00632	-0.82055	0.19377	-0.11212	0.151081
1555	0.666667	0	0.462112	0.412345	0	1.54112	0.0265972	0.0560202	0	0.000397518	0	0.0830149	-0.8542	-0.06473	-0.68756	1.03313	-0.18954	0.151081
1556	0.333333	0	0.243727	0.522726	0	1.09979	0.0136309	0.114181	0.0133396	0.00130297	0	0.142455	-0.77761	-0.01539	-0.36663	0.78322	-0.67931	0.151081
1557	0.555556	0	0.228124	0.328046	0	1.11173	0.0136309	0.198882	0	0.00262803	0	0.215141	-0.71941	-0.07537	0.2703	-0.02669	-0.44793	0.151081
1558	0.518519	0.333333	0.225267	0.408696	0	1.48582	0.0136309	0.0214477	0.0100079	0.000287096	0	0.0453736	-0.88	-0.00668	1.29064	0.43412	-0.11457	0.151081
1559	0.666667	0	0.208821	0.326975	0	1.20246	0.546005	1	0	0.131137	0	1.67714	1.41828	0.16437	0.42599	0.27947	-0.42303	0.151081
1560	0.555556	0	0.285867	0.558954	0	1.40038	0.546005	1	0.00378788	0.0372562	0	1.58705	0.97274	-0.47275	-0.43001	1.71949	-0.56418	0.151081
1561	0.666667	0	0.460474	0.334485	0	1.46163	0.00891724	0.292025	0	0.00216426	0	0.303107	-0.64103	-0.10552	-0.51606	0.45194	-0.12932	0.151081
1562	0.666667	0	0.465737	0.454435	0	1.58684	0.0265972	0.0324117	0	0.000198759	0	0.0592076	-0.87706	-0.05786	-0.7907	1.34748	-0.21849	0.151081
1563	0.518519	0	0.4644	0.327687	0	1.31061	0.0265972	0.0568405	0	0.000198759	0	0.0836364	-0.8534	-0.06497	-0.6294	-0.02105	-0.18208	0.151081
1564	0.555556	0	0.459338	0.375556	0	1.39045	0.0265972	0.0372334	0	0.000220843	0	0.0640515	-0.87239	-0.05926	-0.68412	0.44118	-0.21098	0.151081
1565	0.481481	0	0.464868	0.373585	0	1.31993	0.0265972	0.0133048	0	2.20843e-05	0	0.0399241	-0.89556	-0.0523	-0.75843	0.21113	-0.23382	0.151081
1566	0.666667	0	0.193869	0.457114	0.0151515	1.3328	0.323991	1	0.217198	0.0501977	0.0441317	1.63552	1.03451	1.47704	0.2268	1.23738	-0.14407	0.151081
1567	0.666667	0	0.157501	0.296759	0	1.12093	0.148099	1	0.0996745	0.0185508	0	1.26632	0.57851	0.07625	0.67752	0.03184	-0.45977	0.151081
1568	0.666667	0	0.532342	0.326409	0	1.52542	0.394147	1	0.171628	0.00883373	0	1.57461	1.05839	0.08734	-0.76523	0.42697	-0.03703	0.151081
1569	0.555556	0	0.501704	0.293223	0.0151515	1.36563	0.394147	1	0.124939	0.0187275	0.0029271	1.54074	0.96924	0.03889	-0.64944	-0.15754	0.30811	0.151081
1570	0.333333	0.666667	0.429318	0.385304	0	1.81462	1	1	0.0780276	0.00724366	0	2.08527	1.65057	-0.75519	1.65882	-0.22013	0.48842	0.151081
1571	0.222222	0	0.362312	0.229149	0	0.813683	1	1	0.208204	0.160553	0	2.36876	2.73259	0.80534	-0.26739	-1.66989	-0.34937	0.151081
1572	0.518519	0	0.379101	0.413774	0	1.31139	1	0.691519	0.0476677	0.00644862	0	1.74564	1.26963	-0.78584	-0.49631	0.57791	-0.35248	0.151081
1573	0.666667	0	0.460792	0.400086	0	1.52754	0.00891724	0.152265	0.0200267	0.000949626	0	0.182158	-0.72965	0.00392	-0.65862	0.94338	-0.1811	0.151081
1574	0.555556	0	0.481507	0.40733	0	1.44439	0.00891724	0.273468	0.0368285	0.00181091	0	0.321025	-0.56359	0.0399	-0.83432	0.68282	-0.20844	0.151081
1575	0.518519	0	0.45416	0.277086	0	1.24976	0.00891724	0.050058	0.0033349	0.000463771	0	0.0627739	-0.87731	-0.0376	-0.48515	-0.40523	-0.15307	0.151081
1576	0.481481	0	0.460458	0.295987	0	1.23793	0.00891724	0.0855608	0	0.000419602	0	0.0948976	-0.85067	-0.05929	-0.57584	-0.37149	-0.17717	0.151081
1577	1	0	0.206549	0.535104	0	1.74165	0.148099	1	0.0274335	0.00870122	0	1.18423	0.34178	-0.26939	0.24592	2.79391	-0.45209	0.151081
1578	0.666667	0.444444	0.0011861	0.24843	0	1.36073	0	0.233184	0.00378788	0.00428436	0	0.241256	-0.69053	-0.05235	2.97062	-0.4516	-0.05094	0.151081
1579	0.555556	0.444444	0.0011861	0.24843	0	1.24962	0	0.127046	0	0.00172258	0	0.128768	-0.81333	-0.05046	2.88723	-0.77431	-0.0977	0.151081
1580	0.518519	0.444444	0.0011861	0.24843	0	1.21258	0	0.600096	0.00726107	0.0117268	0	0.619084	-0.28869	-0.09232	2.85944	-0.88188	-0.11328	0.151081
1581	0.666667	0	0.524674	0.270465	0	1.46181	0.394147	1	0.141819	0.0220401	0	1.55801	1.04407	0.06402	-0.62154	0.00704	-0.00043	0.151081
1582	0.555556	0	0.501453	0.246209	0.0606061	1.36382	0.394147	1	0.289854	0.0367483	0.0509992	1.77175	1.21884	1.7485	-0.48884	-0.51357	1.57497	0.151081
1583	0.444444	0.444444	0.051303	0.216773	0	1.15697	0.0100185	0.0211776	0	0.000176675	0	0.0313728	-0.91162	-0.04132	2.68359	-1.30655	-0.06037	0.151081
1584	0.666667	0.333333	0.0609255	0.288205	0	1.34913	0.0100185	1	0.0233522	0.0115501	0	1.04492	0.15376	-0.15601	2.2623	-0.11436	-0.15067	0.151081
1585	0.888889	0.333333	0.0621283	0.254924	0	1.53927	0.0100185	0.726432	0	0.00673572	0	0.743186	-0.19471	-0.19809	2.49482	0.28606	-0.02947	0.151081
1586	0.851852	0.333333	0.0823922	0.324134	0	1.59171	0.0100185	0.0813493	0	0.000463771	0	0.0918315	-0.85335	-0.05884	2.24796	0.70136	-0.07659	0.151081
1587	0.814815	0	0.106131	0.579145	0	1.50009	0.0100185	0.0997759	0	0.000507939	0	0.110302	-0.83066	-0.05727	0.3875	2.53491	-0.68579	0.151081
1588	0.555556	0.111111	0.473839	0.422996	0	1.5635	0.0265972	0.0163659	0	0.000198759	0	0.0431619	-0.8926	-0.05319	-0.43593	0.78709	-0.09164	0.151081
1589	0.666667	0	0.453859	0.231037	0	1.35156	0.0265972	0.0509383	0	0.00066253	0	0.0781981	-0.85427	-0.05631	-0.27718	-0.31713	-0.0538	0.151081
1590	0.518519	0	0.483411	0.531447	0	1.53338	0.0265972	0.0022208	0	2.20843e-05	0	0.0288401	-0.90629	-0.04907	-1.12671	1.49814	-0.32236	0.151081
1591	0.481481	0	0.458002	0.376989	0	1.31647	0.0265972	0.0547197	0	0.000331265	0	0.0816482	-0.85545	-0.06435	-0.73888	0.23009	-0.24457	0.151081
1592	0.444444	0	0.471918	0.356325	0	1.27269	0.0265972	0.00464167	0	6.6253e-05	0	0.0313051	-0.90395	-0.04977	-0.77421	-0.02698	-0.22661	0.151081
1593	0.37037	0	0.461661	0.336627	0	1.16866	0.0265972	0.00286103	0	2.20843e-05	0	0.0294803	-0.90567	-0.04926	-0.75288	-0.38825	-0.25446	0.151081
1594	0.407407	0	0.458503	0.243857	0	1.10977	0.0265972	0.00399144	0	6.6253e-05	0	0.0306549	-0.90458	-0.04958	-0.51833	-0.97393	-0.1678	0.151081
1595	0.666667	0	0.154093	0.273791	0	1.09455	0.148099	1	0.0208926	0.00797244	0	1.17696	0.32146	-0.29903	0.74069	-0.14117	-0.44608	0.151081
1596	0.555556	0	0.162112	0.295164	0	1.01283	0.148099	1	0.167943	0.156269	0	1.47231	1.41823	1.2842	0.58356	-0.30383	-0.50015	0.151081
1597	0.518519	0	0.156315	0.291228	0	0.966061	0.148099	0.835151	0.0117506	0.00397518	0	0.998976	0.11922	-0.31285	0.58635	-0.44404	-0.51968	0.151081
1598	1	0.111111	0.362847	0.358304	0	1.83226	1	1	0.137282	0.0569113	0	2.19419	2.04517	-0.18498	0.44448	1.54117	0.0152	0.151081
1599	0.555556	0.111111	0.363966	0.288205	0	1.31884	1	1	0.0862323	0.036925	0	2.12316	1.81668	-0.51676	0.2545	-0.26991	-0.11446	0.151081
1600	0.518519	0.111111	0.38296	0.358813	0	1.3714	1	1	0.148265	0.0529803	0	2.20125	2.05414	-0.17111	0.00712	0.15979	-0.16438	0.151081
1601	0.666667	0	0.503324	0.192573	0.0151515	1.37772	0.394147	1	0.429338	0.236346	0.0318604	2.09169	2.64646	3.27521	-0.35934	-0.57823	0.43633	0.151081
1602	0.555556	0	0.502506	0.19384	0	1.2519	0.394147	1	0.122563	0.0522294	0	1.56894	1.14057	0.20028	-0.46375	-0.89157	-0.01242	0.151081
1603	0.518519	0	0.505145	0.297992	0	1.32166	0.394147	0.851687	0.0309947	0.0040856	0	1.28091	0.52694	-0.43775	-0.71775	-0.22455	-0.1091	0.151081
1604	0.148148	0	0.506782	0.195097	0	0.850028	0.394147	0.983294	0.0240986	0.00373225	0	1.40527	0.63634	-0.50255	-0.78715	-2.0684	-0.18033	0.151081
1605	0.555556	0.111111	0.460257	0.34027	0	1.46719	0.0265972	0.74923	0	0.00496897	0	0.780796	-0.15865	-0.23187	-0.20958	0.16296	-0.04171	0.151081
1606	0.444444	0.111111	0.584932	0.443241	0	1.58373	0.0265972	0.0141551	0	0.00015459	0	0.0409069	-0.89474	-0.05254	-0.97224	0.6635	-0.0225	0.151081
1607	0.666667	0	0.457651	0.269369	0	1.39369	0.0265972	0.022148	0	0.00030918	0	0.0490544	-0.887	-0.05487	-0.37191	-0.03254	-0.07953	0.151081
1608	0.481481	0	0.454945	0.2774	0	1.21383	0.0265972	0.0240287	0	0.000132506	0	0.0507584	-0.88518	-0.05542	-0.51739	-0.51522	-0.16788	0.151081
1609	0.518519	0	0.45416	0.320123	0	1.2928	0.0265972	0.0201873	0	0.000287096	0	0.0470716	-0.8889	-0.0543	-0.57562	-0.08536	-0.18758	0.151081
1610	0.666667	0	0.155012	0.305471	0	1.12715	0.148099	1	0.132254	0.0334136	0	1.31377	0.72892	0.29449	0.67178	0.08991	-0.46977	0.151081
1611	0.666667	0	0.308386	0.521711	0	1.49676	0.546005	1	0	0.0438815	0	1.58989	0.99638	-0.43931	-0.35005	1.77752	-0.46149	0.151081
1612	0.666667	0	0.466756	0.364722	0	1.49814	0.0265972	0.0506382	0	0.000485855	0	0.0777213	-0.85941	-0.06317	-0.60714	0.68591	-0.14585	0.151081
1613	0.555556	0	0.480655	0.468854	0	1.50506	0.0265972	0.0290605	0	0.00015459	0	0.0558123	-0.8803	-0.05688	-0.96107	1.14354	-0.2594	0.151081
1614	0.518519	0	0.489926	0.378559	0	1.387	0.0265972	0.0316214	0	0.000353349	0	0.0585719	-0.87782	-0.05763	-0.83276	0.3708	-0.19201	0.151081
1615	0.666667	0.333333	0.248054	0.467491	0	1.71554	0.0136309	0.123424	0	0.00181091	0	0.138866	-0.79733	-0.06033	1.19482	1.30689	-0.07135	0.151081
1616	0.518519	0.333333	0.241238	0.560659	0	1.65375	0.0136309	0.13951	0.00666667	0.00238511	0	0.162193	-0.76371	-0.03853	0.91172	1.57249	-0.21749	0.151081
1617	0.555556	0.333333	0.24498	0.416148	0	1.55002	0.0136309	0.0318215	0	0.000242927	0	0.0456953	-0.89574	-0.04754	1.22981	0.60336	-0.08075	0.151081
1618	0.481481	0.333333	0.233269	0.289159	0	1.33724	0.0136309	0.0511084	0	0.000618361	0	0.0653576	-0.87221	-0.04622	1.48501	-0.56517	-0.02471	0.151081
1619	0.518519	0.222222	0.4715	0.399542	0	1.61178	0.00891724	0.0663139	0.00333333	0.00101588	0	0.0795803	-0.85672	-0.03539	-0.00546	0.49657	0.04803	0.151081
1620	0.666667	0	0.479252	0.490411	0	1.63633	0.00891724	0.336071	0	0.00329056	0	0.348279	-0.59352	-0.11141	-0.91448	1.62151	-0.23188	0.151081
1621	0.555556	0	0.505964	0.382805	0	1.44432	0.00891724	0.175373	0.0167028	0.00152382	0	0.202517	-0.71016	-0.00723	-0.87249	0.5158	-0.16055	0.151081
1622	0.666667	0.333333	0.230404	0.441163	0	1.67157	0.546005	1	0	0.197323	0	1.74333	1.73835	0.62233	1.31602	1.10484	-0.07194	0.151081
1623	0.666667	0	0.154627	0.275354	0	1.09665	0.148099	1	0.155117	0.00861288	0	1.31183	0.67183	0.21499	0.7349	-0.13325	-0.44569	0.151081
1624	0.555556	0	0.188824	0.29764	0	1.04202	0.148099	1	0.0170483	0.0404364	0	1.20558	0.46633	-0.09212	0.4775	-0.26856	-0.47036	0.151081
1625	0.666667	0	0.520631	0.5753	0.0151515	1.77775	0.394147	1	0.395315	0.114971	0.0116521	1.91609	2.08165	1.90682	-1.22957	2.27202	0.15117	0.151081
1626	0.555556	0	0.515737	0.479593	0	1.55089	0.394147	1	0.0218716	0.00797244	0	1.42399	0.66676	-0.48723	-1.11352	1.24216	-0.22649	0.151081
1627	0.518519	0	0.503408	0.185779	0	1.20771	0.394147	1	0.0697308	0.00733199	0	1.47121	0.78568	-0.31253	-0.47472	-1.05865	-0.02159	0.151081
1628	0.148148	0	0.506181	0.195097	0	0.849427	0.394147	0.876846	0.0918858	0.00600693	0	1.36889	0.7183	-0.20036	-0.78346	-2.06887	-0.18152	0.151081
1629	0.666667	0.333333	0.223622	0.598112	0	1.82173	0.546005	1	0	0.0588989	0	1.6049	1.06912	-0.33523	1.00786	2.26985	-0.20512	0.151081
1630	0.666667	0	0.466823	0.372925	0	1.50641	0.00891724	0.211456	0.0233993	0.00152382	0	0.245297	-0.65974	0.00497	-0.62397	0.74542	-0.15228	0.151081
1631	0.555556	0	0.453024	0.261415	0	1.26999	0.00891724	0.187347	0.00666824	0.00156799	0	0.204501	-0.72435	-0.04855	-0.41999	-0.41716	-0.12583	0.151081
1632	0.518519	0	0.466422	0.253057	0	1.238	0.00891724	0.0637129	0.0133475	0.000507939	0	0.0864856	-0.83345	0.00321	-0.47899	-0.578	-0.11949	0.151081
1633	0.555556	0.111111	0.519145	0.465674	0	1.65149	0.394147	1	0.0735824	0.00945209	0	1.47718	0.80569	-0.28351	-0.69266	1.12855	-0.07249	0.151081
1634	0.666667	0	0.52713	0.587519	0	1.78132	0.394147	1	0.17959	0.0194121	0	1.59315	1.12751	0.187	-1.298	2.37354	-0.2533	0.151081
1635	0.333333	0.777778	0.323789	0.20665	0	1.64155	1	1	0.0997323	0.0323756	0	2.13211	1.82853	-0.49847	2.82375	-1.60551	0.64527	0.151081
1636	0.555556	0.111111	0.387554	0.515261	0	1.56948	1	1	0.162287	0.0537532	0	2.21604	2.09509	-0.11119	-0.31178	1.43021	-0.26804	0.151081
1637	0.666667	0	0.470949	0.513773	0	1.65139	0.00891724	0.337502	0.00667452	0.0019655	0	0.355059	-0.57894	-0.09227	-0.93542	1.7962	-0.26068	0.151081
1638	0.555556	0	0.496976	0.270984	0	1.32352	0.00891724	0.0911728	0	0.000927541	0	0.101018	-0.84038	-0.05398	-0.60359	-0.32166	-0.08139	0.151081
1639	0.518519	0	0.452523	0.237507	0	1.20855	0.00891724	0.035973	0	0.000176675	0	0.0450669	-0.89869	-0.04485	-0.3994	-0.69582	-0.12296	0.151081
1640	0.666667	0	0.175192	0.572782	0	1.41464	0.323991	1	0.0738258	0.0592743	0	1.45709	0.95065	0.11806	0.03401	2.0931	-0.66103	0.151081
1641	0.666667	0	0.517758	0.440975	0.0151515	1.64055	0.394147	1	0.166303	0.0263245	0.00855615	1.59533	1.07602	0.36265	-0.93655	1.27379	0.25515	0.151081
1642	0.555556	0	0.509589	0.326659	0	1.3918	0.394147	1	0.0714172	0.00781785	0	1.47338	0.79311	-0.3018	-0.76944	0.10115	-0.11083	0.151081
1643	0.518519	0	0.501771	0.208396	0	1.22869	0.394147	1	0.0471929	0.00856872	0	1.44991	0.73607	-0.38569	-0.51731	-0.89548	-0.04044	0.151081
1644	0.666667	0	0.461143	0.347271	0	1.47508	0.0265972	0.0297607	0	0.000220843	0	0.0565788	-0.87962	-0.05709	-0.5471	0.54913	-0.13856	0.151081
1645	0.555556	0	0.464417	0.331917	0	1.35189	0.0265972	0.0663739	0	0.000927541	0	0.0938986	-0.83932	-0.06081	-0.61002	0.11627	-0.1697	0.151081
1646	0.518519	0	0.453608	0.222648	0	1.19478	0.0265972	0.00878316	0	0.00015459	0	0.035535	-0.89994	-0.05098	-0.37153	-0.80692	-0.10972	0.151081
1647	0.481481	0	0.550952	0.46343	0	1.49586	0.0265972	0.00864311	0	0.000132506	0	0.0353728	-0.90007	-0.05094	-1.26341	0.91444	-0.2027	0.151081
1648	0.444444	0	0.504143	0.388409	0	1.337	0.0265972	0.025029	0	0.000331265	0	0.0519575	-0.88421	-0.05571	-0.95976	0.22642	-0.21413	0.151081
1649	0.666667	0	0.458988	0.339035	0	1.46469	0.00891724	0.213757	0.0133946	0.00106005	0	0.237129	-0.68815	-0.04048	-0.52288	0.48866	-0.13452	0.151081
1650	0.555556	0	0.471149	0.35204	0	1.37874	0.00891724	0.188578	0.00333648	0.001833	0	0.202665	-0.73347	-0.06405	-0.67796	0.26841	-0.17741	0.151081
1651	0.518519	0	0.452673	0.252084	0	1.22328	0.00891724	0.0216978	0	0.000132506	0	0.0307476	-0.91251	-0.04069	-0.42886	-0.59168	-0.13419	0.151081
1652	0.481481	0	0.488774	0.33379	0	1.30405	0.00891724	0.0590613	0.0166981	0.0011263	0	0.0858029	-0.82764	0.0197	-0.76293	-0.0749	-0.17309	0.151081
1653	0.666667	0.333333	0.238757	0.495932	0	1.73469	0.546005	1	0	0.13721	0	1.68322	1.44738	0.206	1.16705	1.51829	-0.10536	0.151081
1654	0.666667	0	0.57982	0.488927	0	1.73541	0.394147	1	0.362517	0.0722378	0	1.8289	1.8564	1.24727	-1.28551	1.66252	-0.11063	0.151081
1655	0.555556	0	0.507167	0.391684	0	1.45441	0.394147	1	0.144216	0.0187938	0	1.55716	1.03468	0.05077	-0.89512	0.58323	-0.16658	0.151081
1656	0.666667	0	0.466121	0.414725	0	1.54751	0.00891724	0.296757	0.0302011	0.00567567	0	0.341551	-0.53969	0.03438	-0.70865	1.05736	-0.18718	0.347937
1657	0.555556	0	0.462345	0.32162	0	1.33952	0.00891724	0.135759	0.00334276	0.00214218	0	0.150161	-0.78462	-0.04867	-0.58159	0.04093	-0.16406	0.347937
1658	0.481481	0	0.481407	0.310985	0	1.27387	0.00891724	0.0468669	0	0.000353349	0	0.0561375	-0.88814	-0.04802	-0.68499	-0.24983	-0.16417	0.347937
1659	0.518519	0	0.459656	0.293419	0	1.27159	0.00891724	0.0418851	0	0.000242927	0	0.0510452	-0.89296	-0.04657	-0.54098	-0.28333	-0.15875	0.347937
1660	0.666667	0.333333	0.205663	0.257479	0	1.46314	0.546005	1	0.00757576	0.522692	0	2.07627	3.33991	2.91467	1.79183	-0.27541	0.04713	0.347937
1661	0.666667	0	0.464233	0.380504	0	1.5114	0.0265972	0.0626726	0	0.000375433	0	0.0896452	-0.84775	-0.06667	-0.62972	0.80349	-0.16227	0.347937
1662	0.333333	0	0.504277	0.250045	0	1.08765	0.394147	1	0.323434	0.104768	0	1.82235	1.91329	1.32489	-0.7528	-1.12285	-0.15012	0.347937
1663	0.555556	0.222222	0.374791	0.414333	0	1.5669	1	1	0.205012	0.0511473	0	2.25616	2.19141	0.03071	0.35125	0.66175	-0.06329	0.347937
1664	0.333333	0.444444	0.453458	0.259962	0	1.4912	1	1	0.0988699	0.01886	0	2.11773	1.76291	-0.59246	1.02455	-1.11655	0.33776	0.347937
1665	0.518519	0	0.414166	0.265078	0	1.19776	1	1	0.0960816	0.0647291	0	2.16081	1.97825	-0.28463	-0.31212	-0.51368	-0.19114	0.347937
1666	0.222222	0	0.510424	0.23071	0	0.963356	0.394147	1	0.0961412	0.05552	0	1.54581	1.09035	0.12587	-0.81838	-1.58402	-0.17448	0.347937
1667	0.666667	0	0.15877	0.276011	0	1.10145	0.323991	1	0.0325316	0.0587001	0	1.41522	0.84493	-0.03709	0.71801	-0.1239	-0.44172	0.347937
1668	0.666667	0	0.247352	0.491923	0	1.40594	0.0136309	0.0367232	0	0.000596277	0	0.0509504	-0.88614	-0.04203	-0.06156	1.5251	-0.51015	0.347937
1669	0.555556	0	0.239901	0.536913	0	1.33237	0.0136309	0.0177864	0	0.000110422	0	0.0315277	-0.90933	-0.04346	-0.21377	1.53377	-0.60138	0.347937
1670	0.851852	0	0.230363	0.244821	0	1.32704	0.0136309	0.0766876	0.00667138	0.000441686	0	0.0974316	-0.83424	-0.03412	0.65991	0.21741	-0.25423	0.347937
1671	0.481481	0	0.231098	0.271732	0	0.984311	0.0136309	0.0120844	0.00333333	0.00015459	0	0.0292032	-0.90712	-0.03044	0.32069	-0.65987	-0.431	0.347937
1672	0.407407	0	0.227188	0.379306	0	1.0139	0.0136309	0.00613221	0	8.83373e-05	0	0.0198514	-0.92062	-0.04006	0.05475	-0.08098	-0.55283	0.347937
1673	0.444444	0	0.237362	0.387177	0	1.06898	0.0136309	0.0091733	0	0.000110422	0	0.0229146	-0.91767	-0.04095	0.02877	0.0909	-0.53174	0.347937
1674	0.666667	0.333333	0.207668	0.376176	0	1.58384	0.546005	1	0.0884862	0.113756	0	1.74825	1.56275	0.37942	1.53406	0.61077	-0.046	0.347937
1675	0.666667	0	0.46714	0.557484	0	1.69129	0.0265972	0.0213577	0	0.000198759	0	0.0481537	-0.88776	-0.05464	-1.01111	2.11415	-0.29997	0.347937
1676	0.555556	0	0.457969	0.264307	0	1.27783	0.0265972	0.0210576	0	8.83373e-05	0	0.0477431	-0.88805	-0.05455	-0.44478	-0.39244	-0.12228	0.347937
1677	0.518519	0	0.471751	0.514661	0	1.50493	0.0265972	0.00262094	0	4.41686e-05	0	0.0292623	-0.90591	-0.04919	-1.0524	1.37384	-0.32264	0.347937
1678	0.555556	0	0.452974	0.222972	0	1.2315	0.00891724	0.0517686	0	0.000265012	0	0.0609509	-0.88339	-0.04945	-0.34004	-0.69983	-0.09533	0.347937
1679	0.666667	0	0.456565	0.299761	0	1.42299	0.00891724	0.162318	0	0.000993794	0	0.172229	-0.77148	-0.0747	-0.43344	0.19759	-0.1056	0.347937
1680	0.518519	0	0.503892	0.380227	0	1.40264	0.00891724	0.0308211	0	0.000397518	0	0.0401359	-0.90367	-0.04335	-0.88659	0.38495	-0.17612	0.347937
1681	0.555556	0.111111	0.154761	0.252104	0	1.07353	0.148099	0.86229	0.0104322	0.00616152	0	1.02698	0.15004	-0.31444	1.10239	-0.63796	-0.3348	0.347937
1682	1	0	0.156599	0.268743	0	1.42534	0.148099	1	0.0823619	0.0121905	0	1.24265	0.49815	-0.04044	0.9903	0.79121	-0.29821	0.347937
1683	0.518519	0	0.161577	0.407398	0	1.08749	0.148099	0.145752	0.0337671	0.00335682	0	0.330976	-0.49651	-0.03581	0.32012	0.42174	-0.60564	0.347937
1684	0.666667	0	0.204678	0.368209	0	1.23955	0.323991	1	0.266257	0.0477905	0	1.63804	1.39237	0.7683	0.3545	0.58254	-0.46071	0.347937
1685	0.555556	0.111111	0.357952	0.267321	0	1.29194	1	1	0.0872036	0.0385813	0	2.12578	1.82896	-0.49909	0.32085	-0.429	-0.10476	0.347937
1686	0.185185	0.111111	0.356883	0.219655	0	0.872834	1	1	0.135232	0.025927	0	2.16116	1.88968	-0.40766	0.14471	-1.85772	-0.22451	0.347937
1687	0.666667	0	0.372386	0.497091	0.257576	1.79372	1	1	0.143534	0.038758	0.013172	2.19546	1.90466	-0.02331	-0.20853	1.58902	6.5354	0.347937
1688	0.666667	0	0.462629	0.379549	0	1.50885	0.00891724	0.283312	0.0133538	0.00156799	0	0.307151	-0.61595	-0.05379	-0.62392	0.79557	-0.16266	0.347937
1689	0.666667	0.333333	0.203826	0.274397	0	1.47822	0.546005	1	0.00757576	0.605221	0	2.1588	3.73757	3.48365	1.76345	-0.14991	0.0311	0.347937
1690	0.666667	0	0.452422	0.291793	0	1.41088	0.00891724	0.487455	0.303992	0.0105121	0	0.810877	0.37574	1.05043	-0.39813	0.13568	-0.10515	0.347937
1691	0.518519	0.333333	0.480789	0.395989	0	1.72863	0.0265972	0.00448161	0	0	0	0.0310788	-0.9041	-0.04973	0.3722	0.46022	0.20116	0.347937
1692	0.666667	0	0.462028	0.382853	0	1.51155	0.0265972	0.0213677	0	4.41686e-05	0	0.0480091	-0.88775	-0.05464	-0.62654	0.8174	-0.16626	0.347937
1693	0.555556	0	0.458169	0.371916	0	1.38564	0.0265972	0.0251891	0	0.000331265	0	0.0521175	-0.88405	-0.05576	-0.67201	0.41095	-0.20897	0.347937
1694	0.481481	0	0.470515	0.41091	0	1.36291	0.0265972	0.000910328	0	0	0	0.0275075	-0.90756	-0.04869	-0.85844	0.48925	-0.25636	0.347937
1695	0.666667	0	0.454577	0.332023	0	1.45327	0.0265972	0.0619523	0	0.00103796	0	0.0895875	-0.8436	-0.05952	-0.49338	0.43467	-0.13368	0.347937
1696	0.666667	0	0.504427	0.285467	0	1.45656	0.394147	1	0.227389	0.0478567	0	1.66939	1.38933	0.56609	-0.57552	0.10855	-0.03752	0.347937
1697	0.555556	0	0.505312	0.228846	0	1.28971	0.394147	1	0.0681067	0.0185508	0	1.4808	0.83872	-0.23683	-0.54478	-0.63025	-0.03813	0.347937
1698	0.666667	0	0.50989	0.368506	0	1.54506	0.00891724	0.263745	0.00336005	0.00187717	0	0.277899	-0.66068	-0.08594	-0.77442	0.73629	-0.09779	0.347937
1699	0.555556	0	0.492566	0.492882	0	1.541	0.00891724	0.128416	0.0167421	0.00200967	0	0.156085	-0.75563	0.00645	-1.0559	1.32783	-0.26435	0.347937
1700	0.518519	0	0.545389	0.365246	0	1.42915	0.00891724	0.0370834	0.0133428	0.000331265	0	0.0596746	-0.86409	0.00402	-1.0065	0.29304	-0.11518	0.347937
1701	0.481481	0	0.458921	0.294372	0	1.23477	0.00891724	0.0329419	0	6.6253e-05	0	0.0419254	-0.90162	-0.04397	-0.56794	-0.38685	-0.17676	0.347937
1702	0.666667	0	0.354744	0.284228	0	1.30564	1	1	0.215323	0.126742	0	2.34207	2.58576	0.5959	-0.02294	0.02964	-0.2144	0.347937
1703	0.555556	0	0.382342	0.371595	0	1.30949	1	1	0.150905	0.0304984	0	2.1814	1.95033	-0.31935	-0.39123	0.37449	-0.2996	0.347937
1704	0.518519	0	0.359506	0.287393	0	1.16542	1	1	0.152113	0.0316247	0	2.18374	1.96261	-0.30169	-0.15891	-0.37593	-0.27319	0.347937
1705	0.666667	0	0.154845	0.314117	0	1.13563	0.323991	1	0.270991	0.101875	0	1.69686	1.66714	1.16192	0.65284	0.15686	-0.47699	0.347937
1706	0.555556	0	0.156599	0.273129	0	0.985283	0.323991	1	0.0662358	0.0187938	0	1.40902	0.73604	-0.18977	0.64832	-0.46988	-0.48846	0.347937
1707	0.444444	0.111111	0.45563	0.317922	0	1.32911	0.0265972	0.0080529	0	0.000110422	0	0.0347605	-0.90065	-0.05077	-0.23266	-0.32823	-0.076	0.347937
1708	0.666667	0	0.487604	0.371072	0	1.52534	0.0265972	0.0188368	0	0.000110422	0	0.0455444	-0.8902	-0.05391	-0.69735	0.74061	-0.12563	0.347937
1709	0.555556	0	0.475159	0.526145	0	1.55686	0.0265972	0.0091633	0	2.20843e-05	0	0.0357826	-0.89957	-0.05109	-1.05883	1.56468	-0.3123	0.347937
1710	0.518519	0	0.46988	0.400952	0	1.38935	0.0265972	0.00352127	0	2.20843e-05	0	0.0301406	-0.90503	-0.04945	-0.80516	0.52486	-0.23352	0.347937
1711	0.481481	0	0.460491	0.296593	0	1.23857	0.0265972	0.00602217	0	2.20843e-05	0	0.0326415	-0.90261	-0.05018	-0.57795	-0.36405	-0.17797	0.347937
1712	0.666667	0	0.515954	0.498415	0.0151515	1.69619	0.394147	1	0.314153	0.0194342	0.00838728	1.73612	1.42917	0.85414	-1.04909	1.69684	0.20702	0.347937
1713	0.666667	0.111111	0.459656	0.332964	0	1.5704	0.00891724	0.24875	0.0133648	0.00481438	0	0.275846	-0.63487	-0.02291	-0.11146	0.4336	0.01067	0.347937
1714	0.555556	0	0.495139	0.467145	0	1.51784	0.00891724	0.0682346	0	0.000507939	0	0.0776597	-0.86259	-0.0473	-1.00859	1.13538	-0.2411	0.347937
1715	0.518519	0	0.451136	0.258381	0	1.22804	0.00891724	0.0589112	0	0.00066253	0	0.068491	-0.87162	-0.04459	-0.43409	-0.548	-0.14139	0.347937
1716	0.666667	0	0.512629	0.414391	0.030303	1.62399	0.394147	1	0.544629	0.680528	0.787785	3.40709	0.95902	21.927	-0.84235	1.06861	0.67206	0.347937
1717	0.555556	0	0.51876	0.383231	0	1.45755	0.394147	1	0.104181	0.0436386	0	1.54197	1.05278	0.07287	-0.92052	0.52204	-0.14505	0.347937
1718	0.518519	0	0.503258	0.239729	0	1.2615	0.394147	1	0.0559215	0.00483647	0	1.45491	0.73988	-0.37938	-0.58833	-0.65696	-0.06493	0.347937
1719	0.666667	0.333333	0.000150351	0.196041	0	1.19619	0	0.633108	0.00757576	0.00790619	0	0.64859	-0.27354	-0.1259	2.68123	-0.82799	-0.14957	0.347937
1720	0.555556	0.333333	0.000167056	0.196041	0	1.0851	0	0.0898023	0.00378788	0.00143548	0	0.0950257	-0.84393	-0.03142	2.59784	-1.1507	-0.19633	0.347937
1721	0.666667	0	0.235307	0.294675	0	1.19665	0.0136309	0.0588712	0.107085	0.00152382	0	0.181111	-0.58395	0.36337	0.39726	0.0539	-0.36634	0.347937
1722	0.555556	0	0.231582	0.402132	0	1.18927	0.0136309	0.016746	0	0.00015459	0	0.0305315	-0.91034	-0.04315	0.09982	0.5257	-0.50256	0.347937
1723	0.481481	0	0.228024	0.292414	0	1.00192	0.0136309	0.0428554	0	0.000463771	0	0.0569501	-0.88505	-0.05075	0.28969	-0.51254	-0.45063	0.347937
1724	0.518519	0	0.228274	0.224567	0	0.971359	0.0136309	0.0246889	0	0.000287096	0	0.0386069	-0.90265	-0.04547	0.45921	-0.90046	-0.38084	0.347937
1725	0.666667	0.111111	0.468527	0.408038	0	1.65434	0.0265972	0.0205474	0	0.000419602	0	0.0475642	-0.88855	-0.05441	-0.30251	0.99583	-0.0388	0.347937
1726	0.555556	0	0.471266	0.257362	0	1.28418	0.0265972	0.0203573	0	0.000132506	0	0.047087	-0.88873	-0.05435	-0.47808	-0.43828	-0.10115	0.347937
1727	0.518519	0	0.459021	0.364818	0	1.34236	0.0265972	0.00625225	0	4.41686e-05	0	0.0328936	-0.90239	-0.05024	-0.68877	0.25179	-0.21774	0.347937
1728	0.666667	0	0.505429	0.296107	0	1.4682	0.394147	1	0.366136	0.0786423	0	1.83893	1.89808	1.3072	-0.60236	0.19086	-0.04515	0.347937
1729	0.555556	0	0.603976	0.51772	0.0151515	1.6924	0.394147	1	0.340685	0.0165412	0.00523501	1.75661	1.50554	0.88242	-1.49967	1.56511	0.24915	0.347937
1730	0.518519	0	0.503358	0.187663	0	1.20954	0.394147	1	0.111252	0.00571984	0	1.51112	0.88655	-0.16431	-0.47892	-1.04377	-0.02319	0.347937
1731	0.481481	0	0.513331	0.381812	0	1.37662	0.394147	1	0	0.00889998	0	1.40305	0.61488	-0.56355	-0.95259	0.29367	-0.183	0.347937
1732	0.666667	0	0.367558	0.29317	0	1.32739	1	1	0.112163	0.0713986	0	2.18356	2.0486	-0.18245	-0.0899	0.10282	-0.20612	0.347937
1733	0.555556	0	0.356064	0.257968	0	1.16959	1	1	0.0520083	0.0330823	0	2.08509	1.70961	-0.67317	-0.05532	-0.486	-0.2391	0.347937
1734	0.185185	0	0.409004	0.332324	0	0.926513	1	0.755632	0.125307	0.0242044	0	1.90514	1.61755	-0.38823	-0.68554	-0.98872	-0.39158	0.347937
1735	0.555556	0.111111	0.458938	0.259842	0	1.38545	0.00891724	0.153065	0.0100299	0.00132506	0	0.173337	-0.75466	-0.03416	-0.03756	-0.43262	0.02131	0.347937
1736	0.666667	0	0.470665	0.530029	0	1.66736	0.00891724	0.0898123	0	0.000750867	0	0.0994804	-0.8417	-0.05359	-0.96908	1.91522	-0.27353	0.347937
1737	0.518519	0	0.476395	0.374796	0	1.36971	0.00891724	0.0904626	0.016728	0.0015459	0	0.117654	-0.79238	0.0175	-0.77262	0.33433	-0.20549	0.347937
1738	0.481481	0	0.480789	0.360585	0	1.32286	0.00891724	0.041605	0	0.000132506	0	0.0506547	-0.89323	-0.04649	-0.79019	0.12211	-0.2043	0.347937
1739	0.666667	0	0.154126	0.2475	0	1.06829	0.148099	1	0.207817	0.0060511	0	1.36197	0.79394	0.39474	0.7975	-0.34202	-0.4244	0.347937
1740	0.555556	0	0.157818	0.345959	0	1.05933	0.148099	1	0.323692	0.0302113	0	1.502	1.20944	1.00024	0.49104	0.07363	-0.54586	0.347937
1741	0.666667	0	0.16126	0.393104	0.0151515	1.23618	0.323991	1	0.0882697	0.0385151	0.00343372	1.45421	0.87331	0.09228	0.48337	0.74547	-0.13206	0.347937
1742	0.518519	0.111111	0.464818	0.286459	0	1.38091	0.0265972	0.0203873	0	0.000485855	0	0.0474704	-0.8887	-0.05436	-0.14223	-0.34391	-0.00799	0.347937
1743	0.666667	0	0.460257	0.369997	0	1.49692	0.0265972	0.0125945	0	0.000132506	0	0.0393242	-0.89625	-0.05209	-0.5918	0.71974	-0.15822	0.347937
1744	0.555556	0	0.452038	0.300168	0	1.30776	0.0265972	0.0120743	0	0.000176675	0	0.0388482	-0.89675	-0.05194	-0.49836	-0.12752	-0.15833	0.347937
1745	0.481481	0	0.463231	0.321152	0	1.26586	0.0265972	0.00855308	0	0.000132506	0	0.0352828	-0.90016	-0.05091	-0.63952	-0.18408	-0.19366	0.347937
1746	0.666667	0	0.225309	0.442691	0	1.33467	0.148099	1	0.0203897	0.00594068	0	1.17443	0.30919	-0.31669	0.12281	1.15004	-0.49706	0.347937
1747	0.555556	0	0.175643	0.390352	0	1.12155	0.148099	1	0.0536817	0.0344957	0	1.23628	0.53264	0.00626	0.33196	0.40957	-0.55971	0.347937
1748	0.518519	0	0.167123	0.250568	0	0.93621	0.148099	0.383898	0	0.00313597	0	0.535133	-0.35356	-0.23381	0.62987	-0.73631	-0.47446	0.347937
1749	0.666667	0	0.360625	0.373011	0	1.4003	1	1	0.17304	0.0438595	0	2.2169	2.07495	-0.13896	-0.23236	0.69457	-0.27868	0.347937
1750	0.555556	0.666667	0.361711	0.311799	0	1.89573	1	0.744838	0.168501	0.00960668	0	1.92295	1.65266	-0.31572	2.22748	-0.14697	0.56106	0.347937
1751	0.666667	0.333333	0.0583695	0.24751	0	1.30588	0.0100185	0.242617	0.00667295	0.00234094	0	0.26165	-0.66943	-0.06543	2.35755	-0.41335	-0.12214	0.347937
1752	0.555556	0.333333	0.0673572	0.285964	0	1.24221	0.0100185	0.180635	0	0.00187717	0	0.192531	-0.7475	-0.07387	2.16095	-0.44907	-0.18867	0.347937
1753	0.851852	0	0.0501671	0.212656	0	1.11467	0.0100185	0.0450562	0	0.000772951	0	0.0558477	-0.88365	-0.04133	1.39225	-0.10697	-0.4432	0.347937
1754	0.481481	0.333333	0.0611093	0.287099	0	1.16302	0.0100185	0.229863	0	0.0015459	0	0.241427	-0.69983	-0.0882	2.12467	-0.66256	-0.22822	0.347937
1755	0.666667	0	0.523572	0.526648	0	1.71689	0.394147	1	0.299465	0.0208697	0	1.71448	1.44405	0.6512	-1.15858	1.91833	-0.20791	0.347937
1756	0.555556	0	0.511093	0.381943	0	1.44859	0.394147	1	0.0857288	0.0260374	0	1.50591	0.91908	-0.12014	-0.88886	0.51076	-0.15379	0.347937
1757	0.185185	0	0.527748	0.494263	0	1.2072	0.394147	1	0.165725	0.0127647	0	1.57264	1.06231	0.09239	-1.46603	0.27345	-0.3797	0.347937
1758	0.148148	0	0.506064	0.19384	0	0.848052	0.394147	1	0.0487646	0.00792827	0	1.45084	0.73638	-0.38506	-0.78135	-2.07631	-0.18072	0.347937
1759	0.666667	0	0.480421	0.424789	0	1.57188	0.00891724	0.101977	0.0200864	0.0011263	0	0.132107	-0.77835	0.01856	-0.78141	1.13847	-0.17851	0.347937
1760	0.555556	0	0.461443	0.334895	0	1.35189	0.00891724	0.0793886	0.0167531	0.0014134	0	0.106472	-0.80796	0.01378	-0.60525	0.13715	-0.17569	0.347937
1761	0.518519	0	0.471784	0.336927	0	1.32723	0.00891724	0.158937	0.0133412	0.00185508	0	0.183051	-0.73639	-0.01758	-0.67789	0.04974	-0.17976	0.347937
1762	0.666667	0.333333	0.220481	0.594202	0	1.81468	0.546005	1	0.00378788	0.107683	0	1.65748	1.31706	0.01991	1.03106	2.23818	-0.20668	0.347937
1763	0.518519	0.444444	0.261853	0.348894	0	1.57371	0.0136309	0.0288404	0	0.000287096	0	0.0427584	-0.89863	-0.04667	1.68267	-0.00536	0.1169	0.347937
1764	0.666667	0.333333	0.250058	0.687221	0	1.93728	0.0136309	0.123124	0	0.0019655	0	0.138721	-0.79762	-0.06025	0.72455	2.94438	-0.24555	0.347937
1765	0.555556	0	0.246383	0.541137	0	1.34308	0.0136309	0.0131547	0	0.000176675	0	0.0269623	-0.91382	-0.04211	-0.24436	1.5664	-0.59744	0.347937
1766	0.481481	0	0.277222	0.373593	0	1.1323	0.0136309	0.0251791	0.00666667	0.00015459	0	0.0456312	-0.88412	-0.01912	-0.06386	0.12095	-0.45802	0.347937
1767	1	0.222222	0.472035	0.394112	0	2.08837	0.0265972	0.0144752	0	0.000198759	0	0.0412712	-0.89443	-0.05264	0.36853	1.85035	0.25547	0.347937
1768	0.555556	0	0.45441	0.252396	0	1.26236	0.0265972	0.0129146	0	4.41686e-05	0	0.039556	-0.89594	-0.05218	-0.40475	-0.48363	-0.11741	0.347937
1769	0.518519	0	0.574808	0.264847	0	1.35817	0.0265972	0.0162358	0	4.41686e-05	0	0.0428772	-0.89272	-0.05315	-0.90693	-0.43645	0.00086	0.347937
1770	0.666667	0	0.207985	0.381854	0	1.25651	0.546005	1	0	0.0637133	0	1.60972	1.09337	-0.30053	0.31396	0.68812	-0.46837	0.347937
1771	0.555556	0.111111	0.525042	0.345265	0	1.53697	0.394147	1	0.217269	0.0302555	0	1.64167	1.27626	0.40335	-0.46024	0.23133	0.03179	0.347937
1772	0.333333	0	0.510758	0.214887	0	1.05898	0.394147	1	0.0758537	0.00951834	0	1.47952	0.8157	-0.26901	-0.70502	-1.37985	-0.11368	0.347937
1773	0.518519	0	0.507484	0.265565	0	1.29157	0.394147	0.483694	0.0102074	0.00214218	0	0.890191	0.10674	-0.42395	-0.65781	-0.46163	-0.08103	0.347937
1774	0.666667	0	0.457367	0.417339	0.0151515	1.55652	0.00891724	0.0715858	0.016695	0.000728782	5.62905e-05	0.097983	-0.81551	0.01605	-0.66069	1.06599	0.20167	0.347937
1775	0.555556	0	0.467708	0.292	0	1.31526	0.00891724	0.0398944	0.00333333	0.000419602	0	0.0525645	-0.88715	-0.03464	-0.54064	-0.17936	-0.13283	0.347937
1776	0.666667	0	0.466221	0.437885	0	1.57077	0.0265972	0.025029	0	0.000110422	0	0.0517366	-0.88421	-0.05571	-0.75704	1.22846	-0.20564	0.28664
1777	0.555556	0	0.458219	0.279979	0	1.29375	0.0265972	0.0152155	0	4.41686e-05	0	0.0418569	-0.89371	-0.05285	-0.47844	-0.27342	-0.13512	0.28664
1778	0.518519	0	0.457985	0.335067	0	1.31157	0.0265972	0.0136349	0	6.6253e-05	0	0.0402984	-0.89524	-0.05239	-0.62196	0.02814	-0.19485	0.28664
1779	0.481481	0	0.455747	0.271092	0	1.20832	0.0265972	0.0119343	0	0.00015459	0	0.0386861	-0.89689	-0.0519	-0.50846	-0.55938	-0.16187	0.28664
1780	0.666667	0.333333	0.487771	0.514756	0	2.00253	0.0265972	0.0551298	0	0.000419602	0	0.0821467	-0.85506	-0.06447	0.20715	1.77908	0.17633	0.28664
1781	0.666667	0	0.458737	0.373314	0	1.49872	0.00891724	0.0393242	0.0133522	0.00030918	0	0.0619028	-0.86192	0.00337	-0.59442	0.74158	-0.16182	0.28664
1782	0.555556	0	0.470565	0.432187	0	1.45831	0.00891724	0.0825197	0.00333648	0.000684614	0	0.095458	-0.84103	-0.04011	-0.84628	0.86351	-0.24162	0.28664
1783	0.518519	0	0.661945	0.271184	0	1.45165	0.00891724	0.058221	0.00666824	0.000574192	0	0.0743806	-0.85424	-0.0179	-1.24098	-0.35008	0.0998	0.28664
1784	0.481481	0	0.45994	0.333442	0	1.27486	0.00891724	0.0547697	0.0166965	0.000861288	0	0.0812448	-0.8318	0.02095	-0.65369	-0.09625	-0.20687	0.28664
1785	0.444444	0	0.48012	0.388498	0	1.31306	0.00891724	0.0401344	0.00667452	0.000441686	0	0.0561679	-0.87661	-0.01957	-0.8711	0.2149	-0.24275	0.28664
1786	0.666667	0.333333	0.218092	0.463646	0	1.68174	0.546005	1	0	0.092445	0	1.63845	1.22915	-0.10625	1.31196	1.27018	-0.10472	0.28664
1787	0.666667	0	0.504895	0.285467	0	1.45703	0.394147	1	0.364184	0.131313	0	1.88964	2.1451	1.66045	-0.57921	0.10903	-0.03632	0.28664
1788	0.555556	0	0.519295	0.355976	0	1.43083	0.394147	1	0.079104	0.0181533	0	1.4914	0.86223	-0.20214	-0.86371	0.32119	-0.12338	0.28664
1789	0.666667	0	0.237696	0.483232	0	1.3876	0.0136309	0.0492377	0.0066761	0.000397518	0	0.0699422	-0.86082	-0.02612	-0.00938	1.45383	-0.51366	0.28664
1790	0.555556	0	0.238983	0.416274	0	1.21081	0.0136309	0.0470269	0.0233883	0.000949626	0	0.0849958	-0.81686	0.04201	0.0445	0.6332	-0.50545	0.28664
1791	0.518519	0.333333	0.256924	0.623588	0.0151515	1.74752	0.0136309	1	0.164489	0.0107992	0	1.18892	0.51805	0.36751	0.73897	2.04688	0.15221	0.28664
1792	0.481481	0	0.245966	0.413341	0	1.14079	0.0136309	0.0326217	0.00378788	0.000552108	0	0.0505926	-0.8798	-0.0257	-0.03139	0.39619	-0.52629	0.28664
1793	0.444444	0	0.232417	0.298157	0	0.975019	0.0136309	0.0353927	0.00667452	0.000353349	0	0.0560515	-0.87423	-0.02209	0.2345	-0.57355	-0.46626	0.28664
1794	0.333333	0.444444	0.450167	0.309125	0	1.53707	1	1	0.15189	0.0309401	0	2.18283	1.95776	-0.30863	0.93253	-0.75349	0.29485	0.28664
1795	0.555556	0.111111	0.371935	0.399225	0	1.43783	1	1	0.222015	0.0518098	0	2.27382	2.2401	0.10198	-0.0086	0.55963	-0.19401	0.28664
1796	0.518519	0	0.41709	0.272914	0	1.20852	1	1	0.0454957	0.0274287	0	2.07292	1.66247	-0.7413	-0.34004	-0.45273	-0.19398	0.28664
1797	0.666667	0	0.464718	0.373979	0	1.50536	0.00891724	0.591243	0.117308	0.00417394	0	0.721642	-0.03988	0.26399	-0.61869	0.75189	-0.15546	0.28664
1798	1	0	0.156849	0.301019	0	1.45787	0.148099	1	0.0175058	0.0078841	0	1.17349	0.31373	-0.31038	0.92298	1.02925	-0.32389	0.28664
1799	0.555556	0	0.151587	0.245885	0	0.953027	0.148099	1	0	0.012301	0	1.1604	0.28671	-0.35074	0.7236	-0.67313	-0.47275	0.28664
1800	0.666667	0	0.472653	0.545015	0	1.68433	0.0265972	0.00959345	0	0	0	0.0361907	-0.89915	-0.05122	-1.00803	2.02776	-0.28318	0.28664
1801	0.555556	0	0.466739	0.557504	0	1.5798	0.0265972	0.0176464	0	4.41686e-05	0	0.0442877	-0.89136	-0.05356	-1.09661	1.79888	-0.34753	0.28664
1802	0.518519	0	0.466372	0.385379	0	1.37027	0.0265972	0.0124045	0	6.6253e-05	0	0.0390679	-0.89643	-0.05203	-0.75672	0.40392	-0.22545	0.28664
1803	0.481481	0	0.462045	0.448605	0	1.39213	0.0265972	0.00606218	0	4.41686e-05	0	0.0327036	-0.90257	-0.05019	-0.90514	0.7676	-0.2976	0.28664
1804	0.444444	0	0.481273	0.398614	0	1.32433	0.0265972	0.00546197	0	0	0	0.0320592	-0.90316	-0.05001	-0.89793	0.29721	-0.25039	0.28664
1805	0.407407	0	0.495055	0.423924	0	1.32639	0.0265972	0.00271098	0	2.20843e-05	0	0.0293303	-0.90582	-0.04921	-1.03005	0.38232	-0.26935	0.28664
1806	0.37037	0	0.470765	0.349144	0	1.19028	0.0265972	0.00175063	0	0	0	0.0283478	-0.90675	-0.04893	-0.81138	-0.29467	-0.25335	0.28664
1807	0.333333	0	0.463899	0.336324	0	1.13356	0.0265972	0.000470169	0	0	0	0.0270674	-0.90799	-0.04856	-0.78597	-0.5023	-0.26685	0.28664
1808	0.666667	0	0.462145	0.453006	0	1.58182	0.00891724	0.149164	0.0233852	0.00119255	0	0.182659	-0.72492	0.01617	-0.77382	1.33812	-0.22245	0.28664
1809	0.555556	0	0.493318	0.41423	0	1.4631	0.00891724	0.0348626	0.00333333	0.000375433	0	0.0474886	-0.89203	-0.03317	-0.88969	0.74017	-0.20094	0.28664
1810	0.518519	0	0.454995	0.363517	0	1.33703	0.00891724	0.0522388	0	0.000441686	0	0.0615977	-0.88293	-0.04958	-0.67189	0.24243	-0.22171	0.28664
1811	0.666667	0	0.207952	0.314468	0	1.18909	0.546005	1	0	0.103642	0	1.64965	1.28735	-0.02298	0.45703	0.18228	-0.41379	0.28664
1812	0.555556	0	0.204744	0.273119	0	1.03342	0.546005	1	0.00378788	0.0996665	0	1.64946	1.27826	-0.0356	0.47099	-0.44686	-0.43121	0.28664
1813	0.666667	0	0.20735	0.41528	0	1.2893	0.323991	1	0.190552	0.0580818	0	1.57263	1.24748	0.55387	0.24822	0.93312	-0.49605	0.28664
1814	0.555556	0	0.155563	0.300333	0	1.01145	0.323991	1	0.0821498	0.0282017	0	1.43434	0.82094	-0.06677	0.59521	-0.26952	-0.51132	0.28664
1815	0.555556	0	0.457317	0.314489	0	1.32736	0.0265972	0.0126345	0	0	0	0.0392318	-0.89621	-0.0521	-0.54628	-0.02098	-0.1636	0.28664
1816	0.666667	0	0.468226	0.454305	0	1.5892	0.0265972	0.011024	0	6.6253e-05	0	0.0376874	-0.89777	-0.05163	-0.79809	1.34844	-0.2161	0.28664
1817	0.518519	0	0.452539	0.29292	0	1.26398	0.0265972	0.00558201	0	2.20843e-05	0	0.0322013	-0.90304	-0.05005	-0.51512	-0.28669	-0.1671	0.28664
1818	0.481481	0	0.460491	0.218575	0	1.16055	0.0265972	0.00880317	0	0	0	0.0354004	-0.89992	-0.05099	-0.41383	-0.94428	-0.11536	0.28664
1819	0.444444	0	0.453391	0.297028	0	1.19486	0.0265972	0.0118943	0	8.83373e-05	0	0.0385798	-0.89693	-0.05189	-0.57988	-0.47498	-0.20191	0.28664
1820	0.666667	0.111111	0.162245	0.512677	0	1.4527	0.148099	0.403225	0	0.00187717	0	0.553201	-0.33969	-0.24638	0.61077	1.62963	-0.48919	0.28664
1821	0.888889	0	0.160859	0.443488	0	1.49324	0.148099	0.116212	0	0.000795035	0	0.265106	-0.62248	-0.16975	0.52604	1.76476	-0.47986	0.28664
1822	0.666667	0	0.376846	0.351939	0	1.39545	1	1	0.371898	0.144277	0	2.51618	3.07303	1.30799	-0.24729	0.54603	-0.24275	0.28664
1823	0.555556	0	0.371985	0.262703	0	1.19024	1	1	0.318076	0.0918708	0	2.40995	2.68161	0.74282	-0.12495	-0.44113	-0.22403	0.28664
1824	0.518519	0	0.360007	0.234222	0	1.11275	1	1	0.141499	0.0200084	0	2.16151	1.87606	-0.42658	-0.0474	-0.77019	-0.23065	0.28664
1825	0.666667	0	0.45578	0.315401	0	1.43785	0.00891724	0.147683	0.053415	0.00103796	0	0.211053	-0.649	0.13013	-0.4613	0.30869	-0.11884	0.28664
1826	0.555556	0	0.482927	0.399987	0	1.43847	0.00891724	0.0775779	0.0166698	0.000552108	0	0.103717	-0.80971	0.01431	-0.82328	0.63123	-0.20163	0.28664
1827	0.518519	0	0.45279	0.257771	0.0151515	1.24423	0.00891724	0.0649534	0.0334056	0.00119255	0.000337743	0.108807	-0.78068	0.07853	-0.42256	-0.54897	0.26218	0.28664
1828	0.481481	0	0.450568	0.202219	0	1.13427	0.00891724	0.0124045	0	0.000242927	0	0.0215646	-0.92151	-0.03799	-0.34481	-1.07505	-0.11245	0.28664
1829	0.666667	0.444444	0.0011861	0.260926	0	1.37322	0	0.179735	0	0.00247344	0	0.182208	-0.76231	-0.0658	2.94327	-0.3549	-0.06137	0.28664
1830	0.555556	0.333333	0.000150351	0.221033	0	1.11007	0	0.104818	0	0.0014134	0	0.106231	-0.83971	-0.05093	2.54524	-0.96473	-0.2164	0.28664
1831	0.518519	0.333333	0.000150351	0.221033	0	1.07304	0	0.0761774	0.00378788	0.00172258	0	0.0816879	-0.85228	-0.02052	2.51745	-1.0723	-0.23198	0.28664
1832	0.666667	0	0.49873	0.464736	0	1.63013	0.00891724	0.113821	0.026684	0.000574192	0	0.149996	-0.74883	0.0416	-0.93577	1.44513	-0.18796	0.28664
1833	0.555556	0	0.524357	0.371738	0	1.45165	0.00891724	0.0262595	0	0.000220843	0	0.0353975	-0.90809	-0.04202	-0.91585	0.44261	-0.13026	0.28664
1834	0.518519	0	0.462345	0.265426	0	1.24629	0.00891724	0.100856	0.00670752	0.000618361	0	0.117099	-0.81295	-0.03031	-0.48946	-0.49065	-0.13389	0.28664
1835	0.666667	0	0.504527	0.319355	0	1.49055	0.394147	1	0.365042	0.0571984	0	1.81639	1.78881	1.15076	-0.65075	0.36195	-0.06361	0.28664
1836	0.888889	0	0.504243	0.277097	0	1.67023	0.394147	1	0.0751814	0.00627195	0	1.4756	0.79372	-0.30055	-0.3919	0.69446	0.06243	0.28664
1837	0.518519	0	0.502122	0.274855	0	1.2955	0.394147	0.521278	0.0136508	0.00306972	0	0.932146	0.1583	-0.41282	-0.65828	-0.39708	-0.09422	0.28664
1838	0.481481	0	0.510525	0.264752	0	1.25676	0.394147	0.682416	0.0244145	0.00192134	0	1.1029	0.33528	-0.42883	-0.69904	-0.57763	-0.09147	0.28664
1839	0.555556	0	0.467892	0.400995	0	1.42444	0.0265972	0.0186567	0	0.00015459	0	0.0454085	-0.89038	-0.05385	-0.76997	0.63147	-0.22032	0.28664
1840	0.666667	0	0.453508	0.359681	0	1.47986	0.0265972	0.146473	0	0.000552108	0	0.173622	-0.76175	-0.08413	-0.54859	0.64248	-0.15734	0.28664
1841	0.666667	0.333333	0.257802	0.473647	0	1.73145	0.546005	1	0	0.0732537	0	1.61926	1.13701	-0.23808	1.14315	1.36375	-0.06504	0.28664
1842	0.555556	0	0.205379	0.268859	0	1.02979	0.546005	1	0	0.0373667	0	1.58337	0.96243	-0.48788	0.47941	-0.47661	-0.428	0.28664
1843	0.666667	0	0.473171	0.441301	0	1.58114	0.00891724	0.115362	0.0167044	0.00108213	0	0.142065	-0.77312	0.00331	-0.78921	1.25413	-0.1997	0.28664
1844	0.555556	0	0.480588	0.48816	0	1.5243	0.00891724	0.0521388	0.00334119	0.000353349	0	0.0647505	-0.8753	-0.0382	-1.00105	1.28488	-0.27465	0.28664
1845	0.518519	0	0.497928	0.360171	0	1.37662	0.00891724	0.0188668	0	0.000198759	0	0.0279828	-0.91525	-0.03987	-0.82234	0.2333	-0.16722	0.28664
1846	0.666667	0	0.461326	0.358348	0.0151515	1.50149	0.00891724	0.379467	0.0537969	0.00176675	0.000225162	0.444173	-0.41711	0.07337	-0.55133	0.62902	0.2538	0.28664
1847	0.666667	0	0.242073	0.537282	0.0151515	1.46117	0.0136309	0.047287	0.00668867	0.000596277	0.000112581	0.0683154	-0.85786	-0.01862	-0.11886	1.85551	-0.15105	0.28664
1848	0.555556	0	0.247703	0.231047	0	1.03431	0.0136309	0.182716	0	0.00181091	0	0.198158	-0.73992	-0.0776	0.40049	-0.73866	-0.34622	0.28664
1849	0.518519	0	0.264693	0.391985	0.0757576	1.25095	0.0136309	0.0921432	0.0401634	0.000640445	0.00112581	0.147704	-0.73482	0.11321	0.06699	0.34978	1.56194	0.28664
1850	0.481481	0	0.228441	0.24481	0	0.954733	0.0136309	0.0412248	0	0.000265012	0	0.0551207	-0.88663	-0.05028	0.38858	-0.86216	-0.4129	0.28664
1851	0.666667	0	0.52302	0.498811	0	1.6885	0.394147	1	0.357956	0.142797	0	1.8949	2.18782	1.72101	-1.09597	1.70957	-0.18663	0.28664
1852	0.222222	0	0.508654	0.240854	0	0.97173	0.394147	1	0.0521042	0.0105784	0	1.45683	0.75866	-0.35289	-0.83573	-1.51011	-0.18369	0.28664
1853	0.666667	0	0.502305	0.392081	0	1.56105	0.00891724	0.322596	0.0635722	0.0015459	0	0.396631	-0.4464	0.12777	-0.79326	0.90354	-0.12579	0.28664
1854	0.555556	0	0.452907	0.250024	0	1.25849	0.00891724	0.0290805	0.00333648	0.000198759	0	0.0415329	-0.89762	-0.03149	-0.39685	-0.49898	-0.117	0.28664
1855	0.518519	0	0.459472	0.277065	0	1.25506	0.00891724	0.0177464	0	0.000132506	0	0.0267961	-0.91634	-0.03954	-0.50362	-0.40283	-0.1471	0.28664
1856	0.666667	0	0.467675	0.463192	0	1.59753	0.0265972	0.0340222	0	0.000198759	0	0.0608182	-0.8755	-0.05833	-0.81703	1.41539	-0.22332	0.28664
1857	0.555556	0	0.458403	0.317034	0	1.33099	0.0265972	0.0318315	0	0.000132506	0	0.0585612	-0.87762	-0.05769	-0.55629	0.00181	-0.16482	0.28664
1858	0.518519	0	0.47292	0.482665	0	1.4741	0.0265972	0.0131647	0	6.6253e-05	0	0.0398282	-0.8957	-0.05226	-0.98877	1.13628	-0.29576	0.28664
1859	0.481481	0	0.458754	0.375417	0	1.31565	0.0265972	0.00452163	0	0.000132506	0	0.0312513	-0.90407	-0.04974	-0.73836	0.2157	-0.24178	0.28664
1860	0.666667	0	0.218042	0.305879	0	1.19059	0.148099	1	0.115839	0.0477021	0	1.31164	0.7604	0.33802	0.43692	0.12757	-0.39544	0.28664
1861	0.555556	0	0.181891	0.439777	0	1.17722	0.148099	0.523028	0	0.00384267	0	0.67497	-0.21398	-0.26738	0.20459	0.78439	-0.59269	0.28664
1862	0.518519	0	0.166772	0.295987	0	0.981278	0.148099	0.255782	0	0.00302555	0	0.406907	-0.47763	-0.19651	0.53519	-0.40156	-0.51058	0.28664
1863	0.222222	0.222222	0.380003	0.317775	0	1.14222	1	1	0.066267	0.0201188	0	2.08639	1.68267	-0.7104	0.28384	-1.02102	-0.12097	0.28664
1864	0.666667	0	0.374841	0.403672	0	1.44518	1	1	0.283761	0.0894194	0	2.37318	2.5794	0.59334	-0.34931	0.93188	-0.28687	0.28664
1865	0.518519	0	0.377865	0.357915	0	1.2543	1	1	0.0930519	0.0364612	0	2.12951	1.82988	-0.49721	-0.37479	0.16086	-0.30872	0.28664
1866	0.666667	0.111111	0.522335	0.53168	0.0151515	1.84695	0.394147	1	0.191448	0.0121685	0.00157613	1.59934	1.11096	0.22007	-0.7403	1.94173	0.32606	0.28664
1867	0.666667	0	0.169445	0.460233	0	1.29635	0.148099	1	0.0615634	0.038228	0	1.24789	0.57267	0.06429	0.29393	1.24964	-0.57749	0.28664
1868	0.888889	0	0.152222	0.286883	0	1.32799	0.148099	0.560102	0	0.00768534	0	0.715886	-0.15868	-0.25042	0.88751	0.6	-0.36538	0.28664
1869	0.666667	0	0.155479	0.261101	0	1.08325	0.148099	1	0.0417286	0.00982752	0	1.19966	0.38531	-0.20568	0.76435	-0.2374	-0.43445	0.28664
1870	0.666667	0	0.625092	0.495748	0	1.78751	0.394147	1	0.235775	0.0364391	0	1.66636	1.35435	0.51688	-1.46649	1.73618	-0.06258	0.28664
1871	0.555556	0	0.508253	0.435124	0.0151515	1.51408	0.394147	1	0.0921089	0.00677989	0.001745	1.49478	0.83144	-0.18926	-0.97037	0.90164	0.20129	0.28664
1872	0.185185	0	0.516121	0.385291	0	1.0866	0.394147	1	0.0241855	0.00302555	0	1.42136	0.64767	-0.51436	-1.19236	-0.54314	-0.30652	0.28664
1873	0.481481	0	0.519395	0.370821	0	1.3717	0.394147	0.748169	0.0478578	0.0106446	0	1.20082	0.50448	-0.2947	-0.95162	0.21472	-0.16701	0.28664
1874	0.111111	0	0.504878	0.231967	0	0.847956	0.394147	0.578658	0.0955412	0.0045052	0	1.07285	0.435	-0.10534	-0.88541	-1.90169	-0.228	0.28664
1875	0.666667	0	0.459222	0.288063	0	1.41395	0.0265972	0.0695951	0	0.000596277	0	0.0967885	-0.8362	-0.06175	-0.41558	0.10928	-0.09359	0.28664
1876	0.555556	0	0.485132	0.407764	0	1.44845	0.0265972	0.0724461	0	0.00101588	0	0.100059	-0.83344	-0.06258	-0.84751	0.6917	-0.20566	0.28664
1877	0.518519	0	0.466422	0.248833	0	1.23377	0.0265972	0.016696	0	0.00015459	0	0.0434478	-0.89228	-0.05328	-0.47057	-0.60776	-0.11628	0.28664
1878	0.481481	0	0.494838	0.32531	0	1.30163	0.0265972	0.0283502	0	0.00103796	0	0.0559854	-0.87614	-0.04974	-0.76616	-0.13897	-0.15871	0.28664
1879	0.666667	0	0.178533	0.491761	0	1.33696	0.323991	1	0.103889	0.0708023	0	1.49868	1.08619	0.31485	0.18966	1.49248	-0.59125	0.28664
1880	0.666667	0	0.456331	0.28879	0.030303	1.44209	0.00891724	0.122054	0.0667751	0.00174466	0.000562905	0.200054	-0.63835	0.21752	-0.36877	0.11142	0.70442	0.28664
1881	0.555556	0	0.491965	0.318341	0	1.36586	0.00891724	0.105788	0.0367924	0.000507939	0	0.152006	-0.73082	0.08178	-0.68401	0.02556	-0.12507	0.28664
1882	0.518519	0	0.45416	0.362691	0	1.33537	0.00891724	0.0376636	0.0133475	0.000397518	0	0.0603258	-0.86353	0.00385	-0.66609	0.23451	-0.2221	0.28664
1883	0.666667	0.222222	0.205897	0.39327	0	1.48806	0.148099	0.627846	0.0883544	0.0124335	0	0.876733	0.15323	0.09062	1.10319	0.74717	-0.20122	0.28664
1884	0.555556	0	0.150518	0.200159	0	0.906233	0.148099	1	0.119594	0.0648616	0	1.33255	0.85316	0.47112	0.82408	-1.01579	-0.43701	0.28664
1885	0.666667	0.333333	0.202556	0.262031	0	1.46459	0.546005	1	0	0.120293	0	1.6663	1.36494	0.08804	1.79239	-0.23965	0.03954	0.28664
1886	0.518519	0.444444	0.0648847	0.264418	0	1.29227	0.0100185	0.315454	0.0205095	0.00329056	0	0.349272	-0.55795	-0.02672	2.58932	-0.73216	-0.0498	0.28664
1887	0.666667	0.333333	0.0597728	0.324458	0	1.38423	0.0100185	0.188228	0.00667767	0.00260595	0	0.20753	-0.71725	-0.04265	2.19025	0.15295	-0.18076	0.28664
1888	0.555556	0.333333	0.0851654	0.277717	0	1.25177	0.0100185	0.0691549	0	0.00066253	0	0.0798359	-0.86031	-0.04835	2.11128	-0.49995	-0.16078	0.28664
1889	0.481481	0.333333	0.0611093	0.287099	0	1.16302	0.0100185	0.101116	0	0.000618361	0	0.111753	-0.82936	-0.05766	2.12467	-0.66256	-0.22822	0.28664
1890	0.666667	0	0.460641	0.393785	0	1.52109	0.00891724	0.191459	0.231661	0.00432853	0	0.436366	-0.1305	0.81557	-0.64599	0.89875	-0.17629	0.28664
1891	0.666667	0.111111	0.362579	0.350078	0	1.49043	1	1	0.281884	0.0941234	0	2.37601	2.59849	0.62047	0.21114	0.51353	-0.11866	0.28664
1892	0.222222	0.666667	0.393802	0.230396	0	1.51309	1	1	0.100525	0.0157682	0	2.11629	1.75352	-0.60571	2.03086	-1.71264	0.52434	0.28664
1893	0.666667	0	0.225117	0.1981	0	1.08988	0.0136309	0.107869	0.0367107	0.003666	0	0.161876	-0.70729	0.09809	0.63829	-0.67246	-0.3004	0.28664
1894	0.555556	0	0.225234	0.392081	0	1.17287	0.0136309	0.0379036	0	0.000927541	0	0.0524621	-0.885	-0.04237	0.14672	0.44795	-0.50288	0.28664
1895	0.518519	0	0.23235	0.383623	0.0151515	1.14964	0.0136309	0.0173863	0.00666667	0.000176675	0	0.0378605	-0.89167	-0.01685	0.12881	0.2823	-0.10251	0.28664
1896	0.481481	0	0.237178	0.197959	0	0.916619	0.0136309	0.0303909	0	0.000287096	0	0.0443089	-0.89713	-0.04713	0.45422	-1.20746	-0.36444	0.28664
1897	0.666667	0	0.529034	0.46902	0	1.66472	0.394147	1	0.117337	0.0116605	0	1.52315	0.93112	-0.09998	-1.05502	1.48928	-0.1554	0.28664
1898	0.555556	0	0.511076	0.372753	0	1.43938	0.394147	1	0.106275	0.00978335	0	1.51021	0.89305	-0.15548	-0.86992	0.44381	-0.14656	0.28664
1899	0.518519	0	0.535048	0.487847	0	1.54141	0.394147	0.253881	0.0168631	0.00287096	0	0.667763	-0.09291	-0.32361	-1.22835	1.20321	-0.22584	0.28664
1900	0.148148	0	0.506482	0.207603	0	0.862233	0.394147	1	0.0822975	0.00730991	0	1.48375	0.81662	-0.26712	-0.81081	-1.97217	-0.19196	0.28664
1901	0.666667	0	0.153525	0.265207	0	1.0854	0.323991	1	0.266144	0.207681	0	1.79782	2.16829	1.87852	0.75963	-0.20812	-0.43885	0.28664
1902	0.555556	0	0.153141	0.212676	0	0.921373	0.323991	0.712286	0.0376441	0.0150836	0	1.08901	0.36582	-0.23971	0.78934	-0.91813	-0.44506	0.28664
1903	0.666667	0	0.452255	0.204277	0	1.3232	0.0265972	0.0407347	0	0.000883373	0	0.0682152	-0.86415	-0.05334	-0.21298	-0.51893	-0.03451	0.28664
1904	0.555556	0	0.4572	0.252572	0	1.26533	0.0265972	0.0351226	0	0.000419602	0	0.0621395	-0.87443	-0.05865	-0.41794	-0.47475	-0.11464	0.28664
1905	0.518519	0	0.529602	0.34152	0	1.38964	0.0265972	0.064013	0	0.00214218	0	0.0927524	-0.83676	-0.05318	-0.90269	0.11475	-0.11461	0.28664
1906	0.481481	0	0.468443	0.328783	0	1.27871	0.0265972	0.00938338	0	0.000110422	0	0.036091	-0.89936	-0.05115	-0.67483	-0.12217	-0.19412	0.28664
1907	0.666667	0	0.216405	0.444311	0	1.32738	0.546005	1	0	0.0593185	0	1.60532	1.06912	-0.33523	0.15396	1.15316	-0.50859	0.28664
1908	0.555556	0	0.450702	0.22927	0	1.23553	0.00891724	0.121374	0.0467877	0.00178883	0	0.178867	-0.6851	0.12202	-0.34528	-0.65616	-0.10253	0.28664
1909	0.666667	0	0.465954	0.443554	0	1.57617	0.00891724	0.127456	0.0233553	0.00066253	0	0.160391	-0.74594	0.02249	-0.76966	1.27309	-0.21046	0.28664
1910	0.518519	0	0.480621	0.468732	0	1.46787	0.00891724	0.0235685	0	0.000132506	0	0.0326182	-0.9107	-0.04124	-0.98887	1.03597	-0.27498	0.28664
1911	0.481481	0.111111	0.451654	0.206336	0	1.25058	0.00891724	0.0698051	0.056794	0.0015459	0	0.137062	-0.70925	0.17488	0.04557	-1.05572	0.02471	0.28664
1912	0.666667	0	0.459823	0.323818	0	1.45031	0.00891724	0.134388	0.0535518	0.00097171	0	0.197829	-0.65929	0.13778	-0.49502	0.37756	-0.12129	0.28664
1913	0.555556	0	0.527648	0.342201	0	1.4254	0.00891724	0.326788	0.272126	0.0123451	0	0.620176	0.14248	0.98305	-0.8675	0.22136	-0.10141	0.28664
1914	0.518519	0	0.46131	0.309296	0	1.28912	0.00891724	0.0408147	0	0.000110422	0	0.0498424	-0.894	-0.04626	-0.57834	-0.16383	-0.17041	0.28664
1915	0.666667	0	0.520648	0.516245	0	1.70356	0.394147	1	0.311711	0.0298359	0	1.73569	1.52122	0.76285	-1.12435	1.83507	-0.20266	0.28664
1916	0.555556	0	0.549632	0.407717	0	1.5129	0.394147	1	0.11434	0.0189042	0	1.52739	0.95733	-0.06276	-1.08765	0.72288	-0.12815	0.28664
1917	0.518519	0	0.50862	0.245602	0	1.27274	0.394147	1	0.113447	0.0158345	0	1.52343	0.9402	-0.08736	-0.62312	-0.60944	-0.06259	0.28664
1918	0.481481	0	0.513765	0.241484	0	1.23673	0.394147	1	0.0107386	0.00799452	0	1.41288	0.6384	-0.52886	-0.65962	-0.75472	-0.06863	0.28664
1919	0.666667	0.333333	0.244203	0.489635	0	1.73384	0.546005	1	0	0.078576	0	1.62458	1.16611	-0.19645	1.1612	1.47606	-0.09458	0.28664
1920	0.555556	0	0.20411	0.310791	0	1.07046	0.546005	1	0	0.0915837	0	1.63759	1.22915	-0.10625	0.39473	-0.16466	-0.46291	0.28664
1921	0.666667	0	0.248012	0.453405	0	1.36808	0.148099	1	0.037196	0.0223493	0	1.20764	0.43061	-0.14134	0.0168	1.23546	-0.47766	0.28664
1922	0.518519	0.222222	0.466772	0.315756	0	1.52327	0.0265972	0.011194	0	0.000132506	0	0.0379237	-0.8976	-0.05168	0.18975	-0.13069	0.1095	0.341257
1923	0.666667	0	0.462629	0.469913	0	1.59921	0.0265972	0.0421352	0	0.000242927	0	0.0689753	-0.86764	-0.06069	-0.81328	1.46506	-0.23491	0.341257
1924	0.555556	0	0.46577	0.372891	0	1.39422	0.0265972	0.0176564	0	0.000242927	0	0.0444965	-0.89135	-0.05356	-0.70367	0.42222	-0.20023	0.341257
1925	0.666667	0.333333	0.491781	0.415924	0	1.90771	0.0265972	0.0232784	0	0.000331265	0	0.0502069	-0.8859	-0.0552	0.40067	1.04456	0.26057	0.341257
1926	0.666667	0	0.460976	0.461677	0	1.58932	0.00891724	0.122634	0.0100094	0.000772951	0	0.142334	-0.78413	-0.0253	-0.78906	1.40459	-0.23087	0.341257
1927	0.555556	0	0.467073	0.505429	0	1.52806	0.00891724	0.0326718	0.0033349	0.000220843	0	0.0451447	-0.89415	-0.03253	-0.98509	1.40462	-0.30499	0.341257
1928	0.518519	0	0.535683	0.308201	0	1.3624	0.00891724	0.0284702	0.00333805	0.000265012	0	0.0409905	-0.89822	-0.03131	-0.85332	-0.13529	-0.08016	0.341257
1929	0.481481	0	0.462329	0.390634	0	1.33444	0.00891724	0.022088	0	0.000353349	0	0.0313585	-0.91213	-0.04081	-0.78311	0.33615	-0.25104	0.341257
1930	0.666667	0	0.46699	0.391558	0	1.52521	0.0265972	0.075107	0	0.000397518	0	0.102102	-0.83571	-0.07029	-0.66395	0.88675	-0.16753	0.341257
1931	0.666667	0	0.505396	0.288784	0	1.46085	0.394147	1	0.287122	0.134228	0	1.8155	1.9611	1.38988	-0.58763	0.13879	-0.03953	0.341257
1932	0.888889	0	0.518076	0.307984	0	1.71495	0.394147	1	0.0169197	0.00404143	0	1.41511	0.63447	-0.53391	-0.50885	0.93178	0.05424	0.341257
1933	0.518519	0	0.501788	0.229128	0	1.24943	0.394147	1	0.0272937	0.0132285	0	1.43467	0.7039	-0.43362	-0.56149	-0.73926	-0.0573	0.341257
1934	0.481481	0	0.508336	0.251781	0.0151515	1.25675	0.394147	1	0.119753	0.0145094	0.0242049	1.55261	0.82183	0.41235	-0.64168	-0.6777	0.31658	0.341257
1935	0.333333	0.333333	0.452539	0.302699	0	1.4219	1	1	0.122245	0.0149511	0	2.1372	1.80282	-0.53318	0.53158	-0.78578	0.16406	0.341257
1936	0.555556	0	0.380989	0.302771	0	1.23932	1	1	0.107537	0.0114838	0	2.11902	1.74732	-0.61391	-0.24236	-0.13927	-0.24541	0.341257
1937	0.518519	0	0.36846	0.259053	0	1.14603	1	0.91531	0.0341945	0.0383825	0	1.98789	1.60543	-0.68194	-0.12955	-0.58038	-0.24118	0.341257
1938	0.666667	0	0.465603	0.38111	0	1.51338	0.00891724	0.239186	0.0401414	0.00123672	0	0.289481	-0.59391	0.05429	-0.63711	0.80445	-0.15989	0.341257
1939	0.666667	0	0.207685	0.304021	0	1.17837	0.546005	1	0	0.102206	0	1.64821	1.27765	-0.03686	0.47807	0.1079	-0.40576	0.341257
1940	0.555556	0	0.222619	0.532205	0	1.31038	0.546005	1	0	0.0423356	0	1.58834	0.98668	-0.45319	-0.14045	1.48842	-0.61764	0.341257
1941	0.666667	0	0.462546	0.42655	0	1.55576	0.0265972	0.0230783	0	0.000132506	0	0.049808	-0.8861	-0.05514	-0.72281	1.14519	-0.20039	0.341257
1942	0.555556	0	0.463699	0.395673	0	1.41493	0.0265972	0.025019	0	6.6253e-05	0	0.0516825	-0.88422	-0.05571	-0.74467	0.59236	-0.22107	0.341257
1943	0.518519	0	0.457367	0.292465	0	1.26835	0.0265972	0.00414149	0	4.41686e-05	0	0.0307829	-0.90443	-0.04963	-0.52779	-0.29221	-0.16153	0.341257
1944	0.481481	0	0.523271	0.403893	0	1.40865	0.0265972	0.00293106	0	2.20843e-05	0	0.0295503	-0.90561	-0.04928	-1.03583	0.46212	-0.18873	0.341257
1945	0.444444	0	0.459021	0.258281	0	1.16175	0.0265972	0.00908327	0	0.000110422	0	0.0357909	-0.89965	-0.05107	-0.51999	-0.76221	-0.16345	0.341257
1946	0.666667	0	0.156816	0.271246	0	1.09473	0.148099	1	0.0695755	0.00770743	0	1.22538	0.44781	-0.1136	0.73592	-0.16205	-0.44009	0.341257
1947	0.666667	0	0.247536	0.461469	0	1.37567	0.0136309	0.0657837	0	0.000463771	0	0.0798783	-0.86285	-0.05743	-3e-05	1.29497	-0.48408	0.341257
1948	0.555556	0	0.246417	0.544392	0	1.34636	0.0136309	0.0263295	0	0.000242927	0	0.0402033	-0.90106	-0.04594	-0.25067	1.58872	-0.59985	0.341257
1949	0.518519	0	0.266179	0.407224	0	1.19192	0.0136309	0.0267496	0.0133538	0.000375433	0	0.0541097	-0.86713	0.00313	-0.06411	0.47163	-0.48161	0.341257
1950	0.481481	0	0.226821	0.289093	0	0.997396	0.0136309	0.0205874	0.00666824	0.00030918	0	0.0411957	-0.88857	-0.01778	0.2997	-0.53533	-0.44941	0.341257
1951	0.666667	0	0.476946	0.300712	0	1.44432	0.00891724	0.358549	0.130621	0.00574192	0	0.503829	-0.21943	0.3986	-0.50943	0.21462	-0.08256	0.341257
1952	0.666667	0	0.19873	0.417323	0	1.28272	0.323991	1	0.0731759	0.0340319	0	1.4312	0.82683	-0.0592	0.27357	0.94416	-0.50719	0.341257
1953	0.555556	0.333333	0.156098	0.239597	0	1.28458	0.323991	1	0.0237608	0.0060511	0	1.3538	0.5647	-0.43891	1.92893	-0.74856	-0.04561	0.341257
1954	0.666667	0	0.462629	0.459607	0	1.5889	0.00891724	0.181065	0.0200063	0.00081712	0	0.210806	-0.70176	-0.00447	-0.79224	1.39067	-0.22688	0.341257
1955	0.555556	0	0.462329	0.422951	0	1.44084	0.00891724	0.0338322	0	0.000353349	0	0.0431028	-0.90076	-0.04423	-0.79409	0.79224	-0.24513	0.341257
1956	0.518519	0	0.45563	0.2643	0	1.23845	0.00891724	0.0346525	0.00666667	0.000132506	0	0.0503689	-0.88191	-0.01797	-0.46519	-0.50097	-0.14025	0.341257
1957	0.481481	0	0.463264	0.381616	0	1.32636	0.00891724	0.0539694	0.00333333	0.000287096	0	0.0665071	-0.87352	-0.03874	-0.76787	0.26969	-0.24262	0.341257
1958	0.518519	0.111111	0.506231	0.288346	0	1.42421	0.394147	1	0.0395095	0.0142665	0	1.44792	0.74227	-0.37748	-0.29791	-0.30936	0.0393	0.341257
1959	0.666667	0	0.5427	0.279451	0.0606061	1.54942	0.394147	1	0.195002	0.0208255	0.0140163	1.62399	1.09913	0.53774	-0.63005	0.07477	1.64532	0.341257
1960	0.555556	0	0.583194	0.433599	0	1.57235	0.394147	1	0.139071	0.0159007	0	1.54912	1.00724	0.01103	-1.26427	0.93212	-0.10966	0.341257
1961	0.555556	0.222222	0.182275	0.376868	0	1.33692	0.148099	0.442589	0	0.0118814	0	0.60257	-0.25308	-0.18845	1.14213	0.29393	-0.26376	0.341257
1962	0.518519	0.111111	0.171199	0.319744	0	1.12057	0.148099	0.171612	0	0.00165632	0	0.321367	-0.56399	-0.17894	0.87241	-0.23202	-0.38589	0.341257
1963	1	0	0.188807	0.401047	0	1.58985	0.148099	1	0.0867041	0.0211347	0	1.25594	0.55469	0.04093	0.59435	1.78848	-0.366	0.341257
1964	0.666667	0.111111	0.239492	0.412713	0	1.42998	0.323991	1	0.0761337	0.0325744	0	1.4327	0.82972	-0.05478	0.5367	0.92269	-0.3171	0.341257
1965	0.555556	0	0.162429	0.342017	0.0606061	1.12061	0.323991	1	0.0686687	0.0286434	0.0110892	1.43239	0.73196	0.11105	0.5616	0.03793	1.09364	0.341257
1966	0.555556	0	0.452589	0.274387	0	1.28253	0.0265972	0.0478572	0	0.000397518	0	0.074852	-0.8621	-0.06236	-0.44735	-0.32045	-0.13627	0.341257
1967	0.666667	0	0.481123	0.478872	0	1.62666	0.0265972	0.0314813	0	0.000110422	0	0.058189	-0.87796	-0.05759	-0.89872	1.54064	-0.22066	0.341257
1968	0.518519	0	0.462696	0.313707	0	1.29492	0.0265972	0.0121544	0	4.41686e-05	0	0.0387958	-0.89667	-0.05196	-0.59625	-0.12567	-0.17203	0.341257
1969	0.481481	0	0.454277	0.24906	0	1.18482	0.0265972	0.00151054	0	2.20843e-05	0	0.0281298	-0.90698	-0.04886	-0.45479	-0.72399	-0.1466	0.341257
1970	0.444444	0	0.471734	0.458998	0	1.37518	0.0265972	0.000830299	0	4.41686e-05	0	0.0274717	-0.90764	-0.04866	-0.99092	0.73922	-0.30928	0.341257
1971	0.518519	0.222222	0.463197	0.30119	0	1.50513	0.00891724	0.0602117	0.0066761	0.000795035	0	0.0766	-0.85231	-0.01848	0.23609	-0.24419	0.11677	0.341257
1972	0.666667	0	0.475844	0.486934	0	1.62944	0.00891724	0.0993158	0.00333333	0.00066253	0	0.112229	-0.82476	-0.045	-0.89708	1.59775	-0.23305	0.341257
1973	0.555556	0	0.454243	0.25398	0	1.26378	0.00891724	0.0627526	0	0.000596277	0	0.0722661	-0.8679	-0.04571	-0.40896	-0.46875	-0.11902	0.341257
1974	0.481481	0	0.501136	0.35601	0	1.33863	0.00891724	0.0291705	0.00666824	0.000441686	0	0.0451977	-0.88722	-0.01638	-0.85355	0.09451	-0.17644	0.341257
1975	0.555556	0.333333	0.374858	0.346772	0	1.61052	1	1	0.14334	0.153619	0	2.29696	2.53104	0.51079	0.89471	0.15244	0.12967	0.341257
1976	0.666667	0.111111	0.48134	0.46921	0	1.72833	1	1	0.0886263	0.0134052	0	2.10203	1.70803	-0.67194	-0.47519	1.45535	-0.07345	0.341257
1977	0.518519	0	0.361276	0.234352	0	1.11415	1	1	0.0316092	0.018595	0	2.0502	1.59015	-0.846	-0.05109	-0.76971	-0.22946	0.341257
1978	0.666667	0	0.504962	0.319355	0	1.49098	0.394147	1	0.351125	0.039553	0	1.78483	1.67027	0.97982	-0.65075	0.36195	-0.06361	0.341257
1979	0.555556	0	0.524056	0.590906	0	1.67052	0.394147	1	0.0406349	0.00240719	0	1.43719	0.68666	-0.45696	-1.37662	2.0717	-0.30604	0.341257
1980	0.518519	0	0.502105	0.233561	0	1.25418	0.394147	0.343414	0.00340091	0.00136923	0	0.742331	-0.05201	-0.41654	-0.57201	-0.70207	-0.06131	0.341257
1981	0.666667	0	0.505797	0.289586	0.0606061	1.52266	0.394147	1	0.353031	0.159493	0.128342	2.03501	1.55079	4.37396	-0.5165	0.13885	1.59237	0.341257
1982	0.555556	0	0.507935	0.405308	0.0151515	1.48395	0.394147	1	0.169861	0.0220843	0.00230791	1.5884	1.10531	0.20999	-0.90725	0.67848	0.22537	0.341257
1983	0.666667	0.111111	0.459372	0.321597	0	1.55875	0.00891724	0.16702	0.0835298	0.00185508	0	0.261322	-0.54549	0.24875	-0.08462	0.35129	0.0183	0.341257
1984	0.555556	0	0.457033	0.285181	0	1.29777	0.00891724	0.0464567	0.0267185	0.000507939	0	0.0826004	-0.81406	0.06121	-0.48527	-0.23671	-0.14032	0.341257
1985	0.518519	0	0.503358	0.415483	0	1.43736	0.00891724	0.0200872	0.00334119	0.000110422	0	0.0324561	-0.90633	-0.02887	-0.95653	0.64483	-0.2054	0.341257
1986	0.481481	0	0.461878	0.335708	0	1.27907	0.00891724	0.0621424	0	0.000618361	0	0.071678	-0.86849	-0.04553	-0.66739	-0.07298	-0.20689	0.341257
1987	0.555556	0	0.456081	0.248292	0	1.25993	0.0265972	0.0350026	0	0.000287096	0	0.0618869	-0.87455	-0.05861	-0.40373	-0.51242	-0.11182	0.341257
1988	0.666667	0	0.491781	0.500691	0	1.65914	0.0265972	0.0170962	0	8.83373e-05	0	0.0437817	-0.89189	-0.0534	-0.98565	1.70957	-0.2252	0.341257
1989	0.518519	0	0.457584	0.220751	0	1.19685	0.0265972	0.0119543	0	6.6253e-05	0	0.0386178	-0.89687	-0.0519	-0.3821	-0.81988	-0.10335	0.341257
1990	0.481481	0	0.497511	0.340119	0	1.31911	0.0265972	0.0186167	0	0.000110422	0	0.0453243	-0.89042	-0.05384	-0.80881	-0.02595	-0.16717	0.341257
1991	0.444444	0	0.45989	0.289961	0	1.1943	0.0265972	0.0183966	0	8.83373e-05	0	0.0450822	-0.89063	-0.05378	-0.59101	-0.52369	-0.18794	0.341257
1992	0.888889	0	0.170214	0.359822	0	1.41892	0.148099	0.782892	0	0.0083037	0	0.939295	0.05707	-0.31529	0.66742	1.15166	-0.40251	0.341257
1993	0.666667	0	0.15568	0.244183	0	1.06653	0.148099	1	0.0431555	0.00689031	0	1.19814	0.37334	-0.22272	0.79643	-0.36338	-0.41961	0.341257
1994	0.851852	0	0.18565	0.394308	0	1.43181	0.148099	0.236425	0	0.00159007	0	0.386114	-0.50122	-0.19781	0.50898	1.30469	-0.4263	0.341257
1995	0.666667	0.333333	0.20847	0.276294	0	1.48476	0.546005	1	0.069458	0.0552991	0	1.67076	1.22764	-0.10187	1.74446	-0.13311	0.03426	0.341257
1996	0.666667	0.444444	0.0011861	0.260926	0	1.37322	0	0.703053	0	0.0114838	0	0.714537	-0.21189	-0.15572	2.94327	-0.3549	-0.06137	0.341257
1997	0.555556	0.333333	0.0180922	0.301439	0	1.20842	0	0.0601617	0.00378788	0.000993794	0	0.0649433	-0.87264	-0.02279	2.31042	-0.361	-0.25915	0.341257
1998	0.518519	0.333333	0.000150351	0.196041	0	1.04804	0	0.0449562	0	0.000463771	0	0.04542	-0.90252	-0.04044	2.57005	-1.25827	-0.21192	0.341257
1999	0.666667	0.111111	0.522018	0.622939	0	1.92274	0.394147	1	0.134732	0.0206047	0	1.54948	1.02118	0.03059	-0.95068	2.62059	-0.14817	0.341257
[truncated: 11,724 more rows]

## Sheet: time series data
date	The number of new diagnoses	Daily number of texts	sentiment	Sentiment
2020-01-08		83	13.4699	134.699
2020-01-09		81	12.2963	122.963
2020-01-10		85	15.6	156
2020-01-11		71	11.7324	117.324
2020-01-12		62	12.0968	120.968
2020-01-13		76	16.0395	160.395
2020-01-14		81	12.5062	125.062
2020-01-15		95	13.0842	130.842
2020-01-16	4	97	13.4845	134.845
2020-01-17	17	78	13.0641	130.641
2020-01-18	59	64	13.3281	133.281
2020-01-19	77	84	13.3571	133.571
2020-01-20	77	91	13.2174	132.174
2020-01-21	149	87	11.4253	114.253
2020-01-22	131	94	9.15957	91.5957
2020-01-23	259	100	8.72	87.2
2020-01-24	444	93	8.8172	88.172
2020-01-25	688	111	9.5045	95.045
2020-01-26	769	121	8.02479	80.2479
2020-01-27	1771	120	9.21667	92.1667
2020-01-28	1459	146	8.76712	87.6712
2020-01-29	1737	120	7.94167	79.4167
2020-01-30	1982	133	8.02256	80.2256
2020-01-31	2102	124	8.82258	88.2258
2020-02-01	2590	133	9.14286	91.4286
2020-02-02	2829	150	7.43333	74.3333
2020-02-03	3235	144	8.67361	86.7361
2020-02-04	3887	136	8.11029	81.1029
2020-02-05	3694	131	9.06107	90.6107
2020-02-06	3143	141	8.98582	89.8582
2020-02-07	3399	131	8.75573	87.5573
2020-02-08	2656	154	8.74675	87.4675
2020-02-09	3062	139	7.98561	79.8561
2020-02-10	2478	162	7.7037	77.037
2020-02-11	2015	171	8.64327	86.4327
2020-02-12	15152	150	9.09333	90.9333
2020-02-13	5090	160	7.08125	70.8125
2020-02-14	2641	163	7.95706	79.5706
2020-02-15	2009	159	7.83019	78.3019
2020-02-16	2048	147	8	80
2020-02-17	1886	145	8.33103	83.3103
2020-02-18	1749	152	9.40789	94.0789
2020-02-19	394	165	9.50303	95.0303
2020-02-20	889	150	8.11333	81.1333
2020-02-21	397	163	7.22086	72.2086
2020-02-22	648	147	8.36054	83.6054
2020-02-23	409	136	8.64706	86.4706
2020-02-24	508	153	8.60784	86.0784
2020-02-25	406	159	8.89937	88.9937
2020-02-26	433	163	9.13497	91.3497
2020-02-27	327	138	10	100
2020-02-28	427	152	9.23684	92.3684
2020-02-29	573	156	8.87821	88.7821
2020-03-01	202	127	7.13386	71.3386
2020-03-02	125	144	8.81944	88.1944
2020-03-03	119	153	8.67974	86.7974
2020-03-04	139	151	8.75497	87.5497
2020-03-05	143	151	8.37086	83.7086
2020-03-06	99	154	9.38961	93.8961
2020-03-07	44	130	9.03846	90.3846
2020-03-08	40	139	10.9568	109.568
2020-03-09	19	137	8.63504	86.3504
2020-03-10	24	134	9.14925	91.4925
2020-03-11	15	138	9.95652	99.5652
2020-03-12	8	128	9.82812	98.2812
2020-03-13	11	129	9.51163	95.1163
2020-03-14	20	99	7.59596	75.9596
2020-03-15	16	100	5.39	53.9
2020-03-16	21	128	7.70312	77.0312
2020-03-17	13	136	8.42647	84.2647
2020-03-18	34	127	8.33858	83.3858
2020-03-19	39	117	8.05128	80.5128
2020-03-20	41	132	8.73485	87.3485
2020-03-21	46	97	8.87629	88.7629
2020-03-22	39	88	7.35227	73.5227
2020-03-23	78	115	7.87826	78.7826
2020-03-24	47	125	7.2	72
2020-03-25	67	129	8.02326	80.2326
2020-03-26	55	117	9.37607	93.7607
2020-03-27	54	122	10.0492	100.492
2020-03-28	45	99	8.33333	83.3333
2020-03-29	31	81	6.95062	69.5062
2020-03-30	48	117	8.35897	83.5897
2020-03-31	36	128	9.79688	97.9688
2020-04-01	35	130	8.4	84
2020-04-02	31	116	7.32759	73.2759
2020-04-03	19	109	6.82569	68.2569
2020-04-04	30	68	-0.264706	-2.64706
2020-04-05	39	82	5.40244	54.0244
2020-04-06	32	81	6.48148	64.8148
2020-04-07	62	104	9.47115	94.7115
2020-04-08	63	116	6.97414	69.7414
2020-04-09	42	129	8.5969	85.969
2020-04-10	46	121	9.71074	97.1074
2020-04-11	99	100	6.67	66.7
2020-04-12	108	85	6.12941	61.2941
2020-04-13	89	105	7.67619	76.7619
2020-04-14	46	116	8.61207	86.1207
2020-04-15	46	121	9.47934	94.7934
2020-04-16	26	112	8.5625	85.625
2020-04-17	27	123	9.62602	96.2602
2020-04-18	16	97	8.27835	82.7835
2020-04-19	12	83	4.62651	46.2651
2020-04-20	11	101	7.32673	73.2673
2020-04-21	30	104	7.68269	76.8269
2020-04-22	10	103	7.98058	79.8058
2020-04-23	6	115	9.05217	90.5217
2020-04-24	12	122	8.70492	87.0492
2020-04-25	11	79	6.40506	64.0506
2020-04-26	3	109	8.97248	89.7248
2020-04-27	6	119	10.2017	102.017
2020-04-28	22	111	8.06306	80.6306
2020-04-29	4	112	10.5179	105.179
2020-04-30	12	130	11.4	114
